# Supplementary material for: Transcriptomic and epigenetic responses to short-term nutrient-exercise stress in humans
Source: Sci Rep. 2017 Nov 9;7:15134. doi: 10.1038/s41598-017-15420-7 (PMC5680174; doi:10.1038/s41598-017-15420-7)
Supplement: Supplementary file 2 — Supplementary tables [file 41598_2017_15420_MOESM2_ESM.xlsx]

## Sheet: HFD_Ex_RNAseq
Ensembl.ID	logFC	logCPM	F	PValue	FDR	Chromosome.Name	Gene.Start	Gene.End	Strand	Gene.Name	Description
ENSG00000041982	5.53659	5.15187	941.97	3.5781e-206	8.3631e-202	chr9	115118257	115019578	-	TNC	tenascin C [Source:HGNC Symbol;Acc:HGNC:5318]
ENSG00000133055	5.30718	6.97399	743.362	2.98067e-163	3.48336e-159	chr1	203175813	203167811	-	MYBPH	myosin binding protein H [Source:HGNC Symbol;Acc:HGNC:7552]
ENSG00000101825	3.49702	4.25673	477.423	1.16782e-105	9.0985e-102	chrX	3346641	3308565	-	MXRA5	matrix-remodelling associated 5 [Source:HGNC Symbol;Acc:HGNC:7539]
ENSG00000159251	3.81045	7.02203	463.07	1.514e-102	8.84666e-99	chr15	34796139	34788096	-	ACTC1	actin, alpha, cardiac muscle 1 [Source:HGNC Symbol;Acc:HGNC:143]
ENSG00000108821	3.2937	7.92845	451.875	4.05898e-100	1.89741e-96	chr17	50201632	50183289	-	COL1A1	collagen, type I, alpha 1 [Source:HGNC Symbol;Acc:HGNC:2197]
ENSG00000173432	5.15504	2.93801	437	6.85005e-97	2.66844e-93	chr11	18266174	18269977	+	SAA1	serum amyloid A1 [Source:HGNC Symbol;Acc:HGNC:10513]
ENSG00000182492	3.188	4.40558	430.587	1.68654e-95	5.63136e-92	chrX	153494939	153509554	+	BGN	biglycan [Source:HGNC Symbol;Acc:HGNC:1044]
ENSG00000181418	2.92358	8.14283	360.79	2.39169e-80	6.98763e-77	chr12	48999309	48995149	-	DDN	dendrin [Source:HGNC Symbol;Acc:HGNC:24458]
ENSG00000102265	3.21372	3.72079	359.216	5.25557e-80	1.36487e-76	chrX	47582313	47586789	+	TIMP1	TIMP metallopeptidase inhibitor 1 [Source:HGNC Symbol;Acc:HGNC:11820]
ENSG00000168542	2.97646	8.93269	356.191	2.3856e-79	5.57587e-76	chr2	188974320	189012746	+	COL3A1	collagen, type III, alpha 1 [Source:HGNC Symbol;Acc:HGNC:2201]
ENSG00000100292	2.98775	4.50097	355.857	2.81943e-79	5.99077e-76	chr22	35380361	35394214	+	HMOX1	heme oxygenase 1 [Source:HGNC Symbol;Acc:HGNC:5013]
ENSG00000109063	2.59455	5.39447	322.952	3.97302e-72	7.73845e-69	chr17	10657309	10628526	-	MYH3	myosin, heavy chain 3, skeletal muscle, embryonic [Source:HGNC Symbol;Acc:HGNC:7573]
ENSG00000177575	2.75603	4.28801	320.268	1.52126e-71	2.73512e-68	chr12	7503893	7470813	-	CD163	CD163 molecule [Source:HGNC Symbol;Acc:HGNC:1631]
ENSG00000100979	2.82764	3.80716	301.273	2.04648e-67	3.41659e-64	chr20	45912155	45898621	-	PLTP	phospholipid transfer protein [Source:HGNC Symbol;Acc:HGNC:9093]
ENSG00000019169	3.93809	2.46821	276.646	4.63539e-62	7.22287e-59	chr2	118942166	118994660	+	MARCO	macrophage receptor with collagenous structure [Source:HGNC Symbol;Acc:HGNC:6895]
ENSG00000164692	2.41501	8.25573	260.399	1.58592e-58	2.31673e-55	chr7	94394561	94431232	+	COL1A2	collagen, type I, alpha 2 [Source:HGNC Symbol;Acc:HGNC:2198]
ENSG00000170525	-2.30989	6.45297	257.738	6.01742e-58	8.27324e-55	chr10	6144934	6235545	+	PFKFB3	6-phosphofructo-2-kinase/fructose-2,6-biphosphatase 3 [Source:HGNC Symbol;Acc:HGNC:8874]
ENSG00000148773	4.78375	1.87603	250.607	2.14278e-56	2.7824e-53	chr10	128126385	128096659	-	MKI67	marker of proliferation Ki-67 [Source:HGNC Symbol;Acc:HGNC:7107]
ENSG00000006788	-2.38065	5.44083	249.348	4.02669e-56	4.79483e-53	chr17	10373130	10298084	-	MYH13	myosin, heavy chain 13, skeletal muscle [Source:HGNC Symbol;Acc:HGNC:7571]
ENSG00000128596	2.43597	3.88756	249.311	4.10288e-56	4.79483e-53	chr7	128790757	128822132	+	CCDC136	coiled-coil domain containing 136 [Source:HGNC Symbol;Acc:HGNC:22225]
ENSG00000262655	7.66115	1.20687	247.601	9.66626e-56	1.07585e-52	chr11	13962689	14267884	+	SPON1	spondin 1, extracellular matrix protein [Source:HGNC Symbol;Acc:HGNC:11252]
ENSG00000156219	-2.20702	5.03837	231.545	3.02092e-52	3.20945e-49	chr4	76011184	76112802	+	ART3	ADP-ribosyltransferase 3 [Source:HGNC Symbol;Acc:HGNC:725]
ENSG00000124491	2.31168	4.14981	230.703	4.60868e-52	4.68342e-49	chr6	6321013	6144085	-	F13A1	coagulation factor XIII, A1 polypeptide [Source:HGNC Symbol;Acc:HGNC:3531]
ENSG00000148377	-2.31423	4.67972	230.232	5.8347e-52	5.68226e-49	chr10	1025859	1018907	-	IDI2	isopentenyl-diphosphate delta isomerase 2 [Source:HGNC Symbol;Acc:HGNC:23487]
ENSG00000110218	2.20033	4.93707	227.048	2.8796e-51	2.69219e-48	chr11	94128928	94181972	+	PANX1	pannexin 1 [Source:HGNC Symbol;Acc:HGNC:8599]
ENSG00000013364	2.07444	5.80823	222.247	3.19822e-50	2.87508e-47	chr16	29820394	29848039	+	MVP	major vault protein [Source:HGNC Symbol;Acc:HGNC:7531]
ENSG00000113296	2.10081	6.29542	221.877	3.84914e-50	3.33208e-47	chr5	79991311	80083287	+	THBS4	thrombospondin 4 [Source:HGNC Symbol;Acc:HGNC:11788]
ENSG00000091986	2.0607	5.97937	218.481	2.11287e-49	1.76372e-46	chr3	112649530	112596794	-	CCDC80	coiled-coil domain containing 80 [Source:HGNC Symbol;Acc:HGNC:30649]
ENSG00000165887	2.33566	7.90693	212.651	3.93309e-48	3.16993e-45	chr10	97572499	97583884	+	ANKRD2	ankyrin repeat domain 2 (stretch responsive muscle) [Source:HGNC Symbol;Acc:HGNC:495]
ENSG00000135902	2.00812	5.52995	208.368	3.37174e-47	2.62692e-44	chr2	232525993	232536667	+	CHRND	cholinergic receptor, nicotinic delta [Source:HGNC Symbol;Acc:HGNC:1965]
ENSG00000154096	2.8545	2.67397	206.243	9.7885e-47	7.38021e-44	chr11	119424985	119417378	-	THY1	Thy-1 cell surface antigen [Source:HGNC Symbol;Acc:HGNC:11801]
ENSG00000147256	3.05535	2.35745	198.213	5.50062e-45	4.01769e-42	chrX	131058242	131089883	+	ARHGAP36	Rho GTPase activating protein 36 [Source:HGNC Symbol;Acc:HGNC:26388]
ENSG00000115380	2.71785	2.71139	188.556	7.00406e-43	4.96079e-40	chr2	55924139	55865967	-	EFEMP1	EGF containing fibulin-like extracellular matrix protein 1 [Source:HGNC Symbol;Acc:HGNC:3218]
ENSG00000169885	-2.59661	3.27628	187.347	1.28525e-42	8.83534e-40	chr1	1914827	1917296	+	CALML6	calmodulin like 6 [Source:HGNC Symbol;Acc:HGNC:24193]
ENSG00000133020	-2.0455	7.79778	185.076	4.0177e-42	2.68302e-39	chr17	10421950	10390322	-	MYH8	myosin, heavy chain 8, skeletal muscle, perinatal [Source:HGNC Symbol;Acc:HGNC:7578]
ENSG00000167772	3.192	2.27145	184.659	4.95227e-42	3.21526e-39	chr19	8363289	8374373	+	ANGPTL4	angiopoietin like 4 [Source:HGNC Symbol;Acc:HGNC:16039]
ENSG00000173546	1.94433	5.82471	184.434	5.54494e-42	3.50275e-39	chr15	75712848	75674322	-	CSPG4	chondroitin sulfate proteoglycan 4 [Source:HGNC Symbol;Acc:HGNC:2466]
ENSG00000116690	3.15065	2.21373	180.567	3.86437e-41	2.37689e-38	chr1	186296279	186314562	+	PRG4	proteoglycan 4 [Source:HGNC Symbol;Acc:HGNC:9364]
ENSG00000204262	1.8396	5.53341	175.828	4.17396e-40	2.50149e-37	chr2	189179879	189031896	-	COL5A2	collagen, type V, alpha 2 [Source:HGNC Symbol;Acc:HGNC:2210]
ENSG00000211445	1.82277	5.78187	174.521	8.04556e-40	4.70122e-37	chr5	151020438	151028993	+	GPX3	glutathione peroxidase 3 [Source:HGNC Symbol;Acc:HGNC:4555]
ENSG00000197956	1.83188	5.5577	173.422	1.3972e-39	7.96505e-37	chr1	153536244	153534599	-	S100A6	S100 calcium binding protein A6 [Source:HGNC Symbol;Acc:HGNC:10496]
ENSG00000168333	-1.93252	4.89945	171.149	4.37605e-39	2.43527e-36	chr8	49054311	49076090	+	C8orf22	chromosome 8 open reading frame 22 [Source:HGNC Symbol;Acc:HGNC:31745]
ENSG00000184357	4.38875	1.4127	168.872	1.37344e-38	7.46547e-36	chr6	27867529	27866849	-	HIST1H1B	histone cluster 1, H1b [Source:HGNC Symbol;Acc:HGNC:4719]
ENSG00000196230	1.78522	6.44294	166.023	5.74593e-38	3.05227e-35	chr6	30720201	30725426	+	TUBB	tubulin beta class I [Source:HGNC Symbol;Acc:HGNC:20778]
ENSG00000140798	4.01564	1.28207	165.95	5.96211e-38	3.09672e-35	chr16	48156018	48082973	-	ABCC12	ATP binding cassette subfamily C member 12 [Source:HGNC Symbol;Acc:HGNC:14640]
ENSG00000123416	1.85199	4.28117	163.458	2.08464e-37	1.05923e-34	chr12	49131397	49127782	-	TUBA1B	tubulin alpha 1b [Source:HGNC Symbol;Acc:HGNC:18809]
ENSG00000251257	4.17544	1.15572	162.926	2.72341e-37	1.35435e-34	chr5	38468339	38460925	-	CTD-2263F21.1
ENSG00000275395	3.58181	1.67417	154.736	1.66954e-35	8.1296e-33	chr19	39934626	39863323	-	FCGBP	Fc fragment of IgG binding protein [Source:HGNC Symbol;Acc:HGNC:13572]
ENSG00000173369	2.55601	2.42068	150.555	1.3658e-34	6.51487e-32	chr1	22652762	22661538	+	C1QB	complement component 1, q subcomponent, B chain [Source:HGNC Symbol;Acc:HGNC:1242]
ENSG00000088827	2.0799	3.19468	150.374	1.49599e-34	6.99315e-32	chr20	3707128	3686970	-	SIGLEC1	sialic acid binding Ig-like lectin 1, sialoadhesin [Source:HGNC Symbol;Acc:HGNC:11127]
ENSG00000131067	-1.72591	5.10619	149.291	2.57893e-34	1.18191e-31	chr20	34872860	34844720	-	GGT7	gamma-glutamyltransferase 7 [Source:HGNC Symbol;Acc:HGNC:4259]
ENSG00000159189	2.12337	3.0976	148.283	4.28075e-34	1.92412e-31	chr1	22643630	22648110	+	C1QC	complement component 1, q subcomponent, C chain [Source:HGNC Symbol;Acc:HGNC:1245]
ENSG00000187955	2.00262	3.35788	146.404	1.10115e-33	4.85605e-31	chr8	120059780	120372036	+	COL14A1	collagen, type XIV, alpha 1 [Source:HGNC Symbol;Acc:HGNC:2191]
ENSG00000106772	2.00282	3.79633	144.53	2.82586e-33	1.22313e-30	chr9	76906087	76611376	-	PRUNE2	prune homolog 2 (Drosophila) [Source:HGNC Symbol;Acc:HGNC:25209]
ENSG00000132688	1.70894	7.61247	142.68	7.16264e-33	3.04386e-30	chr1	156677397	156668763	-	NES	nestin [Source:HGNC Symbol;Acc:HGNC:7756]
ENSG00000160255	1.96982	3.3251	142.403	8.2341e-33	3.43671e-30	chr21	44931989	44885953	-	ITGB2	integrin subunit beta 2 [Source:HGNC Symbol;Acc:HGNC:6155]
ENSG00000215187	-1.79725	4.29703	140.718	1.92204e-32	7.88138e-30	chr9	35563899	35561831	-	FAM166B	family with sequence similarity 166 member B [Source:HGNC Symbol;Acc:HGNC:34242]
ENSG00000133048	5.03764	1.08144	140.513	2.13026e-32	8.4391e-30	chr1	203186749	203178931	-	CHI3L1	chitinase 3 like 1 [Source:HGNC Symbol;Acc:HGNC:1932]
ENSG00000188257	4.38998	1.18928	140.543	2.09934e-32	8.4391e-30	chr1	19980416	19975431	-	PLA2G2A	phospholipase A2 group IIA [Source:HGNC Symbol;Acc:HGNC:9031]
ENSG00000100316	1.64118	6.03959	139.735	3.15051e-32	1.22728e-29	chr22	39320389	39312882	-	RPL3	ribosomal protein L3 [Source:HGNC Symbol;Acc:HGNC:10332]
ENSG00000133110	3.97247	1.40845	138.222	6.74659e-32	2.58505e-29	chr13	37598844	37562583	-	POSTN	periostin, osteoblast specific factor [Source:HGNC Symbol;Acc:HGNC:16953]
ENSG00000074800	1.60355	5.80974	137.762	8.50073e-32	3.20464e-29	chr1	8879249	8861002	-	ENO1	enolase 1, (alpha) [Source:HGNC Symbol;Acc:HGNC:3350]
ENSG00000159403	1.74529	4.06189	136.452	1.64327e-31	6.09654e-29	chr12	7092607	7080209	-	C1R	complement component 1, r subcomponent [Source:HGNC Symbol;Acc:HGNC:1246]
ENSG00000197747	2.10308	2.88944	136.162	1.9021e-31	6.94654e-29	chr1	151994390	151982915	-	S100A10	S100 calcium binding protein A10 [Source:HGNC Symbol;Acc:HGNC:10487]
ENSG00000100600	1.66136	4.34334	134.443	4.51724e-31	1.62433e-28	chr14	92748702	92703807	-	LGMN	legumain [Source:HGNC Symbol;Acc:HGNC:9472]
ENSG00000038427	1.63362	4.57466	133.598	6.91092e-31	2.44741e-28	chr5	83471465	83582303	+	VCAN	versican [Source:HGNC Symbol;Acc:HGNC:2464]
ENSG00000115414	1.61785	6.75218	130.747	2.90122e-30	1.01209e-27	chr2	215436172	215360440	-	FN1	fibronectin 1 [Source:HGNC Symbol;Acc:HGNC:3778]
ENSG00000170458	2.12599	2.77536	129.928	4.38115e-30	1.50589e-27	chr5	140633701	140631728	-	CD14	CD14 molecule [Source:HGNC Symbol;Acc:HGNC:1628]
ENSG00000244734	-1.8626	7.18426	129.559	5.27518e-30	1.78691e-27	chr11	5229395	5225464	-	HBB	hemoglobin subunit beta [Source:HGNC Symbol;Acc:HGNC:4827]
ENSG00000188536	-1.83099	5.13897	129.058	6.78667e-30	2.26607e-27	chr16	172847	173710	+	HBA2	hemoglobin subunit alpha 2 [Source:HGNC Symbol;Acc:HGNC:4824]
ENSG00000232573	1.5988	5.04006	127.766	1.30093e-29	4.28263e-27	chr14	98973301	98972879	-	RPL3P4	ribosomal protein L3 pseudogene 4 [Source:HGNC Symbol;Acc:HGNC:19805]
ENSG00000109061	-2.19438	13.2669	127.55	1.45027e-29	4.70794e-27	chr17	10518543	10492307	-	MYH1	myosin, heavy chain 1, skeletal muscle, adult [Source:HGNC Symbol;Acc:HGNC:7567]
ENSG00000101306	-1.71204	8.76896	126.902	2.00968e-29	6.43454e-27	chr20	31819308	31834689	+	MYLK2	myosin light chain kinase 2 [Source:HGNC Symbol;Acc:HGNC:16243]
ENSG00000010327	1.52902	5.51753	126.367	2.63005e-29	8.30706e-27	chr3	52495338	52524495	+	STAB1	stabilin 1 [Source:HGNC Symbol;Acc:HGNC:18628]
ENSG00000163431	-1.58613	6.22971	126.128	2.96691e-29	9.24609e-27	chr1	201946588	201896452	-	LMOD1	leiomodin 1 (smooth muscle) [Source:HGNC Symbol;Acc:HGNC:6647]
ENSG00000106333	1.73123	3.7226	125.376	4.33212e-29	1.3323e-26	chr7	100602177	100608175	+	PCOLCE	procollagen C-endopeptidase enhancer [Source:HGNC Symbol;Acc:HGNC:8738]
ENSG00000187193	-1.92275	3.53769	124.471	6.83247e-29	2.07397e-26	chr16	56682424	56684196	+	MT1X	metallothionein 1X [Source:HGNC Symbol;Acc:HGNC:7405]
ENSG00000163359	1.54198	7.79157	114.827	8.79469e-27	2.63536e-24	chr2	237414375	237324003	-	COL6A3	collagen, type VI, alpha 3 [Source:HGNC Symbol;Acc:HGNC:2213]
ENSG00000148848	4.57876	0.716299	113.9	1.4034e-26	4.1521e-24	chr10	126388455	126012381	-	ADAM12	ADAM metallopeptidase domain 12 [Source:HGNC Symbol;Acc:HGNC:190]
ENSG00000130635	1.46576	6.05161	113.525	1.69501e-26	4.95219e-24	chr9	134641774	134844843	+	COL5A1	collagen, type V, alpha 1 [Source:HGNC Symbol;Acc:HGNC:2209]
ENSG00000162734	1.50072	4.39502	112.734	2.5255e-26	7.28747e-24	chr1	160205337	160215376	+	PEA15	phosphoprotein enriched in astrocytes 15 [Source:HGNC Symbol;Acc:HGNC:8822]
ENSG00000163430	1.46893	4.95325	112.575	2.73541e-26	7.70298e-24	chr3	120451253	120392293	-	FSTL1	follistatin like 1 [Source:HGNC Symbol;Acc:HGNC:3972]
ENSG00000188229	1.45357	5.46106	112.58	2.72861e-26	7.70298e-24	chr9	137241213	137243707	+	TUBB4B	tubulin beta 4B class IVb [Source:HGNC Symbol;Acc:HGNC:20771]
ENSG00000134339	4.98077	0.619534	111.119	5.69738e-26	1.5853e-23	chr11	18248643	18239223	-	SAA2	serum amyloid A2 [Source:HGNC Symbol;Acc:HGNC:10514]
ENSG00000101955	2.73719	1.57243	110.119	9.43298e-26	2.59385e-23	chrX	38220924	38149336	-	SRPX	sushi-repeat containing protein, X-linked [Source:HGNC Symbol;Acc:HGNC:11309]
ENSG00000049540	1.66112	3.62403	109.078	1.59417e-25	4.33261e-23	chr7	74027789	74069907	+	ELN	elastin [Source:HGNC Symbol;Acc:HGNC:3327]
ENSG00000185567	1.60621	3.73559	108.368	2.28081e-25	6.1275e-23	chr14	104978357	104937244	-	AHNAK2	AHNAK nucleoprotein 2 [Source:HGNC Symbol;Acc:HGNC:20125]
ENSG00000116237	1.42497	5.5266	108.178	2.50946e-25	6.66519e-23	chr1	6235972	6221193	-	ICMT	isoprenylcysteine carboxyl methyltransferase [Source:HGNC Symbol;Acc:HGNC:5350]
ENSG00000226608	1.44167	4.83348	106.781	5.07621e-25	1.3331e-22	chr20	4023917	4024444	+	FTLP3	ferritin, light polypeptide pseudogene 3 [Source:HGNC Symbol;Acc:HGNC:4000]
ENSG00000123689	-1.53092	6.75767	105.851	8.11397e-25	2.1072e-22	chr1	209675420	209676388	+	G0S2	G0/G1 switch 2 [Source:HGNC Symbol;Acc:HGNC:30229]
ENSG00000162511	2.04085	2.4437	105.167	1.14565e-24	2.94256e-22	chr1	30757820	30732469	-	LAPTM5	lysosomal protein transmembrane 5 [Source:HGNC Symbol;Acc:HGNC:29612]
ENSG00000233929	-1.60388	4.10615	103.437	2.74089e-24	6.96334e-22	chr1	16241398	16241213	-	MT1XP1	metallothionein 1X pseudogene 1 [Source:HGNC Symbol;Acc:HGNC:7442]
ENSG00000189159	1.40116	4.80476	102.957	3.49131e-24	8.77445e-22	chr17	75168281	75135248	-	HN1	hematological and neurological expressed 1 [Source:HGNC Symbol;Acc:HGNC:14569]
ENSG00000248746	-1.555	9.64591	102.835	3.7136e-24	9.23384e-22	chr11	66546395	66563329	+	ACTN3	actinin, alpha 3 (gene/pseudogene) [Source:HGNC Symbol;Acc:HGNC:165]
ENSG00000145949	-1.52391	4.50132	101.636	6.79706e-24	1.67229e-21	chr6	2750966	2663629	-	MYLK4	myosin light chain kinase family member 4 [Source:HGNC Symbol;Acc:HGNC:27972]
ENSG00000184185	-1.38987	6.25785	101.435	7.52529e-24	1.83217e-21	chr17	21376197	21419872	+	KCNJ12	potassium channel, inwardly rectifying subfamily J, member 12 [Source:HGNC Symbol;Acc:HGNC:6258]
ENSG00000139329	1.98401	2.49961	100.947	9.62574e-24	2.31941e-21	chr12	91111831	91102629	-	LUM	lumican [Source:HGNC Symbol;Acc:HGNC:6724]
ENSG00000182326	1.38592	4.80368	100.103	1.47329e-23	3.5138e-21	chr12	6988259	7071032	+	C1S	complement component 1, s subcomponent [Source:HGNC Symbol;Acc:HGNC:1247]
ENSG00000185950	-1.78429	3.20045	99.8253	1.69493e-23	4.00158e-21	chr13	109786568	109752698	-	IRS2	insulin receptor substrate 2 [Source:HGNC Symbol;Acc:HGNC:6126]
ENSG00000175606	-1.88836	3.04921	99.6612	1.84124e-23	4.30354e-21	chr8	73972437	73982783	+	TMEM70	transmembrane protein 70 [Source:HGNC Symbol;Acc:HGNC:26050]
ENSG00000165457	2.41583	1.8117	99.6281	1.87221e-23	4.33259e-21	chr11	72216601	72221950	+	FOLR2	folate receptor 2 (fetal) [Source:HGNC Symbol;Acc:HGNC:3793]
ENSG00000087086	1.40798	7.55445	99.5489	1.94856e-23	4.46507e-21	chr19	48965301	48966878	+	FTL	ferritin, light polypeptide [Source:HGNC Symbol;Acc:HGNC:3999]
ENSG00000120708	1.45336	4.27808	99.4649	2.03295e-23	4.61323e-21	chr5	136028895	136063818	+	TGFBI	transforming growth factor beta induced [Source:HGNC Symbol;Acc:HGNC:11771]
ENSG00000213719	1.71353	3.06244	98.6536	3.06136e-23	6.88011e-21	chr6	31739763	31730581	-	CLIC1	chloride intracellular channel 1 [Source:HGNC Symbol;Acc:HGNC:2062]
ENSG00000225093	1.74184	2.99858	98.1492	3.94873e-23	8.78987e-21	chr6	108005568	108004357	-	RPL3P7	ribosomal protein L3 pseudogene 7 [Source:HGNC Symbol;Acc:HGNC:36797]
ENSG00000170955	1.68211	3.07015	95.7491	1.32601e-22	2.92385e-20	chr11	6320647	6318946	-	PRKCDBP	protein kinase C, delta binding protein [Source:HGNC Symbol;Acc:HGNC:9400]
ENSG00000164733	1.34598	6.47236	95.5175	1.49045e-22	3.25574e-20	chr8	11869448	11842524	-	CTSB	cathepsin B [Source:HGNC Symbol;Acc:HGNC:2527]
ENSG00000159713	1.39036	4.43306	92.9352	5.48903e-22	1.18792e-19	chr16	67393535	67389809	-	TPPP3	tubulin polymerization-promoting protein family member 3 [Source:HGNC Symbol;Acc:HGNC:24162]
ENSG00000138078	1.33269	4.58787	92.4713	6.93802e-22	1.48773e-19	chr2	44361862	44316281	-	PREPL	prolyl endopeptidase-like [Source:HGNC Symbol;Acc:HGNC:30228]
ENSG00000206172	-1.72687	3.7621	91.9601	8.98153e-22	1.90841e-19	chr16	176680	177522	+	HBA1	hemoglobin subunit alpha 1 [Source:HGNC Symbol;Acc:HGNC:4823]
ENSG00000116774	1.81828	2.58944	91.834	9.57188e-22	2.01553e-19	chr1	113979391	114035572	+	OLFML3	olfactomedin like 3 [Source:HGNC Symbol;Acc:HGNC:24956]
ENSG00000115956	2.46903	1.58426	91.7897	9.78858e-22	2.04275e-19	chr2	68365173	68397453	+	PLEK	pleckstrin [Source:HGNC Symbol;Acc:HGNC:9070]
ENSG00000138615	1.31386	4.96178	90.4911	1.88602e-21	3.90105e-19	chr15	65211488	65194758	-	CILP	cartilage intermediate layer protein [Source:HGNC Symbol;Acc:HGNC:1980]
ENSG00000102316	1.29208	5.22547	90.2398	2.14124e-21	4.39011e-19	chrX	54807599	54816012	+	MAGED2	MAGE family member D2 [Source:HGNC Symbol;Acc:HGNC:16353]
ENSG00000172831	1.29589	5.35319	89.7854	2.69377e-21	5.47491e-19	chr16	66934444	66945096	+	CES2	carboxylesterase 2 [Source:HGNC Symbol;Acc:HGNC:1864]
ENSG00000166794	1.45502	3.69849	89.661	2.86845e-21	5.77967e-19	chr15	64163205	64155812	-	PPIB	peptidylprolyl isomerase B (cyclophilin B) [Source:HGNC Symbol;Acc:HGNC:9255]
ENSG00000135404	1.28768	6.33989	89.4291	3.22483e-21	6.44223e-19	chr12	55729707	55725323	-	CD63	CD63 molecule [Source:HGNC Symbol;Acc:HGNC:1692]
ENSG00000170153	-1.35664	4.58202	89.2941	3.45254e-21	6.83866e-19	chr4	141212877	140859807	-	RNF150	ring finger protein 150 [Source:HGNC Symbol;Acc:HGNC:23138]
ENSG00000163131	1.92016	2.30576	88.8499	4.321e-21	8.48695e-19	chr1	150765957	150730196	-	CTSS	cathepsin S [Source:HGNC Symbol;Acc:HGNC:2545]
ENSG00000136295	1.60491	2.98538	88.4325	5.33531e-21	1.03918e-18	chr7	2631951	2664802	+	TTYH3	tweety family member 3 [Source:HGNC Symbol;Acc:HGNC:22222]
ENSG00000145423	3.35847	0.904868	88.3912	5.44786e-21	1.05234e-18	chr4	153789120	153780592	-	SFRP2	secreted frizzled-related protein 2 [Source:HGNC Symbol;Acc:HGNC:10777]
ENSG00000166147	1.28697	6.46137	88.2546	5.83728e-21	1.11832e-18	chr15	48645849	48408306	-	FBN1	fibrillin 1 [Source:HGNC Symbol;Acc:HGNC:3603]
ENSG00000134013	1.73519	2.71087	87.8335	7.22092e-21	1.37215e-18	chr8	23425328	23297189	-	LOXL2	lysyl oxidase like 2 [Source:HGNC Symbol;Acc:HGNC:6666]
ENSG00000034510	1.26885	5.70123	87.5698	8.25008e-21	1.55507e-18	chr2	84905625	84906675	+	TMSB10	thymosin beta 10 [Source:HGNC Symbol;Acc:HGNC:11879]
ENSG00000137124	1.27156	5.48962	86.5685	1.36837e-20	2.55864e-18	chr9	38392664	38398661	+	ALDH1B1	aldehyde dehydrogenase 1 family member B1 [Source:HGNC Symbol;Acc:HGNC:407]
ENSG00000026025	1.28785	6.86305	86.0431	1.78444e-20	3.31015e-18	chr10	17228259	17237593	+	VIM	vimentin [Source:HGNC Symbol;Acc:HGNC:12692]
ENSG00000137801	1.99189	2.24648	85.7496	2.06978e-20	3.80921e-18	chr15	39581079	39599466	+	THBS1	thrombospondin 1 [Source:HGNC Symbol;Acc:HGNC:11785]
ENSG00000010610	2.0062	2.06067	85.3128	2.58117e-20	4.71326e-18	chr12	6786858	6820808	+	CD4	CD4 molecule [Source:HGNC Symbol;Acc:HGNC:1678]
ENSG00000078804	-1.28184	5.04096	85.0264	2.98321e-20	5.40515e-18	chr20	34704290	34713439	+	TP53INP2	tumor protein p53 inducible nuclear protein 2 [Source:HGNC Symbol;Acc:HGNC:16104]
ENSG00000166963	1.27565	5.25108	84.4817	3.92867e-20	7.06344e-18	chr15	43510958	43531620	+	MAP1A	microtubule associated protein 1A [Source:HGNC Symbol;Acc:HGNC:6835]
ENSG00000102007	1.49743	3.30183	83.4901	6.48566e-20	1.15717e-17	chrX	49171926	49175239	+	PLP2	proteolipid protein 2 (colonic epithelium-enriched) [Source:HGNC Symbol;Acc:HGNC:9087]
ENSG00000237372	-3.37517	1.11869	82.9839	8.37725e-20	1.48334e-17	chr9	89639814	89719759	+	UNQ6494	uncharacterized LOC100129066 [Source:EntrezGene;Acc:100129066]
ENSG00000131747	5.33371	0.300612	82.7808	9.28287e-20	1.63134e-17	chr17	40417950	40388516	-	TOP2A	topoisomerase (DNA) II alpha [Source:HGNC Symbol;Acc:HGNC:11989]
ENSG00000090382	2.28858	1.72439	82.534	1.05169e-19	1.83441e-17	chr12	69348341	69354234	+	LYZ	lysozyme [Source:HGNC Symbol;Acc:HGNC:6740]
ENSG00000106624	1.45225	3.53134	81.4855	1.78703e-19	3.09394e-17	chr7	44104361	44114562	+	AEBP1	AE binding protein 1 [Source:HGNC Symbol;Acc:HGNC:303]
ENSG00000178821	-1.23898	5.85485	80.9059	2.3957e-19	4.11726e-17	chr1	1919273	1917590	-	TMEM52	transmembrane protein 52 [Source:HGNC Symbol;Acc:HGNC:27916]
ENSG00000254986	1.46219	3.27332	80.8726	2.43638e-19	4.1566e-17	chr11	66480013	66509657	+	DPP3	dipeptidyl-peptidase 3 [Source:HGNC Symbol;Acc:HGNC:3008]
ENSG00000231991	1.3479	3.93898	80.6328	2.75054e-19	4.65857e-17	chr9	33624274	33625293	+	ANXA2P2	annexin A2 pseudogene 2 [Source:HGNC Symbol;Acc:HGNC:539]
ENSG00000136167	1.5951	2.85339	80.392	3.10678e-19	5.18677e-17	chr13	46211871	46125920	-	LCP1	lymphocyte cytosolic protein 1 (L-plastin) [Source:HGNC Symbol;Acc:HGNC:6528]
ENSG00000263934	1.2823	7.83763	80.4013	3.09217e-19	5.18677e-17	chr17	19188016	19188714	+	SNORD3A	small nucleolar RNA, C/D box 3A [Source:HGNC Symbol;Acc:HGNC:33189]
ENSG00000105355	1.21011	5.6363	79.9052	3.97409e-19	6.58769e-17	chr19	4867768	4838341	-	PLIN3	perilipin 3 [Source:HGNC Symbol;Acc:HGNC:16893]
ENSG00000188522	2.08863	1.89528	79.5732	4.70082e-19	7.73749e-17	chr17	19004804	18968789	-	FAM83G	family with sequence similarity 83 member G [Source:HGNC Symbol;Acc:HGNC:32554]
ENSG00000117632	1.76354	2.39659	79.5217	4.82489e-19	7.86847e-17	chr1	25906991	25884181	-	STMN1	stathmin 1 [Source:HGNC Symbol;Acc:HGNC:6510]
ENSG00000148677	1.58156	5.2908	79.5124	4.84773e-19	7.86847e-17	chr10	90921276	90912096	-	ANKRD1	ankyrin repeat domain 1 (cardiac muscle) [Source:HGNC Symbol;Acc:HGNC:15819]
ENSG00000149257	1.3426	3.81485	79.4222	5.07403e-19	8.17899e-17	chr11	75562056	75572783	+	SERPINH1	serpin peptidase inhibitor, clade H (heat shock protein 47), member 1, (collagen binding protein 1) [Source:HGNC Symbol;Acc:HGNC:1546]
ENSG00000142552	1.65236	2.64436	78.9597	6.41166e-19	1.02644e-16	chr19	49527618	49546962	+	RCN3	reticulocalbin 3 [Source:HGNC Symbol;Acc:HGNC:21145]
ENSG00000118729	1.23568	6.17539	78.8348	6.82983e-19	1.08594e-16	chr1	115768781	115700007	-	CASQ2	calsequestrin 2 [Source:HGNC Symbol;Acc:HGNC:1513]
ENSG00000129204	-1.25136	5.13119	78.7881	6.99302e-19	1.10438e-16	chr17	5116438	5175034	+	USP6	ubiquitin specific peptidase 6 [Source:HGNC Symbol;Acc:HGNC:12629]
ENSG00000167552	1.51681	3.04854	78.7611	7.08941e-19	1.11209e-16	chr12	49189324	49184796	-	TUBA1A	tubulin alpha 1a [Source:HGNC Symbol;Acc:HGNC:20766]
ENSG00000278445	-1.69176	2.68228	78.5608	7.84532e-19	1.22246e-16	chr13	102903339	102904000	+	RP11-255P5.3
ENSG00000138080	1.3984	3.47462	78.2898	8.99842e-19	1.39285e-16	chr2	27078567	27086408	+	EMILIN1	elastin microfibril interfacer 1 [Source:HGNC Symbol;Acc:HGNC:19880]
ENSG00000047662	-1.4943	3.55833	77.7868	1.1606e-18	1.78465e-16	chr4	17781512	17629306	-	FAM184B	family with sequence similarity 184 member B [Source:HGNC Symbol;Acc:HGNC:29235]
ENSG00000085265	2.3667	1.35045	77.2517	1.52153e-18	2.32436e-16	chr9	134917963	134905890	-	FCN1	ficolin 1 [Source:HGNC Symbol;Acc:HGNC:3623]
ENSG00000093072	1.94325	2.03914	76.7947	1.91746e-18	2.91018e-16	chr22	17221989	17178790	-	CECR1	cat eye syndrome chromosome region, candidate 1 [Source:HGNC Symbol;Acc:HGNC:1839]
ENSG00000134516	1.82058	2.24734	76.7591	1.95226e-18	2.94388e-16	chr5	169637247	170083382	+	DOCK2	dedicator of cytokinesis 2 [Source:HGNC Symbol;Acc:HGNC:2988]
ENSG00000087116	1.99841	2.04602	76.5931	2.12337e-18	3.18138e-16	chr5	179345430	179110851	-	ADAMTS2	ADAM metallopeptidase with thrombospondin type 1 motif 2 [Source:HGNC Symbol;Acc:HGNC:218]
ENSG00000188338	-1.24946	4.48976	76.5721	2.14608e-18	3.19493e-16	chr3	50205246	50221486	+	SLC38A3	solute carrier family 38 member 3 [Source:HGNC Symbol;Acc:HGNC:18044]
ENSG00000165168	1.69774	2.52992	76.3682	2.37938e-18	3.51982e-16	chrX	37780011	37813461	+	CYBB	cytochrome b-245, beta polypeptide [Source:HGNC Symbol;Acc:HGNC:2578]
ENSG00000167553	1.66634	2.57901	75.8793	3.04739e-18	4.47966e-16	chr12	49188736	49274603	+	TUBA1C	tubulin alpha 1c [Source:HGNC Symbol;Acc:HGNC:20768]
ENSG00000138061	1.81363	2.33393	75.7948	3.18047e-18	4.64607e-16	chr2	38109902	38066973	-	CYP1B1	cytochrome P450 family 1 subfamily B member 1 [Source:HGNC Symbol;Acc:HGNC:2597]
ENSG00000149926	-1.91153	2.75205	75.7136	3.31404e-18	4.81113e-16	chr16	30052978	30024427	-	FAM57B	family with sequence similarity 57 member B [Source:HGNC Symbol;Acc:HGNC:25295]
ENSG00000127824	1.21002	7.26445	75.5898	3.52836e-18	5.09064e-16	chr2	219278170	219249711	-	TUBA4A	tubulin alpha 4a [Source:HGNC Symbol;Acc:HGNC:12407]
ENSG00000117479	-1.32929	3.82056	75.4486	3.78966e-18	5.43409e-16	chr1	169486003	169463909	-	SLC19A2	solute carrier family 19 (thiamine transporter), member 2 [Source:HGNC Symbol;Acc:HGNC:10938]
ENSG00000139292	-1.52689	3.41447	75.1871	4.32605e-18	6.16541e-16	chr12	71439770	71586310	+	LGR5	leucine-rich repeat containing G protein-coupled receptor 5 [Source:HGNC Symbol;Acc:HGNC:4504]
ENSG00000196154	1.22764	4.54538	75.1358	4.43979e-18	6.28916e-16	chr1	153550136	153543613	-	S100A4	S100 calcium binding protein A4 [Source:HGNC Symbol;Acc:HGNC:10494]
ENSG00000172757	1.17549	5.60051	75.0277	4.68955e-18	6.60295e-16	chr11	65862026	65823022	-	CFL1	cofilin 1 (non-muscle) [Source:HGNC Symbol;Acc:HGNC:1874]
ENSG00000141756	1.5555	2.82541	74.1194	7.42746e-18	1.03953e-15	chr17	41812680	41823217	+	FKBP10	FK506 binding protein 10 [Source:HGNC Symbol;Acc:HGNC:18169]
ENSG00000132326	-1.19536	4.73742	73.6346	9.49378e-18	1.32082e-15	chr2	238290102	238244038	-	PER2	period circadian clock 2 [Source:HGNC Symbol;Acc:HGNC:8846]
ENSG00000111799	1.20205	4.46276	73.4491	1.04289e-17	1.44234e-15	chr6	75206051	75084326	-	COL12A1	collagen, type XII, alpha 1 [Source:HGNC Symbol;Acc:HGNC:2188]
ENSG00000186335	-1.17483	5.13563	73.1779	1.19641e-17	1.64492e-15	chr5	151347590	151314978	-	SLC36A2	solute carrier family 36 (proton/amino acid symporter), member 2 [Source:HGNC Symbol;Acc:HGNC:18762]
ENSG00000258444	-1.32283	3.79791	73.1392	1.22007e-17	1.66765e-15	chr14	23415339	23415686	+	CTD-2201G16.1
ENSG00000166165	-1.3638	3.75327	72.972	1.32788e-17	1.80445e-15	chr14	103523111	103519659	-	CKB	creatine kinase, brain [Source:HGNC Symbol;Acc:HGNC:1991]
ENSG00000153071	1.2852	3.74769	72.723	1.50636e-17	2.03516e-15	chr5	39462300	39371675	-	DAB2	Dab, mitogen-responsive phosphoprotein, homolog 2 (Drosophila) [Source:HGNC Symbol;Acc:HGNC:2662]
ENSG00000142156	1.17979	7.22681	72.1472	2.01646e-17	2.70867e-15	chr21	45981737	46005050	+	COL6A1	collagen, type VI, alpha 1 [Source:HGNC Symbol;Acc:HGNC:2211]
ENSG00000113140	1.17526	7.11207	71.9232	2.25871e-17	3.01673e-15	chr5	151687165	151661096	-	SPARC	secreted protein, acidic, cysteine-rich (osteonectin) [Source:HGNC Symbol;Acc:HGNC:11219]
ENSG00000169896	1.71311	2.36813	71.682	2.55214e-17	3.37012e-15	chr16	31259990	31332892	+	ITGAM	integrin subunit alpha M [Source:HGNC Symbol;Acc:HGNC:6149]
ENSG00000184216	1.14559	5.42664	71.6878	2.54469e-17	3.37012e-15	chrX	154019980	154010500	-	IRAK1	interleukin 1 receptor associated kinase 1 [Source:HGNC Symbol;Acc:HGNC:6112]
ENSG00000154175	1.40949	3.14341	71.5937	2.66897e-17	3.5046e-15	chr3	100993515	100749156	-	ABI3BP	ABI family member 3 binding protein [Source:HGNC Symbol;Acc:HGNC:17265]
ENSG00000160097	-1.16887	6.90366	71.5272	2.76039e-17	3.60439e-15	chr1	32872482	32862268	-	FNDC5	fibronectin type III domain containing 5 [Source:HGNC Symbol;Acc:HGNC:20240]
ENSG00000185559	1.46571	2.98669	71.0562	3.50414e-17	4.55013e-15	chr14	100725705	100738224	+	DLK1	delta-like 1 homolog (Drosophila) [Source:HGNC Symbol;Acc:HGNC:2907]
ENSG00000163092	1.55263	13.0579	70.9934	3.6175e-17	4.67137e-15	chr2	166888487	167259753	+	XIRP2	xin actin binding repeat containing 2 [Source:HGNC Symbol;Acc:HGNC:14303]
ENSG00000155659	2.15462	1.52747	70.9131	3.76763e-17	4.8385e-15	chrX	66040125	66021738	-	VSIG4	V-set and immunoglobulin domain containing 4 [Source:HGNC Symbol;Acc:HGNC:17032]
ENSG00000130300	1.3941	3.14792	70.8153	3.95898e-17	5.05646e-15	chr19	17377350	17351448	-	PLVAP	plasmalemma vesicle associated protein [Source:HGNC Symbol;Acc:HGNC:13635]
ENSG00000119862	-1.26354	4.00313	70.5133	4.61369e-17	5.86064e-15	chr2	64453969	64461381	+	LGALSL	lectin, galactoside-binding-like [Source:HGNC Symbol;Acc:HGNC:25012]
ENSG00000054793	1.132	5.69764	70.467	4.72319e-17	5.9673e-15	chr20	51768634	51596514	-	ATP9A	ATPase, class II, type 9A [Source:HGNC Symbol;Acc:HGNC:13540]
ENSG00000129538	1.16356	4.53477	70.1148	5.64578e-17	7.09456e-15	chr14	20803278	20801228	-	RNASE1	ribonuclease, RNase A family, 1 (pancreatic) [Source:HGNC Symbol;Acc:HGNC:10044]
ENSG00000106366	2.6292	1.14436	69.3351	8.38119e-17	1.04621e-14	chr7	101127089	101139266	+	SERPINE1	serpin peptidase inhibitor, clade E (nexin, plasminogen activator inhibitor type 1), member 1 [Source:HGNC Symbol;Acc:HGNC:8583]
ENSG00000107798	1.69391	2.2596	69.3271	8.41517e-17	1.04621e-14	chr10	89414557	89213569	-	LIPA	lipase A, lysosomal acid, cholesterol esterase [Source:HGNC Symbol;Acc:HGNC:6617]
ENSG00000270885	-1.31261	3.6894	69.2727	8.65073e-17	1.06981e-14	chr17	35731649	35743521	+	RASL10B	RAS-like family 10 member B [Source:HGNC Symbol;Acc:HGNC:30295]
ENSG00000108679	1.19372	4.19002	69.232	8.83099e-17	1.08635e-14	chr17	78980109	78971238	-	LGALS3BP	lectin, galactoside-binding, soluble, 3 binding protein [Source:HGNC Symbol;Acc:HGNC:6564]
ENSG00000010295	1.17752	4.36295	68.9748	1.00604e-16	1.23111e-14	chr12	6556083	6538375	-	IFFO1	intermediate filament family orphan 1 [Source:HGNC Symbol;Acc:HGNC:24970]
ENSG00000143847	1.13958	5.95271	68.6376	1.1935e-16	1.4529e-14	chr1	203026498	203078740	+	PPFIA4	protein tyrosine phosphatase, receptor type, f polypeptide (PTPRF), interacting protein (liprin), alpha 4 [Source:HGNC Symbol;Acc:HGNC:9248]
ENSG00000165025	1.93473	1.81694	68.3101	1.40903e-16	1.70639e-14	chr9	90801787	90898549	+	SYK	spleen tyrosine kinase [Source:HGNC Symbol;Acc:HGNC:11491]
ENSG00000132205	1.88053	1.94113	68.1916	1.49626e-16	1.80268e-14	chr18	2847030	2915993	+	EMILIN2	elastin microfibril interfacer 2 [Source:HGNC Symbol;Acc:HGNC:19881]
ENSG00000113916	-1.15416	7.40452	67.6864	1.93303e-16	2.31695e-14	chr3	187745727	187721377	-	BCL6	B-cell CLL/lymphoma 6 [Source:HGNC Symbol;Acc:HGNC:1001]
ENSG00000166741	1.8358	2.30826	67.6085	2.0109e-16	2.39799e-14	chr11	114257787	114313285	+	NNMT	nicotinamide N-methyltransferase [Source:HGNC Symbol;Acc:HGNC:7861]
ENSG00000142089	1.18401	4.24112	67.4935	2.13157e-16	2.52899e-14	chr11	327537	319669	-	IFITM3	interferon induced transmembrane protein 3 [Source:HGNC Symbol;Acc:HGNC:5414]
ENSG00000163884	-1.20195	4.28485	67.4153	2.21774e-16	2.61794e-14	chr3	126357442	126342635	-	KLF15	Kruppel-like factor 15 [Source:HGNC Symbol;Acc:HGNC:14536]
ENSG00000068976	-1.38091	11.8395	67.286	2.368e-16	2.78127e-14	chr11	64760297	64746389	-	PYGM	phosphorylase, glycogen, muscle [Source:HGNC Symbol;Acc:HGNC:9726]
ENSG00000088882	3.31453	0.533564	66.775	3.0683e-16	3.58577e-14	chr20	2800637	2794069	-	CPXM1	carboxypeptidase X (M14 family), member 1 [Source:HGNC Symbol;Acc:HGNC:15771]
ENSG00000196811	1.1973	4.39015	66.663	3.24763e-16	3.77646e-14	chr2	232539727	232546403	+	CHRNG	cholinergic receptor, nicotinic gamma [Source:HGNC Symbol;Acc:HGNC:1967]
ENSG00000077009	1.16198	6.99348	66.3358	3.83379e-16	4.43599e-14	chr19	3933103	3942416	+	NMRK2	nicotinamide riboside kinase 2 [Source:HGNC Symbol;Acc:HGNC:17871]
ENSG00000158571	-1.11998	5.17523	66.3046	3.89485e-16	4.48445e-14	chrX	54998534	54932961	-	PFKFB1	6-phosphofructo-2-kinase/fructose-2,6-biphosphatase 1 [Source:HGNC Symbol;Acc:HGNC:8872]
ENSG00000154265	-1.12498	5.02457	66.2665	3.9708e-16	4.54949e-14	chr17	69327244	69244311	-	ABCA5	ATP binding cassette subfamily A member 5 [Source:HGNC Symbol;Acc:HGNC:35]
ENSG00000113070	-1.3286	3.33157	65.9964	4.55383e-16	5.19203e-14	chr5	140346631	140332843	-	HBEGF	heparin-binding EGF-like growth factor [Source:HGNC Symbol;Acc:HGNC:3059]
ENSG00000116771	-1.16249	4.32233	65.9839	4.58268e-16	5.19956e-14	chr1	15585110	15572353	-	AGMAT	agmatinase [Source:HGNC Symbol;Acc:HGNC:18407]
ENSG00000198618	1.40564	2.97214	65.6409	5.45328e-16	6.15746e-14	chr21	18857779	18858276	+	PPIAP22	peptidylprolyl isomerase A (cyclophilin A) pseudogene 22 [Source:HGNC Symbol;Acc:HGNC:17236]
ENSG00000183386	-1.17717	8.94504	65.5055	5.84092e-16	6.56346e-14	chr1	38005606	37996770	-	FHL3	four and a half LIM domains 3 [Source:HGNC Symbol;Acc:HGNC:3704]
ENSG00000182718	1.21625	3.80118	65.4469	6.0172e-16	6.72919e-14	chr15	60402883	60347134	-	ANXA2	annexin A2 [Source:HGNC Symbol;Acc:HGNC:537]
ENSG00000173372	1.49981	2.67497	65.3385	6.35745e-16	7.07584e-14	chr1	22636506	22639608	+	C1QA	complement component 1, q subcomponent, A chain [Source:HGNC Symbol;Acc:HGNC:1241]
ENSG00000129988	3.03215	1.58174	65.1487	6.99965e-16	7.75369e-14	chr20	38346356	38377023	+	LBP	lipopolysaccharide binding protein [Source:HGNC Symbol;Acc:HGNC:6517]
ENSG00000164951	-1.1404	5.13271	65.0217	7.46566e-16	8.23089e-14	chr8	93857807	93926066	+	PDP1	pyruvate dehyrogenase phosphatase catalytic subunit 1 [Source:HGNC Symbol;Acc:HGNC:9279]
ENSG00000136235	1.38776	3.01141	64.5587	9.44194e-16	1.03609e-13	chr7	23235967	23275108	+	GPNMB	glycoprotein (transmembrane) nmb [Source:HGNC Symbol;Acc:HGNC:4462]
ENSG00000132514	2.15232	1.44503	64.0978	1.19292e-15	1.3029e-13	chr17	7080307	7074537	-	CLEC10A	C-type lectin domain family 10 member A [Source:HGNC Symbol;Acc:HGNC:16916]
ENSG00000177508	-1.52175	2.92484	63.8933	1.32334e-15	1.43862e-13	chr16	54286763	54283304	-	IRX3	iroquois homeobox 3 [Source:HGNC Symbol;Acc:HGNC:14360]
ENSG00000026508	1.21118	3.75426	63.7892	1.39511e-15	1.50962e-13	chr11	35138870	35232402	+	CD44	CD44 molecule (Indian blood group) [Source:HGNC Symbol;Acc:HGNC:1681]
ENSG00000109458	-1.13093	4.50763	63.4904	1.62345e-15	1.74861e-13	chr4	143336762	143474568	+	GAB1	GRB2 associated binding protein 1 [Source:HGNC Symbol;Acc:HGNC:4066]
ENSG00000143369	1.55754	2.37657	63.2784	1.8079e-15	1.93835e-13	chr1	150508062	150513789	+	ECM1	extracellular matrix protein 1 [Source:HGNC Symbol;Acc:HGNC:3153]
ENSG00000116983	2.29839	1.07493	62.8609	2.23455e-15	2.38484e-13	chr1	39691689	39678648	-	HPCAL4	hippocalcin like 4 [Source:HGNC Symbol;Acc:HGNC:18212]
ENSG00000072274	-1.09646	4.99186	61.9528	3.54287e-15	3.76398e-13	chr3	196082189	196027183	-	TFRC	transferrin receptor [Source:HGNC Symbol;Acc:HGNC:11763]
ENSG00000179218	1.05935	5.67578	61.6219	4.19087e-15	4.43227e-13	chr19	12938578	12944489	+	CALR	calreticulin [Source:HGNC Symbol;Acc:HGNC:1455]
ENSG00000118785	6.47679	-0.122514	61.5872	4.2652e-15	4.49057e-13	chr4	87975650	87983426	+	SPP1	secreted phosphoprotein 1 [Source:HGNC Symbol;Acc:HGNC:11255]
ENSG00000171840	1.64184	2.06478	61.4099	4.66711e-15	4.89168e-13	chr12	663779	564296	-	NINJ2	ninjurin 2 [Source:HGNC Symbol;Acc:HGNC:7825]
ENSG00000067177	-1.06484	6.27157	61.0789	5.52112e-15	5.76094e-13	chrX	72714319	72578814	-	PHKA1	phosphorylase kinase, alpha 1 (muscle) [Source:HGNC Symbol;Acc:HGNC:8925]
ENSG00000160410	1.51616	2.42512	61.0021	5.74051e-15	5.94321e-13	chr19	40576851	40591399	+	SHKBP1	SH3KBP1 binding protein 1 [Source:HGNC Symbol;Acc:HGNC:19214]
ENSG00000164976	-1.07513	6.47221	61	5.74665e-15	5.94321e-13	chr9	34376853	34366670	-	KIAA1161	KIAA1161 [Source:HGNC Symbol;Acc:HGNC:19918]
ENSG00000186567	-1.47044	2.75497	60.8082	6.33435e-15	6.52215e-13	chr19	44662278	44684359	+	CEACAM19	carcinoembryonic antigen-related cell adhesion molecule 19 [Source:HGNC Symbol;Acc:HGNC:31951]
ENSG00000145349	1.04537	5.78017	60.5412	7.2541e-15	7.43641e-13	chr4	113761927	113451032	-	CAMK2D	calcium/calmodulin-dependent protein kinase II delta [Source:HGNC Symbol;Acc:HGNC:1462]
ENSG00000072401	-1.12414	4.37513	60.2402	8.45217e-15	8.62675e-13	chr10	58334975	58370753	+	UBE2D1	ubiquitin conjugating enzyme E2D 1 [Source:HGNC Symbol;Acc:HGNC:12474]
ENSG00000130707	1.27726	3.20579	60.1347	8.91746e-15	9.06208e-13	chr9	130444929	130501274	+	ASS1	argininosuccinate synthase 1 [Source:HGNC Symbol;Acc:HGNC:758]
ENSG00000110324	1.54166	2.39985	60.0388	9.36263e-15	9.47328e-13	chr11	117986348	118001483	+	IL10RA	interleukin 10 receptor subunit alpha [Source:HGNC Symbol;Acc:HGNC:5964]
ENSG00000158014	3.0622	0.482205	59.9733	9.67914e-15	9.75132e-13	chr1	26046133	26037252	-	SLC30A2	solute carrier family 30 (zinc transporter), member 2 [Source:HGNC Symbol;Acc:HGNC:11013]
ENSG00000204287	1.08796	4.42022	59.7172	1.10236e-14	1.10581e-12	chr6	32439842	32445046	+	HLA-DRA	major histocompatibility complex, class II, DR alpha [Source:HGNC Symbol;Acc:HGNC:4947]
ENSG00000030582	1.03694	5.46859	59.688	1.11886e-14	1.11757e-12	chr17	44345086	44353102	+	GRN	granulin [Source:HGNC Symbol;Acc:HGNC:4601]
ENSG00000241684	-2.02637	1.5572	59.3938	1.29915e-14	1.29213e-12	chr3	64684909	65011468	+	ADAMTS9-AS2	ADAMTS9 antisense RNA 2 [Source:HGNC Symbol;Acc:HGNC:42435]
ENSG00000264940	1.2593	3.39314	59.0274	1.56495e-14	1.5499e-12	chr17	19190245	19189665	-	SNORD3C	small nucleolar RNA, C/D box 3C [Source:HGNC Symbol;Acc:HGNC:33191]
ENSG00000115221	-1.04105	5.92054	58.9419	1.63439e-14	1.61184e-12	chr2	160271888	160099666	-	ITGB6	integrin subunit beta 6 [Source:HGNC Symbol;Acc:HGNC:6161]
ENSG00000106070	-1.04095	5.57645	58.9088	1.66211e-14	1.63229e-12	chr7	50793462	50590063	-	GRB10	growth factor receptor bound protein 10 [Source:HGNC Symbol;Acc:HGNC:4564]
ENSG00000140678	1.72577	1.89943	58.8994	1.67004e-14	1.63321e-12	chr16	31355134	31382997	+	ITGAX	integrin subunit alpha X [Source:HGNC Symbol;Acc:HGNC:6152]
ENSG00000069424	1.6493	2.09213	58.8535	1.70944e-14	1.66479e-12	chr1	5991466	6101193	+	KCNAB2	potassium channel, voltage gated subfamily A regulatory beta subunit 2 [Source:HGNC Symbol;Acc:HGNC:6229]
ENSG00000251593	1.23973	3.3278	58.8245	1.73485e-14	1.68251e-12	chr5	25909503	25911234	+	MSNP1	moesin pseudogene 1 [Source:HGNC Symbol;Acc:HGNC:7374]
ENSG00000280800	1.6623	4.32054	58.6685	1.87792e-14	1.81374e-12	chr21	8211306	8210384	-	CH507-513H4.6
ENSG00000203710	3.35963	0.415261	58.4682	2.07909e-14	1.99978e-12	chr1	207496147	207640647	+	CR1	complement component (3b/4b) receptor 1 (Knops blood group) [Source:HGNC Symbol;Acc:HGNC:2334]
ENSG00000143320	2.3765	0.938608	58.2029	2.37913e-14	2.27899e-12	chr1	156705816	156699606	-	CRABP2	cellular retinoic acid binding protein 2 [Source:HGNC Symbol;Acc:HGNC:2339]
ENSG00000163931	1.31375	2.96732	58.1451	2.45002e-14	2.33732e-12	chr3	53256052	53224707	-	TKT	transketolase [Source:HGNC Symbol;Acc:HGNC:11834]
ENSG00000090006	-1.05784	5.58374	58.0263	2.60244e-14	2.46381e-12	chr19	40592883	40629818	+	LTBP4	latent transforming growth factor beta binding protein 4 [Source:HGNC Symbol;Acc:HGNC:6717]
ENSG00000155265	-1.90456	1.80116	58.0174	2.61423e-14	2.46381e-12	chr10	97850239	97871580	+	GOLGA7B	golgin A7 family member B [Source:HGNC Symbol;Acc:HGNC:31668]
ENSG00000237298	-1.17746	6.80019	58.0197	2.61122e-14	2.46381e-12	chr2	178521183	178779963	+	TTN-AS1	TTN antisense RNA 1 [Source:HGNC Symbol;Acc:HGNC:44124]
ENSG00000175899	1.05564	7.07776	58.0075	2.6275e-14	2.46637e-12	chr12	9116229	9067664	-	A2M	alpha-2-macroglobulin [Source:HGNC Symbol;Acc:HGNC:7]
ENSG00000128595	1.02832	5.22574	56.9043	4.60278e-14	4.30323e-12	chr7	128739292	128771807	+	CALU	calumenin [Source:HGNC Symbol;Acc:HGNC:1458]
ENSG00000126458	1.25565	3.01966	56.8413	4.75261e-14	4.42561e-12	chr19	49640201	49635292	-	RRAS	related RAS viral (r-ras) oncogene homolog [Source:HGNC Symbol;Acc:HGNC:10447]
ENSG00000172458	-1.09035	4.73234	56.7381	5.00857e-14	4.64545e-12	chr13	20702127	20723098	+	IL17D	interleukin 17D [Source:HGNC Symbol;Acc:HGNC:5984]
ENSG00000198959	1.06329	5.06163	56.6427	5.25746e-14	4.85702e-12	chr20	38166578	38127387	-	TGM2	transglutaminase 2 [Source:HGNC Symbol;Acc:HGNC:11778]
ENSG00000265185	1.27279	3.29958	56.5085	5.62861e-14	5.17942e-12	chr17	19061912	19062669	+	SNORD3B-1	small nucleolar RNA, C/D box 3B-1 [Source:HGNC Symbol;Acc:HGNC:10168]
ENSG00000138119	1.22956	3.24381	56.3217	6.1894e-14	5.67313e-12	chr10	93482317	93306429	-	MYOF	myoferlin [Source:HGNC Symbol;Acc:HGNC:3656]
ENSG00000180730	-1.2505	3.3666	56.0302	7.17804e-14	6.55361e-12	chr13	26051031	26044597	-	SHISA2	shisa family member 2 [Source:HGNC Symbol;Acc:HGNC:20366]
ENSG00000104936	1.03379	6.98494	55.8388	7.9119e-14	7.19552e-12	chr19	45782552	45769717	-	DMPK	dystrophia myotonica protein kinase [Source:HGNC Symbol;Acc:HGNC:2933]
ENSG00000136840	1.17962	3.42849	55.6703	8.61928e-14	7.80847e-12	chr9	127917038	127907886	-	ST6GALNAC4	ST6 (alpha-N-acetyl-neuraminyl-2,3-beta-galactosyl-1,3)-N-acetylgalactosaminide alpha-2,6-sialyltransferase 4 [Source:HGNC Symbol;Acc:HGNC:17846]
ENSG00000138448	1.02773	4.71378	55.5591	9.12104e-14	8.23112e-12	chr2	186590065	186680901	+	ITGAV	integrin subunit alpha V [Source:HGNC Symbol;Acc:HGNC:6150]
ENSG00000114999	0.999016	5.75151	55.4866	9.46345e-14	8.50728e-12	chr2	112482154	112541739	+	TTL	tubulin tyrosine ligase [Source:HGNC Symbol;Acc:HGNC:21586]
ENSG00000087245	1.02998	4.61371	55.4544	9.61945e-14	8.61438e-12	chr16	55389700	55506691	+	MMP2	matrix metallopeptidase 2 [Source:HGNC Symbol;Acc:HGNC:7166]
ENSG00000118689	-1.01467	5.25929	55.2346	1.07575e-13	9.59673e-12	chr6	108559835	108684774	+	FOXO3	forkhead box O3 [Source:HGNC Symbol;Acc:HGNC:3821]
ENSG00000133800	1.28751	3.04212	55.0636	1.17346e-13	1.04286e-11	chr11	10611689	10556966	-	LYVE1	lymphatic vessel endothelial hyaluronan receptor 1 [Source:HGNC Symbol;Acc:HGNC:14687]
ENSG00000135766	-1.00437	5.92404	55.0119	1.20475e-13	1.06662e-11	chr1	231425044	231363751	-	EGLN1	egl-9 family hypoxia-inducible factor 1 [Source:HGNC Symbol;Acc:HGNC:1232]
ENSG00000163827	-1.02586	7.2325	54.9904	1.21799e-13	1.07427e-11	chr3	46580099	46515423	-	LRRC2	leucine rich repeat containing 2 [Source:HGNC Symbol;Acc:HGNC:14676]
ENSG00000134247	1.28868	2.86063	54.8934	1.27956e-13	1.12433e-11	chr1	116910057	116990358	+	PTGFRN	prostaglandin F2 receptor inhibitor [Source:HGNC Symbol;Acc:HGNC:9601]
ENSG00000118523	1.55357	2.20749	53.68	2.37211e-13	2.07653e-11	chr6	131951373	131948176	-	CTGF	connective tissue growth factor [Source:HGNC Symbol;Acc:HGNC:2500]
ENSG00000184220	1.30844	2.83333	53.6175	2.44881e-13	2.13567e-11	chr3	99817834	100178603	+	CMSS1	cms1 ribosomal small subunit homolog (yeast) [Source:HGNC Symbol;Acc:HGNC:28666]
ENSG00000103184	1.14158	3.45177	53.5214	2.57155e-13	2.23438e-11	chr16	4958317	5019158	+	SEC14L5	SEC14-like lipid binding 5 [Source:HGNC Symbol;Acc:HGNC:29032]
ENSG00000213763	1.50147	2.24073	53.2711	2.92082e-13	2.52846e-11	chr5	77784881	77786003	+	ACTBP2	actin, beta pseudogene 2 [Source:HGNC Symbol;Acc:HGNC:135]
ENSG00000139350	-1.05901	4.15985	52.8749	3.5732e-13	3.08179e-11	chr12	96907223	96953777	+	NEDD1	neural precursor cell expressed, developmentally down-regulated 1 [Source:HGNC Symbol;Acc:HGNC:7723]
ENSG00000117724	2.17703	1.14243	52.8608	3.59891e-13	3.09255e-11	chr1	214603195	214664588	+	CENPF	centromere protein F [Source:HGNC Symbol;Acc:HGNC:1857]
ENSG00000134871	1.01225	6.93555	52.7636	3.78159e-13	3.23763e-11	chr13	110305812	110513027	+	COL4A2	collagen, type IV, alpha 2 [Source:HGNC Symbol;Acc:HGNC:2203]
ENSG00000081052	-1.0041	5.18198	52.7498	3.8081e-13	3.24842e-11	chr2	227164113	227002711	-	COL4A4	collagen, type IV, alpha 4 [Source:HGNC Symbol;Acc:HGNC:2206]
ENSG00000253389	-1.52997	2.32415	52.7142	3.87788e-13	3.29592e-11	chr8	41660991	41665566	+	RP11-930P14.1
ENSG00000177697	0.993668	5.14051	52.5503	4.21509e-13	3.56954e-11	chr11	832843	839831	+	CD151	CD151 molecule (Raph blood group) [Source:HGNC Symbol;Acc:HGNC:1630]
ENSG00000129038	1.70295	1.76432	52.2022	5.03224e-13	4.24616e-11	chr15	73925989	73952137	+	LOXL1	lysyl oxidase like 1 [Source:HGNC Symbol;Acc:HGNC:6665]
ENSG00000060718	3.16483	0.372669	51.8792	5.93166e-13	4.98708e-11	chr1	103108496	102876467	-	COL11A1	collagen, type XI, alpha 1 [Source:HGNC Symbol;Acc:HGNC:2186]
ENSG00000140749	3.32057	0.0441299	51.6988	6.50241e-13	5.44735e-11	chr16	21652660	21639537	-	IGSF6	immunoglobulin superfamily member 6 [Source:HGNC Symbol;Acc:HGNC:5953]
ENSG00000117984	0.983576	6.67929	51.6498	6.66669e-13	5.56502e-11	chr11	1763992	1752752	-	CTSD	cathepsin D [Source:HGNC Symbol;Acc:HGNC:2529]
ENSG00000163191	1.52662	2.11311	51.5591	6.9817e-13	5.80723e-11	chr1	152047907	152032506	-	S100A11	S100 calcium binding protein A11 [Source:HGNC Symbol;Acc:HGNC:10488]
ENSG00000123338	1.57125	2.12176	51.5516	7.0085e-13	5.80885e-11	chr12	54497711	54548238	+	NCKAP1L	NCK-associated protein 1-like [Source:HGNC Symbol;Acc:HGNC:4862]
ENSG00000278233	1.06955	4.20002	51.5195	7.12389e-13	5.88363e-11	chr21	8212572	8212724	+	RNA5-8S5	RNA, 5.8S ribosomal 5 [Source:HGNC Symbol;Acc:HGNC:37660]
ENSG00000281383	2.51814	2.11729	51.5062	7.1722e-13	5.90267e-11	chr21	8255514	8254592	-	CH507-513H4.5
ENSG00000103187	1.6791	1.77886	51.3771	7.65966e-13	6.28173e-11	chr16	84618077	84565594	-	COTL1	coactosin-like F-actin binding protein 1 [Source:HGNC Symbol;Acc:HGNC:18304]
ENSG00000279598	-1.25803	3.55672	51.3225	7.87564e-13	6.43627e-11	chr2	178554561	178558966	+	RP11-65L3.3
ENSG00000143382	-0.990572	5.40167	51.2931	7.9943e-13	6.51048e-11	chr1	150549369	150560937	+	ADAMTSL4	ADAMTS like 4 [Source:HGNC Symbol;Acc:HGNC:19706]
ENSG00000196205	1.15715	3.30954	51.2345	8.23663e-13	6.68454e-11	chr9	133019486	133020874	+	EEF1A1P5	eukaryotic translation elongation factor 1 alpha 1 pseudogene 5 [Source:HGNC Symbol;Acc:HGNC:3200]
ENSG00000138463	-1.17845	3.25156	51.2072	8.35168e-13	6.75446e-11	chr3	122794795	122881139	+	DIRC2	disrupted in renal carcinoma 2 [Source:HGNC Symbol;Acc:HGNC:16628]
ENSG00000214970	-1.68033	1.93136	51.0265	9.15666e-13	7.37995e-11	chr17	10579040	10623036	+	CTC-297N7.7
ENSG00000174705	1.16738	3.19315	50.9999	9.28169e-13	7.45501e-11	chr5	172454523	172325181	-	SH3PXD2B	SH3 and PX domains 2B [Source:HGNC Symbol;Acc:HGNC:29242]
ENSG00000197629	1.28732	2.70276	50.9791	9.38057e-13	7.50864e-11	chr11	59212951	59208510	-	MPEG1	macrophage expressed 1 [Source:HGNC Symbol;Acc:HGNC:29619]
ENSG00000166016	-1.02471	4.33169	50.8587	9.97363e-13	7.92904e-11	chr11	34358008	34150988	-	ABTB2	ankyrin repeat and BTB (POZ) domain containing 2 [Source:HGNC Symbol;Acc:HGNC:23842]
ENSG00000186517	1.56172	2.00215	50.8641	9.94615e-13	7.92904e-11	chr1	161069970	161046946	-	ARHGAP30	Rho GTPase activating protein 30 [Source:HGNC Symbol;Acc:HGNC:27414]
ENSG00000169031	-0.992292	5.5997	50.7518	1.0532e-12	8.34454e-11	chr2	227164565	227314792	+	COL4A3	collagen, type IV, alpha 3 (Goodpasture antigen) [Source:HGNC Symbol;Acc:HGNC:2204]
ENSG00000196126	1.00549	4.52685	50.3036	1.32327e-12	1.04489e-10	chr6	32589848	32552990	-	HLA-DRB1	major histocompatibility complex, class II, DR beta 1 [Source:HGNC Symbol;Acc:HGNC:4948]
ENSG00000130429	1.32639	2.55501	50.2354	1.37005e-12	1.07818e-10	chr7	99374249	99394801	+	ARPC1B	actin related protein 2/3 complex subunit 1B [Source:HGNC Symbol;Acc:HGNC:704]
ENSG00000096060	-0.985575	6.69986	50.1856	1.40526e-12	1.10219e-10	chr6	35728583	35573585	-	FKBP5	FK506 binding protein 5 [Source:HGNC Symbol;Acc:HGNC:3721]
ENSG00000140795	-1.00148	5.44431	50.0735	1.48787e-12	1.16308e-10	chr16	46790407	46703369	-	MYLK3	myosin light chain kinase 3 [Source:HGNC Symbol;Acc:HGNC:29826]
ENSG00000178053	-1.05137	4.16287	49.9346	1.59689e-12	1.24414e-10	chr3	158571163	158607252	+	MLF1	myeloid leukemia factor 1 [Source:HGNC Symbol;Acc:HGNC:7125]
ENSG00000187498	0.987788	7.00697	49.8795	1.64243e-12	1.27114e-10	chr13	110307149	110148963	-	COL4A1	collagen, type IV, alpha 1 [Source:HGNC Symbol;Acc:HGNC:2202]
ENSG00000214297	-0.952238	5.57304	49.8844	1.63831e-12	1.27114e-10	chr10	125667950	125666875	-	ALDOAP2	aldolase, fructose-bisphosphate A pseudogene 2 [Source:HGNC Symbol;Acc:HGNC:416]
ENSG00000102575	3.3818	0.125479	49.8543	1.66361e-12	1.28328e-10	chr19	11579008	11574660	-	ACP5	acid phosphatase 5, tartrate resistant [Source:HGNC Symbol;Acc:HGNC:124]
ENSG00000183160	2.31489	0.783504	49.6124	1.88186e-12	1.44687e-10	chr12	108598320	108589846	-	TMEM119	transmembrane protein 119 [Source:HGNC Symbol;Acc:HGNC:27884]
ENSG00000164708	-1.04884	9.42871	49.5853	1.90803e-12	1.46218e-10	chr7	44065587	44062727	-	PGAM2	phosphoglycerate mutase 2 [Source:HGNC Symbol;Acc:HGNC:8889]
ENSG00000111602	1.51027	2.03822	49.5518	1.94086e-12	1.48247e-10	chr12	56449403	56416373	-	TIMELESS	timeless circadian clock [Source:HGNC Symbol;Acc:HGNC:11813]
ENSG00000123384	0.97964	7.47795	49.5011	1.99164e-12	1.51631e-10	chr12	57128493	57213351	+	LRP1	LDL receptor related protein 1 [Source:HGNC Symbol;Acc:HGNC:6692]
ENSG00000182578	1.07032	3.62491	49.3417	2.16018e-12	1.63928e-10	chr5	150113372	150053291	-	CSF1R	colony stimulating factor 1 receptor [Source:HGNC Symbol;Acc:HGNC:2433]
ENSG00000109906	-0.968025	7.30493	49.2178	2.30093e-12	1.74044e-10	chr11	114059593	114250676	+	ZBTB16	zinc finger and BTB domain containing 16 [Source:HGNC Symbol;Acc:HGNC:12930]
ENSG00000095637	-0.996989	7.88781	49.0736	2.4764e-12	1.86713e-10	chr10	95561414	95311771	-	SORBS1	sorbin and SH3 domain containing 1 [Source:HGNC Symbol;Acc:HGNC:14565]
ENSG00000100097	0.956433	6.89907	48.9349	2.65783e-12	1.99747e-10	chr22	37675608	37679806	+	LGALS1	lectin, galactoside-binding, soluble, 1 [Source:HGNC Symbol;Acc:HGNC:6561]
ENSG00000156463	-0.964469	4.9973	48.9179	2.68085e-12	2.00832e-10	chr5	145936579	146081791	+	SH3RF2	SH3 domain containing ring finger 2 [Source:HGNC Symbol;Acc:HGNC:26299]
ENSG00000103316	-2.48141	1.81436	48.8918	2.71682e-12	2.02876e-10	chr16	21303083	21238874	-	CRYM	crystallin mu [Source:HGNC Symbol;Acc:HGNC:2418]
ENSG00000100243	0.94077	6.30417	48.861	2.75979e-12	2.05429e-10	chr22	42649568	42617840	-	CYB5R3	cytochrome b5 reductase 3 [Source:HGNC Symbol;Acc:HGNC:2873]
ENSG00000142173	0.972544	7.53476	48.6778	3.02996e-12	2.24823e-10	chr21	46098097	46132849	+	COL6A2	collagen, type VI, alpha 2 [Source:HGNC Symbol;Acc:HGNC:2212]
ENSG00000175356	-1.3603	2.46981	48.6392	3.09009e-12	2.27838e-10	chr11	9138114	9020391	-	SCUBE2	signal peptide, CUB domain, EGF-like 2 [Source:HGNC Symbol;Acc:HGNC:30425]
ENSG00000250878	-1.98221	1.35838	48.6427	3.08464e-12	2.27838e-10	chr13	102880099	102896033	+	METTL21EP	methyltransferase like 21E, pseudogene [Source:HGNC Symbol;Acc:HGNC:41948]
ENSG00000159228	1.07429	3.53495	48.5805	3.1839e-12	2.34016e-10	chr21	36069941	36073166	+	CBR1	carbonyl reductase 1 [Source:HGNC Symbol;Acc:HGNC:1548]
ENSG00000113083	3.09961	0.178096	48.5459	3.24055e-12	2.37434e-10	chr5	122078285	122063195	-	LOX	lysyl oxidase [Source:HGNC Symbol;Acc:HGNC:6664]
ENSG00000110090	1.10355	3.4406	48.4641	3.37855e-12	2.46771e-10	chr11	68844410	68754620	-	CPT1A	carnitine palmitoyltransferase 1A (liver) [Source:HGNC Symbol;Acc:HGNC:2328]
ENSG00000091136	0.958742	4.71086	48.1615	3.94212e-12	2.86632e-10	chr7	108003255	107923799	-	LAMB1	laminin subunit beta 1 [Source:HGNC Symbol;Acc:HGNC:6486]
ENSG00000174429	-0.936172	5.49767	48.1582	3.94881e-12	2.86632e-10	chr8	106770245	106759483	-	ABRA	actin binding Rho activating protein [Source:HGNC Symbol;Acc:HGNC:30655]
ENSG00000203709	-0.955597	7.22508	48.0595	4.1525e-12	3.00484e-10	chr1	207869150	207801518	-	C1orf132	chromosome 1 open reading frame 132 [Source:HGNC Symbol;Acc:HGNC:32018]
ENSG00000149781	1.62192	1.78123	47.8465	4.62893e-12	3.33926e-10	chr11	64206678	64223886	+	FERMT3	fermitin family member 3 [Source:HGNC Symbol;Acc:HGNC:23151]
ENSG00000175567	0.948721	4.67006	47.8166	4.70008e-12	3.38015e-10	chr11	73983307	73974667	-	UCP2	uncoupling protein 2 (mitochondrial, proton carrier) [Source:HGNC Symbol;Acc:HGNC:12518]
ENSG00000105559	1.04787	3.7653	47.5737	5.31982e-12	3.80656e-10	chr19	48868632	48837097	-	PLEKHA4	pleckstrin homology domain containing A4 [Source:HGNC Symbol;Acc:HGNC:14339]
ENSG00000152377	1.27714	2.72864	47.5716	5.32557e-12	3.80656e-10	chr5	137598379	136975298	-	SPOCK1	sparc/osteonectin, cwcv and kazal-like domains proteoglycan (testican) 1 [Source:HGNC Symbol;Acc:HGNC:11251]
ENSG00000182533	-0.950132	4.88354	47.5232	5.45839e-12	3.8896e-10	chr3	8733800	8841808	+	CAV3	caveolin 3 [Source:HGNC Symbol;Acc:HGNC:1529]
ENSG00000141753	0.936759	5.53132	47.4031	5.80333e-12	4.12283e-10	chr17	40443461	40457731	+	IGFBP4	insulin like growth factor binding protein 4 [Source:HGNC Symbol;Acc:HGNC:5473]
ENSG00000280323	1.33243	2.4573	47.3618	5.92684e-12	4.19782e-10	chr2	219427477	219429319	+	AC053503.12
ENSG00000087884	-0.937262	5.22239	47.3364	6.00403e-12	4.22687e-10	chr11	77821109	77918432	+	AAMDC	adipogenesis associated, Mth938 domain containing [Source:HGNC Symbol;Acc:HGNC:30205]
ENSG00000273033	-1.09065	3.46756	47.337	6.0023e-12	4.22687e-10	chr3	122886941	122892416	+	RP11-67L2.2
ENSG00000128335	0.955427	4.49304	47.2321	6.33215e-12	4.44449e-10	chr22	36239954	36226203	-	APOL2	apolipoprotein L2 [Source:HGNC Symbol;Acc:HGNC:619]
ENSG00000137312	0.925024	6.42615	47.191	6.4661e-12	4.52491e-10	chr6	30742733	30727709	-	FLOT1	flotillin 1 [Source:HGNC Symbol;Acc:HGNC:3757]
ENSG00000156508	0.928691	5.35324	47.1729	6.52616e-12	4.55331e-10	chr6	73523797	73515750	-	EEF1A1	eukaryotic translation elongation factor 1 alpha 1 [Source:HGNC Symbol;Acc:HGNC:3189]
ENSG00000160446	1.42931	2.14038	47.0878	6.81581e-12	4.74125e-10	chr9	128724127	128720869	-	ZDHHC12	zinc finger, DHHC-type containing 12 [Source:HGNC Symbol;Acc:HGNC:19159]
ENSG00000155660	1.08902	3.36985	46.8434	7.7206e-12	5.35471e-10	chr7	149028641	149003062	-	PDIA4	protein disulfide isomerase family A member 4 [Source:HGNC Symbol;Acc:HGNC:30167]
ENSG00000103066	0.952752	4.37833	46.7274	8.19103e-12	5.63185e-10	chr16	68245304	68261062	+	PLA2G15	phospholipase A2 group XV [Source:HGNC Symbol;Acc:HGNC:17163]
ENSG00000166595	0.944557	4.77221	46.7299	8.18092e-12	5.63185e-10	chr16	66934423	66932055	-	FAM96B	family with sequence similarity 96 member B [Source:HGNC Symbol;Acc:HGNC:24261]
ENSG00000232882	-1.02895	3.83943	46.7271	8.19248e-12	5.63185e-10	chr1	90893612	90892992	-	PHKA1P1	phosphorylase kinase, alpha 1 pseudogene 1 [Source:HGNC Symbol;Acc:HGNC:33919]
ENSG00000270277	-1.10028	3.96433	46.6923	8.33939e-12	5.71603e-10	chr2	178548884	178550681	+	RP11-65L3.2
ENSG00000104687	0.968502	4.19871	46.6706	8.43196e-12	5.76258e-10	chr8	30727926	30678061	-	GSR	glutathione reductase [Source:HGNC Symbol;Acc:HGNC:4623]
ENSG00000054938	1.5011	1.94432	46.6598	8.4785e-12	5.76574e-10	chr11	74731385	74696429	-	CHRDL2	chordin-like 2 [Source:HGNC Symbol;Acc:HGNC:24168]
ENSG00000139514	1.42218	2.25031	46.6581	8.48592e-12	5.76574e-10	chr13	29595688	29509410	-	SLC7A1	solute carrier family 7 (cationic amino acid transporter, y+ system), member 1 [Source:HGNC Symbol;Acc:HGNC:11057]
ENSG00000278272	4.21654	-0.1494	46.415	9.60658e-12	6.50825e-10	chr6	26045411	26045821	+	HIST1H3C	histone cluster 1, H3c [Source:HGNC Symbol;Acc:HGNC:4768]
ENSG00000261069	-1.10376	3.21663	46.2556	1.04205e-11	7.03925e-10	chr15	25087661	25088896	+	RP11-701H24.4
ENSG00000102879	1.50016	1.91125	46.2095	1.06686e-11	7.18607e-10	chr16	30182827	30189076	+	CORO1A	coronin, actin binding protein, 1A [Source:HGNC Symbol;Acc:HGNC:2252]
ENSG00000196296	-1.20521	12.6166	46.1702	1.08845e-11	7.31047e-10	chr16	28878405	28904509	+	ATP2A1	ATPase, Ca++ transporting, cardiac muscle, fast twitch 1 [Source:HGNC Symbol;Acc:HGNC:811]
ENSG00000155090	-0.955799	4.60446	46.1505	1.09946e-11	7.36325e-10	chr8	102655902	102648779	-	KLF10	Kruppel-like factor 10 [Source:HGNC Symbol;Acc:HGNC:11810]
ENSG00000135476	3.84674	-0.191332	46.0935	1.13187e-11	7.55863e-10	chr12	53268299	53293643	+	ESPL1	extra spindle pole bodies like 1, separase [Source:HGNC Symbol;Acc:HGNC:16856]
ENSG00000120162	-1.56831	1.99532	46.0703	1.14538e-11	7.62707e-10	chr9	27529781	27325209	-	MOB3B	MOB kinase activator 3B [Source:HGNC Symbol;Acc:HGNC:23825]
ENSG00000260314	1.33735	2.39113	46.0543	1.15475e-11	7.66764e-10	chr10	17809344	17911170	+	MRC1	mannose receptor, C type 1 [Source:HGNC Symbol;Acc:HGNC:7228]
ENSG00000198732	0.992209	4.02572	45.9966	1.18928e-11	7.87451e-10	chr14	69854131	70032366	+	SMOC1	SPARC related modular calcium binding 1 [Source:HGNC Symbol;Acc:HGNC:20318]
ENSG00000257913	2.12977	1.14111	45.9762	1.2017e-11	7.9343e-10	chr12	48998367	49019235	+	RP11-386G11.5
ENSG00000115159	-0.95811	4.55877	45.7953	1.31793e-11	8.65282e-10	chr2	156435290	156613735	+	GPD2	glycerol-3-phosphate dehydrogenase 2 [Source:HGNC Symbol;Acc:HGNC:4456]
ENSG00000265751	-1.24027	2.77213	45.7978	1.31625e-11	8.65282e-10	chr18	21451017	21380286	-	RP11-296E23.1
ENSG00000108518	0.92384	4.68159	45.59	1.46349e-11	9.58155e-10	chr17	4949061	4945652	-	PFN1	profilin 1 [Source:HGNC Symbol;Acc:HGNC:8881]
ENSG00000166949	-0.907056	5.99292	45.5629	1.48384e-11	9.68765e-10	chr15	67063763	67195195	+	SMAD3	SMAD family member 3 [Source:HGNC Symbol;Acc:HGNC:6769]
ENSG00000265356	-2.4645	0.882687	45.2963	1.70015e-11	1.1069e-09	chr17	33936206	33931132	-	RP11-17M24.1
ENSG00000279192	-0.924367	4.78255	45.1762	1.80765e-11	1.17362e-09	chr15	24985053	24988232	+	PWAR5	Prader Willi/Angelman region RNA 5 [Source:HGNC Symbol;Acc:HGNC:30090]
ENSG00000135916	1.24863	2.56393	45.1107	1.86911e-11	1.21016e-09	chr2	230864639	230879248	+	ITM2C	integral membrane protein 2C [Source:HGNC Symbol;Acc:HGNC:6175]
ENSG00000267194	-1.16321	3.02631	45.0528	1.92523e-11	1.24305e-09	chr17	69551358	69553861	+	RP1-193H18.2
ENSG00000107864	-0.927719	4.89452	45.0093	1.96839e-11	1.26742e-09	chr10	92291087	92046692	-	CPEB3	cytoplasmic polyadenylation element binding protein 3 [Source:HGNC Symbol;Acc:HGNC:21746]
ENSG00000143603	0.92058	4.77366	44.984	1.99395e-11	1.26988e-09	chr1	154870280	154697455	-	KCNN3	potassium channel, calcium activated intermediate/small conductance subfamily N alpha, member 3 [Source:HGNC Symbol;Acc:HGNC:6292]
ENSG00000169403	2.27632	0.62801	44.9872	1.99078e-11	1.26988e-09	chr1	28193936	28147166	-	PTAFR	platelet-activating factor receptor [Source:HGNC Symbol;Acc:HGNC:9582]
ENSG00000172379	-1.06531	3.52514	44.9901	1.98783e-11	1.26988e-09	chr15	80404350	80597937	+	ARNT2	aryl hydrocarbon receptor nuclear translocator 2 [Source:HGNC Symbol;Acc:HGNC:16876]
ENSG00000185100	-0.964681	8.51371	44.9941	1.98372e-11	1.26988e-09	chr14	104724186	104747325	+	ADSSL1	adenylosuccinate synthase like 1 [Source:HGNC Symbol;Acc:HGNC:20093]
ENSG00000180875	-1.43331	2.36256	44.8552	2.12952e-11	1.35254e-09	chr1	240612149	240489573	-	GREM2	gremlin 2, DAN family BMP antagonist [Source:HGNC Symbol;Acc:HGNC:17655]
ENSG00000125730	0.898159	5.71662	44.6767	2.33267e-11	1.47755e-09	chr19	6730562	6677704	-	C3	complement component 3 [Source:HGNC Symbol;Acc:HGNC:1318]
ENSG00000168517	-0.98435	4.04533	44.6629	2.34916e-11	1.48397e-09	chr17	45160700	45170040	+	HEXIM2	hexamethylene bis-acetamide inducible 2 [Source:HGNC Symbol;Acc:HGNC:28591]
ENSG00000124575	2.23109	0.860572	44.6057	2.41886e-11	1.52388e-09	chr6	26234933	26234268	-	HIST1H1D	histone cluster 1, H1d [Source:HGNC Symbol;Acc:HGNC:4717]
ENSG00000134955	2.30895	0.669301	44.5866	2.44258e-11	1.52648e-09	chr11	125063067	125090312	+	SLC37A2	solute carrier family 37 (glucose-6-phosphate transporter), member 2 [Source:HGNC Symbol;Acc:HGNC:20644]
ENSG00000164142	-0.896302	5.87578	44.5869	2.44214e-11	1.52648e-09	chr4	151409216	151663632	+	FAM160A1	family with sequence similarity 160 member A1 [Source:HGNC Symbol;Acc:HGNC:34237]
ENSG00000187889	-1.96082	1.29825	44.5894	2.43903e-11	1.52648e-09	chr1	56819696	56718804	-	C1orf168	chromosome 1 open reading frame 168 [Source:HGNC Symbol;Acc:HGNC:27295]
ENSG00000122176	1.40364	2.2189	44.57	2.46338e-11	1.53538e-09	chr1	203351489	203340628	-	FMOD	fibromodulin [Source:HGNC Symbol;Acc:HGNC:3774]
ENSG00000066336	1.7805	1.28793	44.4585	2.60764e-11	1.61667e-09	chr11	47378576	47354860	-	SPI1	Spi-1 proto-oncogene [Source:HGNC Symbol;Acc:HGNC:11241]
ENSG00000166033	1.20649	2.69622	44.4634	2.60115e-11	1.61667e-09	chr10	122461525	122514908	+	HTRA1	HtrA serine peptidase 1 [Source:HGNC Symbol;Acc:HGNC:9476]
ENSG00000123240	-0.964264	8.92015	44.409	2.67438e-11	1.65366e-09	chr10	13099449	13138308	+	OPTN	optineurin [Source:HGNC Symbol;Acc:HGNC:17142]
ENSG00000168300	-0.907816	5.35157	44.3523	2.75297e-11	1.69776e-09	chr8	51899186	51817575	-	PCMTD1	protein-L-isoaspartate (D-aspartate) O-methyltransferase domain containing 1 [Source:HGNC Symbol;Acc:HGNC:30483]
ENSG00000198736	0.961725	4.0443	44.3014	2.82552e-11	1.73792e-09	chr16	1943326	1938210	-	MSRB1	methionine sulfoxide reductase B1 [Source:HGNC Symbol;Acc:HGNC:14133]
ENSG00000148339	-0.947762	4.48203	44.2454	2.90741e-11	1.78359e-09	chr9	128068201	128109245	+	SLC25A25	solute carrier family 25 (mitochondrial carrier; phosphate carrier), member 25 [Source:HGNC Symbol;Acc:HGNC:20663]
ENSG00000143545	1.23007	2.61493	44.0887	3.14962e-11	1.92712e-09	chr1	153986358	153981617	-	RAB13	RAB13, member RAS oncogene family [Source:HGNC Symbol;Acc:HGNC:9762]
ENSG00000272975	-1.01452	3.79675	44.0765	3.16928e-11	1.93409e-09	chr17	10383144	10623886	+	MYHAS	myosin heavy chain gene cluster antisense RNA [Source:HGNC Symbol;Acc:HGNC:50609]
ENSG00000150347	-0.907139	5.34401	44.0532	3.20723e-11	1.95152e-09	chr10	61901300	62096944	+	ARID5B	AT-rich interaction domain 5B [Source:HGNC Symbol;Acc:HGNC:17362]
ENSG00000213171	-1.13771	3.04056	44.0488	3.21454e-11	1.95152e-09	chr1	151806154	151800264	-	LINGO4	leucine rich repeat and Ig domain containing 4 [Source:HGNC Symbol;Acc:HGNC:31814]
ENSG00000084636	0.991716	3.77647	44.0352	3.23695e-11	1.96003e-09	chr1	31704319	31652247	-	COL16A1	collagen, type XVI, alpha 1 [Source:HGNC Symbol;Acc:HGNC:2193]
ENSG00000075239	-0.895471	6.12129	43.7802	3.68723e-11	2.22692e-09	chr11	108121516	108147776	+	ACAT1	acetyl-CoA acetyltransferase 1 [Source:HGNC Symbol;Acc:HGNC:93]
ENSG00000066294	1.84367	1.17911	43.7314	3.78026e-11	2.27722e-09	chr1	160579516	160541095	-	CD84	CD84 molecule [Source:HGNC Symbol;Acc:HGNC:1704]
ENSG00000162458	1.62478	1.60157	43.7226	3.79735e-11	2.28163e-09	chr1	15756607	15786594	+	FBLIM1	filamin binding LIM protein 1 [Source:HGNC Symbol;Acc:HGNC:24686]
ENSG00000274267	3.45171	0.0549573	43.6658	3.90911e-11	2.34276e-09	chr6	26032060	26031650	-	HIST1H3B	histone cluster 1, H3b [Source:HGNC Symbol;Acc:HGNC:4776]
ENSG00000114120	-1.02214	3.71429	43.6534	3.9339e-11	2.35159e-09	chr3	140941830	140979933	+	SLC25A36	solute carrier family 25 (pyrimidine nucleotide carrier), member 36 [Source:HGNC Symbol;Acc:HGNC:25554]
ENSG00000113328	-0.901577	5.10427	43.6165	4.00876e-11	2.39022e-09	chr5	163437569	163446151	+	CCNG1	cyclin G1 [Source:HGNC Symbol;Acc:HGNC:1592]
ENSG00000234745	0.895097	6.45982	43.6114	4.01928e-11	2.3904e-09	chr6	31357188	31353872	-	HLA-B	major histocompatibility complex, class I, B [Source:HGNC Symbol;Acc:HGNC:4932]
ENSG00000135046	1.12937	3.04118	43.459	4.34459e-11	2.57731e-09	chr9	73151757	73170393	+	ANXA1	annexin A1 [Source:HGNC Symbol;Acc:HGNC:533]
ENSG00000119508	-2.25199	1.30692	43.3901	4.50017e-11	2.66285e-09	chr9	99821855	99866891	+	NR4A3	nuclear receptor subfamily 4 group A member 3 [Source:HGNC Symbol;Acc:HGNC:7982]
ENSG00000183856	3.65023	-0.131559	43.3508	4.59145e-11	2.71e-09	chr1	156572604	156525405	-	IQGAP3	IQ motif containing GTPase activating protein 3 [Source:HGNC Symbol;Acc:HGNC:20669]
ENSG00000204525	0.884109	6.1665	43.2261	4.89362e-11	2.88107e-09	chr6	31272130	31268749	-	HLA-C	major histocompatibility complex, class I, C [Source:HGNC Symbol;Acc:HGNC:4933]
ENSG00000225614	-1.15851	3.09445	43.0961	5.22963e-11	3.07116e-09	chr16	88427471	88440757	+	ZNF469	zinc finger protein 469 [Source:HGNC Symbol;Acc:HGNC:23216]
ENSG00000129744	-0.915004	4.79276	43.0276	5.41609e-11	3.17269e-09	chr11	3645128	3664416	+	ART1	ADP-ribosyltransferase 1 [Source:HGNC Symbol;Acc:HGNC:723]
ENSG00000009950	-0.967744	4.06035	42.9538	5.62398e-11	3.28623e-09	chr7	73624543	73593194	-	MLXIPL	MLX interacting protein-like [Source:HGNC Symbol;Acc:HGNC:12744]
ENSG00000158486	-1.88559	1.82922	42.912	5.74542e-11	3.34882e-09	chr16	21159441	20933111	-	DNAH3	dynein, axonemal, heavy chain 3 [Source:HGNC Symbol;Acc:HGNC:2949]
ENSG00000003989	-0.893538	6.81006	42.8383	5.96614e-11	3.46882e-09	chr8	17497088	17570573	+	SLC7A2	solute carrier family 7 (cationic amino acid transporter, y+ system), member 2 [Source:HGNC Symbol;Acc:HGNC:11060]
ENSG00000227471	1.6507	1.53567	42.7709	6.17525e-11	3.58149e-09	chr7	134549136	134579875	+	AKR1B15	aldo-keto reductase family 1, member B15 [Source:HGNC Symbol;Acc:HGNC:37281]
ENSG00000139998	1.24168	2.63978	42.7151	6.35363e-11	3.67582e-09	chr14	64972776	64945814	-	RAB15	RAB15, member RAS oncogene family [Source:HGNC Symbol;Acc:HGNC:20150]
ENSG00000180353	1.33301	2.18898	42.6977	6.4104e-11	3.69952e-09	chr3	121660927	121631399	-	HCLS1	hematopoietic cell-specific Lyn substrate 1 [Source:HGNC Symbol;Acc:HGNC:4844]
ENSG00000171791	-0.893053	5.06795	42.6366	6.61392e-11	3.80757e-09	chr18	63320128	63123346	-	BCL2	B-cell CLL/lymphoma 2 [Source:HGNC Symbol;Acc:HGNC:990]
ENSG00000163399	0.902473	5.20988	42.5326	6.97486e-11	4.00549e-09	chr1	116372668	116410261	+	ATP1A1	ATPase, Na+/K+ transporting, alpha 1 polypeptide [Source:HGNC Symbol;Acc:HGNC:799]
ENSG00000105609	1.29679	2.36022	42.5089	7.05987e-11	4.04437e-09	chr19	54257301	54249431	-	LILRB5	leukocyte immunoglobulin-like receptor, subfamily B (with TM and ITIM domains), member 5 [Source:HGNC Symbol;Acc:HGNC:6609]
ENSG00000114738	0.87929	6.58664	42.3765	7.55422e-11	4.31698e-09	chr3	50611520	50649297	+	MAPKAPK3	mitogen-activated protein kinase-activated protein kinase 3 [Source:HGNC Symbol;Acc:HGNC:6888]
ENSG00000227128	-0.981094	3.8684	42.0406	8.96935e-11	5.11319e-09	chr10	101229594	101270148	+	LBX1-AS1	LBX1 antisense RNA 1 (head to head) [Source:HGNC Symbol;Acc:HGNC:48678]
ENSG00000092820	0.927096	4.33697	42.0215	9.05725e-11	5.15073e-09	chr6	158819412	158765741	-	EZR	ezrin [Source:HGNC Symbol;Acc:HGNC:12691]
ENSG00000101670	3.59967	-0.237178	41.9648	9.32359e-11	5.28932e-09	chr18	49560699	49599182	+	LIPG	lipase, endothelial [Source:HGNC Symbol;Acc:HGNC:6623]
ENSG00000119138	-0.87292	6.22028	41.9434	9.42649e-11	5.33475e-09	chr9	70414624	70384597	-	KLF9	Kruppel-like factor 9 [Source:HGNC Symbol;Acc:HGNC:1123]
ENSG00000142347	1.3563	2.09684	41.8539	9.86778e-11	5.571e-09	chr19	8577577	8520790	-	MYO1F	myosin IF [Source:HGNC Symbol;Acc:HGNC:7600]
ENSG00000112096	0.93602	8.25497	41.8343	9.96686e-11	5.61339e-09	chr6	159762529	159669057	-	SOD2	superoxide dismutase 2, mitochondrial [Source:HGNC Symbol;Acc:HGNC:11180]
ENSG00000203747	2.14721	0.755315	41.8064	1.01101e-10	5.68037e-09	chr1	161550737	161541759	-	FCGR3A	Fc fragment of IgG, low affinity IIIa, receptor (CD16a) [Source:HGNC Symbol;Acc:HGNC:3619]
ENSG00000175946	-0.896623	6.39779	41.7173	1.05817e-10	5.93106e-09	chr8	123652950	123645527	-	KLHL38	kelch like family member 38 [Source:HGNC Symbol;Acc:HGNC:34435]
ENSG00000128815	1.21705	2.56092	41.4899	1.18863e-10	6.64637e-09	chr10	48684876	48982956	+	WDFY4	WDFY family member 4 [Source:HGNC Symbol;Acc:HGNC:29323]
ENSG00000069869	-0.86461	5.86523	41.4329	1.22376e-10	6.8265e-09	chr15	55993746	55826922	-	NEDD4	neural precursor cell expressed, developmentally down-regulated 4, E3 ubiquitin protein ligase [Source:HGNC Symbol;Acc:HGNC:7727]
ENSG00000160883	1.89998	1.14113	41.4077	1.23963e-10	6.89855e-09	chr5	176899332	176880869	-	HK3	hexokinase 3 (white cell) [Source:HGNC Symbol;Acc:HGNC:4925]
ENSG00000101160	0.928388	4.06845	41.3959	1.24719e-10	6.92411e-09	chr20	59007247	58995185	-	CTSZ	cathepsin Z [Source:HGNC Symbol;Acc:HGNC:2547]
ENSG00000277443	1.01074	3.40478	41.3564	1.27259e-10	7.04839e-09	chr6	113857362	113863471	+	MARCKS	myristoylated alanine-rich protein kinase C substrate [Source:HGNC Symbol;Acc:HGNC:6759]
ENSG00000154229	0.889824	4.6209	41.0719	1.47195e-10	8.13332e-09	chr17	66302636	66810743	+	PRKCA	protein kinase C, alpha [Source:HGNC Symbol;Acc:HGNC:9393]
ENSG00000163823	3.0544	0.0729766	41.0567	1.48346e-10	8.17756e-09	chr3	46208396	46201709	-	CCR1	chemokine (C-C motif) receptor 1 [Source:HGNC Symbol;Acc:HGNC:1602]
ENSG00000127589	1.45765	1.79065	41.0143	1.51596e-10	8.33709e-09	chr8	30351873	30353518	+	TUBBP1	tubulin beta pseudogene 1 [Source:HGNC Symbol;Acc:HGNC:12414]
ENSG00000143365	-0.860687	5.72393	40.9801	1.54274e-10	8.46443e-09	chr1	151831872	151806071	-	RORC	RAR-related orphan receptor C [Source:HGNC Symbol;Acc:HGNC:10260]
ENSG00000269968	-0.927087	4.12324	40.7205	1.7618e-10	9.64371e-09	chr12	6538370	6537794	-	RP5-940J5.9
ENSG00000198796	-0.872698	6.45652	40.5593	1.91322e-10	1.04481e-08	chr18	58628957	58481247	-	ALPK2	alpha kinase 2 [Source:HGNC Symbol;Acc:HGNC:20565]
ENSG00000174307	0.923675	4.31018	40.5044	1.96774e-10	1.07207e-08	chr1	201469237	201464383	-	PHLDA3	pleckstrin homology-like domain, family A, member 3 [Source:HGNC Symbol;Acc:HGNC:8934]
ENSG00000254332	2.21779	0.671874	40.4298	2.04435e-10	1.11122e-08	chr8	69129598	69130345	+	GS1-44D20.1
ENSG00000115226	2.45297	0.373842	40.2904	2.19546e-10	1.19059e-08	chr2	27495245	27491883	-	FNDC4	fibronectin type III domain containing 4 [Source:HGNC Symbol;Acc:HGNC:20239]
ENSG00000114739	-0.864005	4.99829	40.284	2.20267e-10	1.19173e-08	chr3	38453851	38493142	+	ACVR2B	activin A receptor type IIB [Source:HGNC Symbol;Acc:HGNC:174]
ENSG00000270574	-1.2096	3.17636	40.274	2.21403e-10	1.19512e-08	chr2	178578790	178580906	+	RP11-171I2.2
ENSG00000247627	-1.01658	4.8007	40.2641	2.22522e-10	1.19839e-08	chr5	134928036	134926660	-	MTND4P12	mitochondrially encoded NADH:ubiquinone oxidoreductase core subunit 4 pseudogene 12 [Source:HGNC Symbol;Acc:HGNC:42199]
ENSG00000138435	1.15988	2.82701	40.1325	2.38025e-10	1.27894e-08	chr2	174764472	174747592	-	CHRNA1	cholinergic receptor, nicotinic alpha 1 [Source:HGNC Symbol;Acc:HGNC:1955]
ENSG00000079739	-0.925114	9.11177	40.0764	2.44961e-10	1.31318e-08	chr1	63593276	63660245	+	PGM1	phosphoglucomutase 1 [Source:HGNC Symbol;Acc:HGNC:8905]
ENSG00000169184	-0.874884	6.93741	40.0152	2.52754e-10	1.35186e-08	chr22	27801498	27748277	-	MN1	meningioma (disrupted in balanced translocation) 1 [Source:HGNC Symbol;Acc:HGNC:7180]
ENSG00000248527	-0.873277	6.79333	39.9259	2.64568e-10	1.41182e-08	chr1	633696	634376	+	MTATP6P1	mitochondrially encoded ATP synthase 6 pseudogene 1 [Source:HGNC Symbol;Acc:HGNC:44575]
ENSG00000149131	0.879953	4.45531	39.9176	2.65696e-10	1.41461e-08	chr11	57597387	57614853	+	SERPING1	serpin peptidase inhibitor, clade G (C1 inhibitor), member 1 [Source:HGNC Symbol;Acc:HGNC:1228]
ENSG00000115641	-0.955926	4.00194	39.8596	2.73697e-10	1.45389e-08	chr2	105438513	105357712	-	FHL2	four and a half LIM domains 2 [Source:HGNC Symbol;Acc:HGNC:3703]
ENSG00000163126	-0.89416	4.3593	39.7222	2.93648e-10	1.55633e-08	chr2	96857934	96824526	-	ANKRD23	ankyrin repeat domain 23 [Source:HGNC Symbol;Acc:HGNC:24470]
ENSG00000162783	-1.01088	3.51032	39.6977	2.97356e-10	1.57242e-08	chr1	181088712	181092899	+	IER5	immediate early response 5 [Source:HGNC Symbol;Acc:HGNC:5393]
ENSG00000206503	0.842249	5.98748	39.6834	2.99531e-10	1.58035e-08	chr6	29941260	29945884	+	HLA-A	major histocompatibility complex, class I, A [Source:HGNC Symbol;Acc:HGNC:4931]
ENSG00000106483	1.28258	2.30298	39.6334	3.07306e-10	1.61772e-08	chr7	38025695	37905932	-	SFRP4	secreted frizzled-related protein 4 [Source:HGNC Symbol;Acc:HGNC:10778]
ENSG00000107859	-1.35611	2.17578	39.5735	3.16865e-10	1.66429e-08	chr10	102241474	102230186	-	PITX3	paired-like homeodomain 3 [Source:HGNC Symbol;Acc:HGNC:9006]
ENSG00000214391	1.98344	0.85868	39.562	3.18736e-10	1.67036e-08	chr11	90282560	90284172	+	TUBAP2	tubulin alpha pseudogene 2 [Source:HGNC Symbol;Acc:HGNC:14531]
ENSG00000242086	-0.854897	5.39401	39.5494	3.20795e-10	1.67739e-08	chr3	195658062	195739964	+	LINC00969	long intergenic non-protein coding RNA 969 [Source:HGNC Symbol;Acc:HGNC:48729]
ENSG00000173264	1.1122	2.77349	39.54	3.22346e-10	1.68174e-08	chr11	64270062	64289500	+	GPR137	G protein-coupled receptor 137 [Source:HGNC Symbol;Acc:HGNC:24300]
ENSG00000081237	1.37964	1.93919	39.4129	3.44016e-10	1.7908e-08	chr1	198638671	198757283	+	PTPRC	protein tyrosine phosphatase, receptor type, C [Source:HGNC Symbol;Acc:HGNC:9666]
ENSG00000178055	-0.961935	3.92359	39.4038	3.45622e-10	1.79516e-08	chr3	46834095	46829542	-	PRSS42	protease, serine 42 [Source:HGNC Symbol;Acc:HGNC:30716]
ENSG00000169116	0.879489	4.37135	39.3725	3.5121e-10	1.82014e-08	chr4	74933095	75050115	+	PARM1	prostate androgen-regulated mucin-like protein 1 [Source:HGNC Symbol;Acc:HGNC:24536]
ENSG00000259881	1.2316	2.35592	39.2159	3.80525e-10	1.9677e-08	chr16	88881038	88887136	+	RP11-830F9.5
ENSG00000201098	-0.89233	7.07371	39.1923	3.85166e-10	1.9873e-08	chr7	148987248	148987136	-	RNY1	RNA, Ro-associated Y1 [Source:HGNC Symbol;Acc:HGNC:10242]
ENSG00000161638	0.903628	4.09927	39.1677	3.9005e-10	2.00807e-08	chr12	54419460	54395261	-	ITGA5	integrin subunit alpha 5 [Source:HGNC Symbol;Acc:HGNC:6141]
ENSG00000249464	-1.23171	2.67029	39.1272	3.98212e-10	2.04558e-08	chr4	123650267	123930406	+	LINC01091	long intergenic non-protein coding RNA 1091 [Source:HGNC Symbol;Acc:HGNC:27721]
ENSG00000222482	-1.47378	1.98856	39.1073	4.02284e-10	2.06197e-08	chr7	100220120	100220027	-	AC005071.1
ENSG00000248905	1.31752	2.14452	39.1013	4.03529e-10	2.06383e-08	chr15	33194733	32765545	-	FMN1	formin 1 [Source:HGNC Symbol;Acc:HGNC:3768]
ENSG00000198574	-1.81024	1.43025	39.0545	4.13308e-10	2.10922e-08	chr1	162412138	162395266	-	SH2D1B	SH2 domain containing 1B [Source:HGNC Symbol;Acc:HGNC:30416]
ENSG00000122861	1.25551	2.28879	39.0238	4.19857e-10	2.13798e-08	chr10	73909177	73917497	+	PLAU	plasminogen activator, urokinase [Source:HGNC Symbol;Acc:HGNC:9052]
ENSG00000205542	0.877925	4.50167	38.9271	4.41184e-10	2.24169e-08	chrX	12975108	12977227	+	TMSB4X	thymosin beta 4, X-linked [Source:HGNC Symbol;Acc:HGNC:11881]
ENSG00000147065	0.851102	5.42504	38.9162	4.43645e-10	2.24931e-08	chrX	65588377	65741931	+	MSN	moesin [Source:HGNC Symbol;Acc:HGNC:7373]
ENSG00000130653	-0.854836	5.38795	38.8448	4.60173e-10	2.32806e-08	chr9	137550534	137459953	-	PNPLA7	patatin like phospholipase domain containing 7 [Source:HGNC Symbol;Acc:HGNC:24768]
ENSG00000135838	1.68052	1.28568	38.7805	4.75575e-10	2.39045e-08	chr1	182789293	182830384	+	NPL	N-acetylneuraminate pyruvate lyase (dihydrodipicolinate synthase) [Source:HGNC Symbol;Acc:HGNC:16781]
ENSG00000167460	1.05947	2.94163	38.7827	4.75043e-10	2.39045e-08	chr19	16067021	16103005	+	TPM4	tropomyosin 4 [Source:HGNC Symbol;Acc:HGNC:12013]
ENSG00000206422	-0.93519	3.86854	38.7832	4.7493e-10	2.39045e-08	chr18	7231125	7232047	+	LRRC30	leucine rich repeat containing 30 [Source:HGNC Symbol;Acc:HGNC:30219]
ENSG00000067445	1.80555	1.01184	38.7217	4.90121e-10	2.45828e-08	chrX	54920462	54931431	+	TRO	trophinin [Source:HGNC Symbol;Acc:HGNC:12326]
ENSG00000185201	1.16186	2.6475	38.6236	5.15376e-10	2.57942e-08	chr11	307631	315272	+	IFITM2	interferon induced transmembrane protein 2 [Source:HGNC Symbol;Acc:HGNC:5413]
ENSG00000143171	-0.917676	4.04207	38.6039	5.20601e-10	2.6e-08	chr1	165445355	165400917	-	RXRG	retinoid X receptor gamma [Source:HGNC Symbol;Acc:HGNC:10479]
ENSG00000155629	1.89074	0.963632	38.5697	5.29794e-10	2.64027e-08	chr10	96720514	96593312	-	PIK3AP1	phosphoinositide-3-kinase adaptor protein 1 [Source:HGNC Symbol;Acc:HGNC:30034]
ENSG00000258461	-0.883538	4.30477	38.5338	5.39632e-10	2.68358e-08	chr15	42348103	42412317	+	RP11-164J13.1
ENSG00000034971	-1.12394	2.99543	38.4357	5.67444e-10	2.8159e-08	chr1	171652683	171635417	-	MYOC	myocilin, trabecular meshwork inducible glucocorticoid response [Source:HGNC Symbol;Acc:HGNC:7610]
ENSG00000150938	-0.841668	5.48681	38.4074	5.75728e-10	2.85095e-08	chr2	36355926	36551135	+	CRIM1	cysteine rich transmembrane BMP regulator 1 (chordin-like) [Source:HGNC Symbol;Acc:HGNC:2359]
ENSG00000163453	0.874319	4.30622	38.399	5.78229e-10	2.85728e-08	chr4	57110385	57030773	-	IGFBP7	insulin like growth factor binding protein 7 [Source:HGNC Symbol;Acc:HGNC:5476]
ENSG00000100342	1.16749	2.56201	38.3926	5.80121e-10	2.86058e-08	chr22	36253010	36267530	+	APOL1	apolipoprotein L1 [Source:HGNC Symbol;Acc:HGNC:618]
ENSG00000179627	1.11472	2.71055	38.3137	6.04029e-10	2.97221e-08	chr14	104800596	104804712	+	ZBTB42	zinc finger and BTB domain containing 42 [Source:HGNC Symbol;Acc:HGNC:32550]
ENSG00000095970	6.12619	-0.873969	38.2357	6.28667e-10	3.08694e-08	chr6	41163186	41158506	-	TREM2	triggering receptor expressed on myeloid cells 2 [Source:HGNC Symbol;Acc:HGNC:17761]
ENSG00000200087	0.833186	5.16665	38.1323	6.62872e-10	3.24807e-08	chr1	28508559	28508762	+	SNORA73B	small nucleolar RNA, H/ACA box 73B [Source:HGNC Symbol;Acc:HGNC:10116]
ENSG00000185269	-1.34999	2.13453	38.0679	6.85122e-10	3.35007e-08	chr17	81961840	81952507	-	NOTUM	notum pectinacetylesterase homolog (Drosophila) [Source:HGNC Symbol;Acc:HGNC:27106]
ENSG00000120129	-0.88302	4.38102	38.0368	6.96123e-10	3.39676e-08	chr5	172771195	172768090	-	DUSP1	dual specificity phosphatase 1 [Source:HGNC Symbol;Acc:HGNC:3064]
ENSG00000197852	1.0124	3.17841	38.0149	7.03981e-10	3.42795e-08	chr1	111755824	111680630	-	FAM212B	family with sequence similarity 212 member B [Source:HGNC Symbol;Acc:HGNC:28045]
ENSG00000125148	1.00554	3.63623	37.9422	7.30682e-10	3.55057e-08	chr16	56608199	56609497	+	MT2A	metallothionein 2A [Source:HGNC Symbol;Acc:HGNC:7406]
ENSG00000134020	-0.859069	6.82204	37.9242	7.37466e-10	3.5761e-08	chr8	23000000	22713251	-	PEBP4	phosphatidylethanolamine binding protein 4 [Source:HGNC Symbol;Acc:HGNC:28319]
ENSG00000105650	-1.39161	2.1231	37.9114	7.42314e-10	3.59215e-08	chr19	18255419	18207961	-	PDE4C	phosphodiesterase 4C [Source:HGNC Symbol;Acc:HGNC:8782]
ENSG00000189171	0.897613	4.05072	37.8723	7.57324e-10	3.65722e-08	chr1	153631360	153618787	-	S100A13	S100 calcium binding protein A13 [Source:HGNC Symbol;Acc:HGNC:10490]
ENSG00000267784	-1.09376	3.45127	37.8317	7.73255e-10	3.72645e-08	chr2	178723457	178727046	+	RP11-171I2.1
ENSG00000197324	0.834651	5.09557	37.7217	8.18119e-10	3.93455e-08	chr14	22871613	22881580	+	LRP10	LDL receptor related protein 10 [Source:HGNC Symbol;Acc:HGNC:14553]
ENSG00000154277	1.30149	2.17092	37.6861	8.33175e-10	3.99873e-08	chr4	41256413	41268455	+	UCHL1	ubiquitin C-terminal hydrolase L1 [Source:HGNC Symbol;Acc:HGNC:12513]
ENSG00000099998	1.08884	2.79625	37.571	8.83776e-10	4.23289e-08	chr22	24245142	24219654	-	GGT5	gamma-glutamyltransferase 5 [Source:HGNC Symbol;Acc:HGNC:4260]
ENSG00000227939	1.54812	1.5109	37.5586	8.89409e-10	4.25116e-08	chr6	31280317	31281519	+	RPL3P2	ribosomal protein L3 pseudogene 2 [Source:HGNC Symbol;Acc:HGNC:17834]
ENSG00000162614	-0.864769	7.43349	37.4423	9.44081e-10	4.50326e-08	chr1	77888513	77943895	+	NEXN	nexilin (F actin binding protein) [Source:HGNC Symbol;Acc:HGNC:29557]
ENSG00000038945	2.00736	0.710174	37.3419	9.93897e-10	4.73123e-08	chr8	16567490	16107878	-	MSR1	macrophage scavenger receptor 1 [Source:HGNC Symbol;Acc:HGNC:7376]
ENSG00000152556	-0.904855	9.50232	37.3184	1.00598e-09	4.779e-08	chr12	48105139	48146404	+	PFKM	phosphofructokinase, muscle [Source:HGNC Symbol;Acc:HGNC:8877]
ENSG00000019582	0.833284	6.88142	37.2991	1.01597e-09	4.80695e-08	chr5	150412929	150401637	-	CD74	CD74 molecule, major histocompatibility complex, class II invariant chain [Source:HGNC Symbol;Acc:HGNC:1697]
ENSG00000073282	-1.01272	3.29629	37.3017	1.01461e-09	4.80695e-08	chr3	189631416	189897279	+	TP63	tumor protein p63 [Source:HGNC Symbol;Acc:HGNC:15979]
ENSG00000122862	1.37913	1.91384	37.2436	1.04526e-09	4.93554e-08	chr10	69088106	69104811	+	SRGN	serglycin [Source:HGNC Symbol;Acc:HGNC:9361]
ENSG00000225131	1.37265	1.78678	37.2276	1.05388e-09	4.9662e-08	chr13	48771128	48771827	+	PSME2P2	proteasome activator subunit 2 pseudogene 2 [Source:HGNC Symbol;Acc:HGNC:30160]
ENSG00000100612	0.829736	4.90252	37.1714	1.08469e-09	5.10109e-08	chr14	60169856	60144120	-	DHRS7	dehydrogenase/reductase (SDR family) member 7 [Source:HGNC Symbol;Acc:HGNC:21524]
ENSG00000080546	-0.818165	5.75131	37.1559	1.09336e-09	5.13154e-08	chr6	109094819	108986437	-	SESN1	sestrin 1 [Source:HGNC Symbol;Acc:HGNC:21595]
ENSG00000186818	2.20384	0.518327	37.1054	1.12205e-09	5.25566e-08	chr19	54643889	54670359	+	LILRB4	leukocyte immunoglobulin-like receptor, subfamily B (with TM and ITIM domains), member 4 [Source:HGNC Symbol;Acc:HGNC:6608]
ENSG00000204054	0.94421	3.59281	36.9813	1.19572e-09	5.58949e-08	chr9	129483451	129513683	+	LINC00963	long intergenic non-protein coding RNA 963 [Source:HGNC Symbol;Acc:HGNC:48716]
ENSG00000082074	1.63582	1.22638	36.8231	1.29678e-09	6.04982e-08	chr5	39274528	39105236	-	FYB	FYN binding protein [Source:HGNC Symbol;Acc:HGNC:4036]
ENSG00000275385	5.08493	-0.562946	36.7475	1.34801e-09	6.27631e-08	chr17	36064280	36072032	+	CCL18	chemokine (C-C motif) ligand 18 [Source:HGNC Symbol;Acc:HGNC:10616]
ENSG00000108950	1.57191	1.451	36.7005	1.38096e-09	6.41695e-08	chr17	68601389	68535113	-	FAM20A	family with sequence similarity 20 member A [Source:HGNC Symbol;Acc:HGNC:23015]
ENSG00000172594	-1.49605	1.79046	36.6405	1.42407e-09	6.60413e-08	chr6	122789049	122809720	+	SMPDL3A	sphingomyelin phosphodiesterase acid-like 3A [Source:HGNC Symbol;Acc:HGNC:17389]
ENSG00000186340	1.39285	1.90484	36.5185	1.51602e-09	7.01663e-08	chr6	169254044	169215780	-	THBS2	thrombospondin 2 [Source:HGNC Symbol;Acc:HGNC:11786]
ENSG00000121957	1.07421	2.875	36.47	1.55425e-09	7.15108e-08	chr1	108875350	108934545	+	GPSM2	G-protein signaling modulator 2 [Source:HGNC Symbol;Acc:HGNC:29501]
ENSG00000131042	1.70972	1.15682	36.4775	1.54827e-09	7.15108e-08	chr19	54281184	54238904	-	LILRB2	leukocyte immunoglobulin-like receptor, subfamily B (with TM and ITIM domains), member 2 [Source:HGNC Symbol;Acc:HGNC:6606]
ENSG00000159335	0.90748	3.72292	36.4716	1.55296e-09	7.15108e-08	chr12	6765516	6770952	+	PTMS	parathymosin [Source:HGNC Symbol;Acc:HGNC:9629]
ENSG00000120885	0.932766	3.68618	36.4655	1.55782e-09	7.15342e-08	chr8	27615031	27596917	-	CLU	clusterin [Source:HGNC Symbol;Acc:HGNC:2095]
ENSG00000162745	1.10471	2.6294	36.3689	1.63693e-09	7.50196e-08	chr1	162023854	161983192	-	OLFML2B	olfactomedin like 2B [Source:HGNC Symbol;Acc:HGNC:24558]
ENSG00000158710	0.937002	3.53132	36.2018	1.78347e-09	8.15755e-08	chr1	159925732	159918107	-	TAGLN2	transgelin 2 [Source:HGNC Symbol;Acc:HGNC:11554]
ENSG00000166340	0.858588	4.0973	36.0226	1.95516e-09	8.9254e-08	chr11	6619461	6612763	-	TPP1	tripeptidyl peptidase I [Source:HGNC Symbol;Acc:HGNC:2073]
ENSG00000166825	1.69668	1.14135	35.9988	1.97918e-09	9.01743e-08	chr15	89815401	89784889	-	ANPEP	alanyl (membrane) aminopeptidase [Source:HGNC Symbol;Acc:HGNC:500]
ENSG00000108846	3.1291	-0.258669	35.9941	1.98396e-09	9.02161e-08	chr17	50634777	50692252	+	ABCC3	ATP binding cassette subfamily C member 3 [Source:HGNC Symbol;Acc:HGNC:54]
ENSG00000075624	0.835336	7.57399	35.8413	2.14575e-09	9.73836e-08	chr7	5563784	5527151	-	ACTB	actin, beta [Source:HGNC Symbol;Acc:HGNC:132]
ENSG00000134243	0.818264	6.76778	35.7719	2.22362e-09	1.00722e-07	chr1	109397951	109309568	-	SORT1	sortilin 1 [Source:HGNC Symbol;Acc:HGNC:11186]
ENSG00000134769	-0.802434	6.22251	35.7338	2.26748e-09	1.0251e-07	chr18	34493290	34891844	+	DTNA	dystrobrevin alpha [Source:HGNC Symbol;Acc:HGNC:3057]
ENSG00000187642	-0.848236	7.80492	35.7065	2.29948e-09	1.03756e-07	chr1	982093	975204	-	PERM1	PPARGC1 and ESRR induced regulator, muscle 1 [Source:HGNC Symbol;Acc:HGNC:28208]
ENSG00000011600	2.05809	0.612669	35.6108	2.41525e-09	1.0877e-07	chr19	35908295	35904401	-	TYROBP	TYRO protein tyrosine kinase binding protein [Source:HGNC Symbol;Acc:HGNC:12449]
ENSG00000140986	-0.844224	8.12285	35.5888	2.44265e-09	1.09792e-07	chr16	1957606	1943974	-	RPL3L	ribosomal protein L3 like [Source:HGNC Symbol;Acc:HGNC:10351]
ENSG00000108828	0.860252	4.01552	35.5587	2.48065e-09	1.10724e-07	chr17	43025123	43014605	-	VAT1	vesicle amine transport 1 [Source:HGNC Symbol;Acc:HGNC:16919]
ENSG00000162496	-0.84908	4.31203	35.5593	2.47998e-09	1.10724e-07	chr1	12617731	12567910	-	DHRS3	dehydrogenase/reductase (SDR family) member 3 [Source:HGNC Symbol;Acc:HGNC:17693]
ENSG00000177169	-0.810671	5.87818	35.5678	2.46911e-09	1.10724e-07	chr12	131894651	131923167	+	ULK1	unc-51 like autophagy activating kinase 1 [Source:HGNC Symbol;Acc:HGNC:12558]
ENSG00000185633	1.04289	2.83815	35.5574	2.48232e-09	1.10724e-07	chr12	57240715	57234903	-	NDUFA4L2	NADH dehydrogenase (ubiquinone) 1 alpha subcomplex, 4-like 2 [Source:HGNC Symbol;Acc:HGNC:29836]
ENSG00000273654	-0.818414	4.82676	35.5523	2.48887e-09	1.10804e-07	chr19	18022403	18032099	+	CTB-52I2.4
ENSG00000130005	-0.830607	7.62668	35.4412	2.6349e-09	1.17083e-07	chr19	1401570	1397084	-	GAMT	guanidinoacetate N-methyltransferase [Source:HGNC Symbol;Acc:HGNC:4136]
ENSG00000069667	-0.815241	5.30536	35.4004	2.69066e-09	1.19333e-07	chr15	61229319	60488284	-	RORA	RAR-related orphan receptor A [Source:HGNC Symbol;Acc:HGNC:10258]
ENSG00000102226	0.832144	4.33858	35.2208	2.95057e-09	1.30613e-07	chrX	47232690	47248328	+	USP11	ubiquitin specific peptidase 11 [Source:HGNC Symbol;Acc:HGNC:12609]
ENSG00000167311	-1.57535	1.48549	35.109	3.12479e-09	1.38064e-07	chr11	3642316	3638503	-	ART5	ADP-ribosyltransferase 5 [Source:HGNC Symbol;Acc:HGNC:24049]
ENSG00000138678	-0.984735	3.27047	35.0614	3.20213e-09	1.41214e-07	chr4	83535914	83605875	+	GPAT3	glycerol-3-phosphate acyltransferase 3 [Source:HGNC Symbol;Acc:HGNC:28157]
ENSG00000125868	0.898216	3.64157	35.0456	3.22817e-09	1.42094e-07	chr20	17569863	17609919	+	DSTN	destrin (actin depolymerizing factor) [Source:HGNC Symbol;Acc:HGNC:15750]
ENSG00000229619	-0.800836	5.43786	34.9655	3.36364e-09	1.47779e-07	chr3	152269555	152262616	-	MBNL1-AS1	MBNL1 antisense RNA 1 [Source:HGNC Symbol;Acc:HGNC:44584]
ENSG00000103034	-1.02666	3.04931	34.8856	3.5046e-09	1.53683e-07	chr16	58462846	58513628	+	NDRG4	NDRG family member 4 [Source:HGNC Symbol;Acc:HGNC:14466]
ENSG00000162430	0.803615	5.24286	34.8664	3.53927e-09	1.54913e-07	chr1	25800176	25818224	+	SEPN1	selenoprotein N, 1 [Source:HGNC Symbol;Acc:HGNC:15999]
ENSG00000165097	0.931506	3.30124	34.8537	3.56249e-09	1.55637e-07	chr6	18155329	18223853	+	KDM1B	lysine (K)-specific demethylase 1B [Source:HGNC Symbol;Acc:HGNC:21577]
ENSG00000137841	1.29385	1.89927	34.7822	3.69564e-09	1.61153e-07	chr15	40307935	40278176	-	PLCB2	phospholipase C beta 2 [Source:HGNC Symbol;Acc:HGNC:9055]
ENSG00000155313	-0.788525	5.88357	34.7646	3.72935e-09	1.62321e-07	chr21	15730025	15880069	+	USP25	ubiquitin specific peptidase 25 [Source:HGNC Symbol;Acc:HGNC:12624]
ENSG00000184544	-0.79198	5.64269	34.7056	3.84389e-09	1.66995e-07	chr17	9791297	9771434	-	DHRS7C	dehydrogenase/reductase (SDR family) member 7C [Source:HGNC Symbol;Acc:HGNC:32423]
ENSG00000142973	-1.06291	2.85223	34.6574	3.94024e-09	1.70863e-07	chr1	46757838	46819413	+	CYP4B1	cytochrome P450 family 4 subfamily B member 1 [Source:HGNC Symbol;Acc:HGNC:2644]
ENSG00000197530	-0.802664	6.11393	34.6357	3.98445e-09	1.7246e-07	chr1	1615415	1630610	+	MIB2	mindbomb E3 ubiquitin protein ligase 2 [Source:HGNC Symbol;Acc:HGNC:30577]
ENSG00000225630	-0.886676	4.05294	34.602	4.05414e-09	1.75152e-07	chr1	629640	630683	+	MTND2P28	mitochondrially encoded NADH:ubiquinone oxidoreductase core subunit 2 pseudogene 28 [Source:HGNC Symbol;Acc:HGNC:42129]
ENSG00000174032	-0.796793	5.10781	34.5917	4.07556e-09	1.75753e-07	chr13	45418455	45393316	-	SLC25A30	solute carrier family 25 member 30 [Source:HGNC Symbol;Acc:HGNC:27371]
ENSG00000185262	-0.909561	3.661	34.5303	4.20614e-09	1.8105e-07	chr17	76265202	76271299	+	UBALD2	UBA-like domain containing 2 [Source:HGNC Symbol;Acc:HGNC:28438]
ENSG00000090659	1.9075	0.861869	34.4601	4.36047e-09	1.87348e-07	chr19	7747564	7739994	-	CD209	CD209 molecule [Source:HGNC Symbol;Acc:HGNC:1641]
ENSG00000159216	1.19508	2.27256	34.3315	4.65838e-09	1.99781e-07	chr21	36004667	34787801	-	RUNX1	runt-related transcription factor 1 [Source:HGNC Symbol;Acc:HGNC:10471]
ENSG00000242265	1.23725	2.11701	34.3046	4.72315e-09	2.02187e-07	chr7	94656325	94669695	+	PEG10	paternally expressed 10 [Source:HGNC Symbol;Acc:HGNC:14005]
ENSG00000167123	1.09458	2.52656	34.2868	4.76652e-09	2.03671e-07	chr9	128411751	128437351	+	CERCAM	cerebral endothelial cell adhesion molecule [Source:HGNC Symbol;Acc:HGNC:23723]
ENSG00000161888	3.91113	-0.544546	34.2333	4.89938e-09	2.08966e-07	chr19	11155808	11131520	-	SPC24	SPC24, NDC80 kinetochore complex component [Source:HGNC Symbol;Acc:HGNC:26913]
ENSG00000179094	-0.800756	7.14215	34.0685	5.33227e-09	2.27015e-07	chr17	8156506	8140472	-	PER1	period circadian clock 1 [Source:HGNC Symbol;Acc:HGNC:8845]
ENSG00000167723	1.65526	1.16862	34.0633	5.34661e-09	2.27211e-07	chr17	3557995	3510502	-	TRPV3	transient receptor potential cation channel, subfamily V, member 3 [Source:HGNC Symbol;Acc:HGNC:18084]
ENSG00000111679	1.40947	1.59191	34.0239	5.4557e-09	2.31007e-07	chr12	6946468	6961316	+	PTPN6	protein tyrosine phosphatase, non-receptor type 6 [Source:HGNC Symbol;Acc:HGNC:9658]
ENSG00000184867	1.20825	2.21204	34.0251	5.45244e-09	2.31007e-07	chrX	101659891	101655281	-	ARMCX2	armadillo repeat containing, X-linked 2 [Source:HGNC Symbol;Acc:HGNC:16869]
ENSG00000261371	0.789775	5.32007	33.9641	5.62598e-09	2.37787e-07	chr17	64413776	64319415	-	PECAM1	platelet/endothelial cell adhesion molecule 1 [Source:HGNC Symbol;Acc:HGNC:8823]
ENSG00000185339	1.32149	1.8334	33.9152	5.76937e-09	2.42968e-07	chr22	30606838	30627278	+	TCN2	transcobalamin 2 [Source:HGNC Symbol;Acc:HGNC:11653]
ENSG00000215018	-1.0752	2.74158	33.9152	5.76916e-09	2.42968e-07	chr7	7535853	7356203	-	COL28A1	collagen, type XXVIII, alpha 1 [Source:HGNC Symbol;Acc:HGNC:22442]
ENSG00000142227	1.41639	1.60028	33.8985	5.81896e-09	2.44616e-07	chr19	48321509	48330553	+	EMP3	epithelial membrane protein 3 [Source:HGNC Symbol;Acc:HGNC:3335]
ENSG00000133392	-0.864362	6.62987	33.8529	5.95683e-09	2.49514e-07	chr16	15857033	15703135	-	MYH11	myosin, heavy chain 11, smooth muscle [Source:HGNC Symbol;Acc:HGNC:7569]
ENSG00000164111	0.833966	4.13017	33.8539	5.95372e-09	2.49514e-07	chr4	121697113	121667955	-	ANXA5	annexin A5 [Source:HGNC Symbol;Acc:HGNC:543]
ENSG00000184840	0.825294	4.27766	33.804	6.10844e-09	2.55407e-07	chr5	177592158	177596124	+	TMED9	transmembrane p24 trafficking protein 9 [Source:HGNC Symbol;Acc:HGNC:24878]
ENSG00000130222	-0.935455	4.03239	33.7563	6.26023e-09	2.61286e-07	chr9	89605013	89606555	+	GADD45G	growth arrest and DNA damage inducible gamma [Source:HGNC Symbol;Acc:HGNC:4097]
ENSG00000141741	1.03194	2.79763	33.7361	6.32542e-09	2.63068e-07	chr17	39730787	39728496	-	MIEN1	migration and invasion enhancer 1 [Source:HGNC Symbol;Acc:HGNC:28230]
ENSG00000185043	0.912443	3.38117	33.7388	6.31664e-09	2.63068e-07	chr15	90234047	90229975	-	CIB1	calcium and integrin binding 1 [Source:HGNC Symbol;Acc:HGNC:16920]
ENSG00000171885	-0.813586	4.8938	33.7245	6.36327e-09	2.63703e-07	chr18	26865818	26852038	-	AQP4	aquaporin 4 [Source:HGNC Symbol;Acc:HGNC:637]
ENSG00000262074	1.19814	2.48923	33.7267	6.35606e-09	2.63703e-07	chr17	19064136	19063346	-	SNORD3B-2	small nucleolar RNA, C/D box 3B-2 [Source:HGNC Symbol;Acc:HGNC:33190]
ENSG00000114353	0.785366	5.06527	33.6388	6.64978e-09	2.75089e-07	chr3	50226292	50259355	+	GNAI2	guanine nucleotide binding protein (G protein), alpha inhibiting activity polypeptide 2 [Source:HGNC Symbol;Acc:HGNC:4385]
ENSG00000196787	3.1181	-0.0862697	33.5544	6.94452e-09	2.86774e-07	chr6	27133042	27135291	+	HIST1H2AG	histone cluster 1, H2ag [Source:HGNC Symbol;Acc:HGNC:4737]
ENSG00000118579	-0.787797	4.9766	33.4929	7.16765e-09	2.95466e-07	chr4	17614631	17634105	+	MED28	mediator complex subunit 28 [Source:HGNC Symbol;Acc:HGNC:24628]
ENSG00000130600	0.828288	8.39002	33.4809	7.21199e-09	2.96771e-07	chr11	2001470	1995163	-	H19	H19, imprinted maternally expressed transcript (non-protein coding) [Source:HGNC Symbol;Acc:HGNC:4713]
ENSG00000279133	-1.08901	2.6184	33.4425	7.35574e-09	3.02154e-07	chr17	62007518	62003700	-	RP11-342K2.1
ENSG00000177628	1.38847	1.64077	33.4015	7.51257e-09	3.08055e-07	chr1	155244699	155234452	-	GBA	glucosidase, beta, acid [Source:HGNC Symbol;Acc:HGNC:4177]
ENSG00000134780	1.00653	2.79736	33.2338	8.18884e-09	3.35197e-07	chr11	61680433	61747001	+	DAGLA	diacylglycerol lipase, alpha [Source:HGNC Symbol;Acc:HGNC:1165]
ENSG00000204356	0.862367	3.70812	33.2248	8.22677e-09	3.36161e-07	chr6	31959110	31952087	-	NELFE	negative elongation factor complex member E [Source:HGNC Symbol;Acc:HGNC:13974]
ENSG00000139132	-0.789346	4.80647	33.2154	8.26677e-09	3.37206e-07	chr12	32399529	32646050	+	FGD4	FYVE, RhoGEF and PH domain containing 4 [Source:HGNC Symbol;Acc:HGNC:19125]
ENSG00000241839	1.14865	2.28037	33.1961	8.34902e-09	3.39968e-07	chr15	64841883	64868007	+	PLEKHO2	pleckstrin homology domain containing O2 [Source:HGNC Symbol;Acc:HGNC:30026]
ENSG00000168890	-0.972524	3.16753	33.1552	8.5267e-09	3.46599e-07	chr2	85603196	85598548	-	TMEM150A	transmembrane protein 150A [Source:HGNC Symbol;Acc:HGNC:24677]
ENSG00000171016	-0.814075	4.37438	33.1402	8.59276e-09	3.48678e-07	chr15	55588947	55538890	-	PYGO1	pygopus family PHD finger 1 [Source:HGNC Symbol;Acc:HGNC:30256]
ENSG00000130066	1.02919	2.70608	33.1065	8.74287e-09	3.54155e-07	chrX	23783173	23786226	+	SAT1	spermidine/spermine N1-acetyltransferase 1 [Source:HGNC Symbol;Acc:HGNC:10540]
ENSG00000090238	-0.812284	4.44004	33.0848	8.841e-09	3.5751e-07	chr16	30096915	30092314	-	YPEL3	yippee like 3 [Source:HGNC Symbol;Acc:HGNC:18327]
ENSG00000204472	1.84654	0.818451	33.0391	9.05106e-09	3.65372e-07	chr6	31615184	31617021	+	AIF1	allograft inflammatory factor 1 [Source:HGNC Symbol;Acc:HGNC:352]
ENSG00000272736	-1.08264	2.68394	33.0096	9.18954e-09	3.70323e-07	chr17	10383132	10537862	+	RP11-799N11.1
ENSG00000137571	-0.790044	4.87932	33.0029	9.22114e-09	3.70956e-07	chr8	69835064	69667047	-	SLCO5A1	solute carrier organic anion transporter family member 5A1 [Source:HGNC Symbol;Acc:HGNC:19046]
ENSG00000179796	-1.33885	2.10545	32.9877	9.29342e-09	3.73222e-07	chr3	26622806	26710776	+	LRRC3B	leucine rich repeat containing 3B [Source:HGNC Symbol;Acc:HGNC:28105]
ENSG00000117859	-0.792804	4.62215	32.9692	9.38225e-09	3.76143e-07	chr1	51577179	51798427	+	OSBPL9	oxysterol binding protein like 9 [Source:HGNC Symbol;Acc:HGNC:16386]
ENSG00000153113	0.804867	7.60052	32.9151	9.64687e-09	3.8609e-07	chr5	96525267	96779595	+	CAST	calpastatin [Source:HGNC Symbol;Acc:HGNC:1515]
ENSG00000185669	-0.914857	3.6211	32.9108	9.66858e-09	3.86297e-07	chr16	88686493	88677682	-	SNAI3	snail family zinc finger 3 [Source:HGNC Symbol;Acc:HGNC:18411]
ENSG00000106976	1.04098	2.68587	32.8479	9.98639e-09	3.98314e-07	chr9	128203352	128255248	+	DNM1	dynamin 1 [Source:HGNC Symbol;Acc:HGNC:2972]
ENSG00000152217	-0.771077	6.18854	32.814	1.01621e-08	4.0463e-07	chr18	44680173	45068510	+	SETBP1	SET binding protein 1 [Source:HGNC Symbol;Acc:HGNC:15573]
ENSG00000214872	-0.839075	8.48956	32.7738	1.03739e-08	4.12363e-07	chr11	57542641	57550274	+	SMTNL1	smoothelin-like 1 [Source:HGNC Symbol;Acc:HGNC:32394]
ENSG00000157510	-0.776231	5.30115	32.7685	1.04023e-08	4.12788e-07	chr5	149271871	149341802	+	AFAP1L1	actin filament associated protein 1 like 1 [Source:HGNC Symbol;Acc:HGNC:26714]
ENSG00000110077	1.22588	2.06989	32.7641	1.04258e-08	4.13022e-07	chr11	60184666	60172014	-	MS4A6A	membrane-spanning 4-domains, subfamily A, member 6A [Source:HGNC Symbol;Acc:HGNC:13375]
ENSG00000071282	-0.826484	7.4784	32.7022	1.07635e-08	4.25677e-07	chr3	8501707	8574673	+	LMCD1	LIM and cysteine-rich domains 1 [Source:HGNC Symbol;Acc:HGNC:6633]
ENSG00000144815	-0.771818	6.16701	32.6801	1.08862e-08	4.29804e-07	chr3	101779202	101828229	+	NXPE3	neurexophilin and PC-esterase domain family member 3 [Source:HGNC Symbol;Acc:HGNC:28238]
ENSG00000129521	1.20645	2.32005	32.6758	1.09103e-08	4.30029e-07	chr14	34462774	33924231	-	EGLN3	egl-9 family hypoxia-inducible factor 3 [Source:HGNC Symbol;Acc:HGNC:14661]
ENSG00000237973	-0.80825	7.3447	32.6651	1.09709e-08	4.31687e-07	chr1	631074	632616	+	MTCO1P12	MT-CO1 pseudogene 12 [Source:HGNC Symbol;Acc:HGNC:52014]
ENSG00000100628	-0.806892	8.01112	32.6226	1.12132e-08	4.40481e-07	chr14	93976791	93934153	-	ASB2	ankyrin repeat and SOCS box containing 2 [Source:HGNC Symbol;Acc:HGNC:16012]
ENSG00000237649	3.69555	-0.493071	32.596	1.13676e-08	4.45796e-07	chr6	33391536	33409924	+	KIFC1	kinesin family member C1 [Source:HGNC Symbol;Acc:HGNC:6389]
ENSG00000139182	1.24272	1.95255	32.5892	1.14072e-08	4.466e-07	chr12	7129698	7158945	+	CLSTN3	calsyntenin 3 [Source:HGNC Symbol;Acc:HGNC:18371]
ENSG00000111206	3.83736	-0.452556	32.5123	1.1868e-08	4.63865e-07	chr12	2877155	2857681	-	FOXM1	forkhead box M1 [Source:HGNC Symbol;Acc:HGNC:3818]
ENSG00000107130	1.85351	0.862664	32.4961	1.19673e-08	4.66965e-07	chr9	130172578	130237304	+	NCS1	neuronal calcium sensor 1 [Source:HGNC Symbol;Acc:HGNC:3953]
ENSG00000158062	1.34527	1.68495	32.4661	1.21533e-08	4.73431e-07	chr1	26318363	26281328	-	UBXN11	UBX domain protein 11 [Source:HGNC Symbol;Acc:HGNC:30600]
ENSG00000162645	0.818038	4.14136	32.461	1.21851e-08	4.7388e-07	chr1	89150456	89106132	-	GBP2	guanylate binding protein 2, interferon-inducible [Source:HGNC Symbol;Acc:HGNC:4183]
ENSG00000279289	-1.22174	2.12593	32.4197	1.24471e-08	4.83266e-07	chr6	71390829	71386852	-	RP3-331H24.6
ENSG00000064687	0.833137	3.94557	32.3627	1.28171e-08	4.96807e-07	chr19	1040101	1065572	+	ABCA7	ATP binding cassette subfamily A member 7 [Source:HGNC Symbol;Acc:HGNC:37]
ENSG00000100362	-2.19196	1.72451	32.2768	1.33966e-08	5.18407e-07	chr22	36819479	36800684	-	PVALB	parvalbumin [Source:HGNC Symbol;Acc:HGNC:9704]
ENSG00000257542	-1.18877	2.30057	32.2326	1.37047e-08	5.29453e-07	chr12	52079696	52108261	+	OR7E47P	olfactory receptor family 7 subfamily E member 47 pseudogene [Source:HGNC Symbol;Acc:HGNC:8421]
ENSG00000270765	-1.71783	1.77301	32.2246	1.37609e-08	5.3075e-07	chr17	35752878	35744511	-	GAS2L2	growth arrest specific 2 like 2 [Source:HGNC Symbol;Acc:HGNC:24846]
ENSG00000175920	-0.855449	3.79273	32.2023	1.39199e-08	5.35997e-07	chr4	3463311	3501473	+	DOK7	docking protein 7 [Source:HGNC Symbol;Acc:HGNC:26594]
ENSG00000184060	1.1975	2.12822	32.1895	1.40122e-08	5.38664e-07	chr17	30906344	30959322	+	ADAP2	ArfGAP with dual PH domains 2 [Source:HGNC Symbol;Acc:HGNC:16487]
ENSG00000256341	-1.54381	1.37746	32.1378	1.43893e-08	5.52253e-07	chr11	64119210	64118272	-	RP11-21A7A.3
ENSG00000083454	1.1066	2.40325	32.1295	1.44515e-08	5.5373e-07	chr17	3696404	3672199	-	P2RX5	purinergic receptor P2X, ligand gated ion channel, 5 [Source:HGNC Symbol;Acc:HGNC:8536]
ENSG00000136026	0.855342	3.61545	32.0747	1.48645e-08	5.68621e-07	chr12	106304279	106237877	-	CKAP4	cytoskeleton-associated protein 4 [Source:HGNC Symbol;Acc:HGNC:16991]
ENSG00000157227	0.95134	3.09305	32.0229	1.52665e-08	5.83045e-07	chr14	22836557	22849027	+	MMP14	matrix metallopeptidase 14 [Source:HGNC Symbol;Acc:HGNC:7160]
ENSG00000130816	0.82356	3.92122	32.0037	1.54179e-08	5.87867e-07	chr19	10231286	10133345	-	DNMT1	DNA (cytosine-5-)-methyltransferase 1 [Source:HGNC Symbol;Acc:HGNC:2976]
ENSG00000130309	0.805604	4.1184	31.9293	1.60199e-08	6.09824e-07	chr19	17555594	17583162	+	COLGALT1	collagen beta(1-O)galactosyltransferase 1 [Source:HGNC Symbol;Acc:HGNC:26182]
ENSG00000167613	1.54798	1.28114	31.9108	1.6173e-08	6.14652e-07	chr19	54370558	54351384	-	LAIR1	leukocyte-associated immunoglobulin-like receptor 1 [Source:HGNC Symbol;Acc:HGNC:6477]
ENSG00000116717	1.30246	1.73032	31.855	1.66441e-08	6.31531e-07	chr1	67685061	67688338	+	GADD45A	growth arrest and DNA damage inducible alpha [Source:HGNC Symbol;Acc:HGNC:4095]
ENSG00000158186	0.76157	5.11147	31.8517	1.6672e-08	6.31564e-07	chr3	138347648	138405534	+	MRAS	muscle RAS oncogene homolog [Source:HGNC Symbol;Acc:HGNC:7227]
ENSG00000100373	-1.15683	2.2621	31.6779	1.82324e-08	6.89163e-07	chr22	45284982	45295874	+	UPK3A	uroplakin 3A [Source:HGNC Symbol;Acc:HGNC:12580]
ENSG00000117054	-0.757623	5.57564	31.6759	1.82515e-08	6.89163e-07	chr1	75724347	75787575	+	ACADM	acyl-CoA dehydrogenase, C-4 to C-12 straight chain [Source:HGNC Symbol;Acc:HGNC:89]
ENSG00000131462	0.895115	3.25686	31.6612	1.83905e-08	6.93292e-07	chr17	42609676	42615234	+	TUBG1	tubulin gamma 1 [Source:HGNC Symbol;Acc:HGNC:12417]
ENSG00000121064	0.966148	2.95029	31.6533	1.84649e-08	6.94976e-07	chr17	56978105	57006768	+	SCPEP1	serine carboxypeptidase 1 [Source:HGNC Symbol;Acc:HGNC:29507]
ENSG00000158552	0.942088	3.00805	31.5769	1.92062e-08	7.21714e-07	chr2	219195237	219209651	+	ZFAND2B	zinc finger, AN1-type domain 2B [Source:HGNC Symbol;Acc:HGNC:25206]
ENSG00000187653	1.16587	2.23473	31.5015	1.9966e-08	7.49061e-07	chr4	90839037	90838903	-	TMSB4XP8	thymosin beta 4, X-linked pseudogene 8 [Source:HGNC Symbol;Acc:HGNC:11885]
ENSG00000244731	2.8833	-0.187421	31.4737	2.0254e-08	7.58648e-07	chr6	31982024	32002681	+	C4A	complement component 4A (Rodgers blood group) [Source:HGNC Symbol;Acc:HGNC:1323]
ENSG00000067225	-0.859232	10.2281	31.4212	2.08094e-08	7.76901e-07	chr15	72231822	72199029	-	PKM	pyruvate kinase, muscle [Source:HGNC Symbol;Acc:HGNC:9021]
ENSG00000130508	0.808915	4.09946	31.4182	2.0841e-08	7.76901e-07	chr2	1744852	1631887	-	PXDN	peroxidasin [Source:HGNC Symbol;Acc:HGNC:14966]
ENSG00000169188	1.30274	1.7158	31.4203	2.08185e-08	7.76901e-07	chrX	55000357	55009057	+	APEX2	APEX nuclease (apurinic/apyrimidinic endonuclease) 2 [Source:HGNC Symbol;Acc:HGNC:17889]
ENSG00000164054	0.900175	3.29086	31.3973	2.10663e-08	7.8405e-07	chr3	48504826	48467798	-	SHISA5	shisa family member 5 [Source:HGNC Symbol;Acc:HGNC:30376]
ENSG00000119535	1.3873	1.4107	31.1674	2.37148e-08	8.81216e-07	chr1	36483278	36466043	-	CSF3R	colony stimulating factor 3 receptor [Source:HGNC Symbol;Acc:HGNC:2439]
ENSG00000135596	0.90071	3.20267	31.1251	2.42366e-08	8.99178e-07	chr6	109465968	109444062	-	MICAL1	microtubule associated monooxygenase, calponin and LIM domain containing 1 [Source:HGNC Symbol;Acc:HGNC:20619]
ENSG00000161281	-0.782117	7.97809	31.0945	2.46217e-08	9.12017e-07	chr19	36152869	36150922	-	COX7A1	cytochrome c oxidase subunit VIIa polypeptide 1 (muscle) [Source:HGNC Symbol;Acc:HGNC:2287]
ENSG00000155366	0.870033	3.45093	31.0422	2.52942e-08	9.35443e-07	chr1	112707434	112701106	-	RHOC	ras homolog family member C [Source:HGNC Symbol;Acc:HGNC:669]
ENSG00000143119	2.11029	0.380186	31.0281	2.5479e-08	9.39306e-07	chr1	110873154	110899928	+	CD53	CD53 molecule [Source:HGNC Symbol;Acc:HGNC:1686]
ENSG00000168066	-0.747836	6.08979	31.0289	2.54675e-08	9.39306e-07	chr11	64778786	64764606	-	SF1	splicing factor 1 [Source:HGNC Symbol;Acc:HGNC:12950]
ENSG00000109854	1.08625	2.4006	30.9676	2.6285e-08	9.65975e-07	chr11	20363685	20383783	+	HTATIP2	HIV-1 Tat interactive protein 2 [Source:HGNC Symbol;Acc:HGNC:16637]
ENSG00000196562	0.882403	3.3836	30.9705	2.6246e-08	9.65975e-07	chr20	47786616	47656348	-	SULF2	sulfatase 2 [Source:HGNC Symbol;Acc:HGNC:20392]
ENSG00000103145	0.775034	6.51949	30.9449	2.65947e-08	9.75819e-07	chr16	3024286	3022620	-	HCFC1R1	host cell factor C1 regulator 1 (XPO1 dependent) [Source:HGNC Symbol;Acc:HGNC:21198]
ENSG00000197746	0.805537	8.87632	30.8943	2.72962e-08	9.99992e-07	chr10	71851375	71816298	-	PSAP	prosaposin [Source:HGNC Symbol;Acc:HGNC:9498]
ENSG00000171914	-0.756553	6.5228	30.8613	2.7764e-08	1.01554e-06	chr15	62390526	62844631	+	TLN2	talin 2 [Source:HGNC Symbol;Acc:HGNC:15447]
ENSG00000218682	-0.757758	4.99885	30.8424	2.80361e-08	1.02389e-06	chr2	25856966	25856461	-	AC010150.1
ENSG00000111229	1.12214	2.27224	30.6489	3.0976e-08	1.12949e-06	chr12	110450422	110434825	-	ARPC3	actin related protein 2/3 complex subunit 3 [Source:HGNC Symbol;Acc:HGNC:706]
ENSG00000176014	1.02625	2.59158	30.6348	3.12008e-08	1.13591e-06	chr18	12307669	12344320	+	TUBB6	tubulin beta 6 class V [Source:HGNC Symbol;Acc:HGNC:20776]
ENSG00000198715	1.32323	1.66737	30.5998	3.17697e-08	1.15483e-06	chr1	156295689	156290089	-	GLMP	glycosylated lysosomal membrane protein [Source:HGNC Symbol;Acc:HGNC:29436]
ENSG00000198502	0.927858	3.34723	30.5697	3.22657e-08	1.17103e-06	chr6	32530287	32517343	-	HLA-DRB5	major histocompatibility complex, class II, DR beta 5 [Source:HGNC Symbol;Acc:HGNC:4953]
ENSG00000136811	0.982833	2.76949	30.5662	3.23233e-08	1.17131e-06	chr9	128455186	128501292	+	ODF2	outer dense fiber of sperm tails 2 [Source:HGNC Symbol;Acc:HGNC:8114]
ENSG00000126759	2.01732	0.447804	30.559	3.24446e-08	1.17388e-06	chrX	47630305	47624213	-	CFP	complement factor properdin [Source:HGNC Symbol;Acc:HGNC:8864]
ENSG00000105612	0.991149	2.62498	30.4137	3.4966e-08	1.26315e-06	chr19	12881468	12875211	-	DNASE2	deoxyribonuclease II, lysosomal [Source:HGNC Symbol;Acc:HGNC:2960]
ENSG00000143819	0.757303	4.98899	30.3847	3.54924e-08	1.28019e-06	chr1	225810092	225845563	+	EPHX1	epoxide hydrolase 1, microsomal (xenobiotic) [Source:HGNC Symbol;Acc:HGNC:3401]
ENSG00000111860	-0.827281	3.89243	30.3699	3.57652e-08	1.28804e-06	chr6	118710075	118460772	-	CEP85L	centrosomal protein 85kDa-like [Source:HGNC Symbol;Acc:HGNC:21638]
ENSG00000077274	1.20518	1.92139	30.3411	3.63005e-08	1.30531e-06	chrX	111270523	111245103	-	CAPN6	calpain 6 [Source:HGNC Symbol;Acc:HGNC:1483]
ENSG00000179403	1.08148	2.30862	30.3055	3.69728e-08	1.32744e-06	chr1	1434861	1442882	+	VWA1	von Willebrand factor A domain containing 1 [Source:HGNC Symbol;Acc:HGNC:30910]
ENSG00000120049	-1.16383	2.22775	30.2671	3.77117e-08	1.3519e-06	chr10	101843920	101825974	-	KCNIP2	Kv channel interacting protein 2 [Source:HGNC Symbol;Acc:HGNC:15522]
ENSG00000155926	1.70143	0.922332	30.2515	3.80152e-08	1.36069e-06	chr8	133103054	133036724	-	SLA	Src-like-adaptor [Source:HGNC Symbol;Acc:HGNC:10902]
ENSG00000271848	1.6139	0.974806	30.1456	4.01481e-08	1.43483e-06	chr10	73654039	73674719	+	RP11-464F9.21
ENSG00000186185	4.40381	-0.691962	30.1064	4.09686e-08	1.46192e-06	chr17	44947711	44924709	-	KIF18B	kinesin family member 18B [Source:HGNC Symbol;Acc:HGNC:27102]
ENSG00000137161	1.04237	2.50941	30.0923	4.12666e-08	1.46957e-06	chr6	42929192	42939287	+	CNPY3	canopy FGF signaling regulator 3 [Source:HGNC Symbol;Acc:HGNC:11968]
ENSG00000174807	0.893746	3.27419	30.0904	4.13088e-08	1.46957e-06	chr11	66317044	66314487	-	CD248	CD248 molecule, endosialin [Source:HGNC Symbol;Acc:HGNC:18219]
ENSG00000163638	0.756905	4.49235	30.0771	4.15921e-08	1.47741e-06	chr3	64688000	64515654	-	ADAMTS9	ADAM metallopeptidase with thrombospondin type 1 motif 9 [Source:HGNC Symbol;Acc:HGNC:13202]
ENSG00000143344	1.06116	2.44508	29.9922	4.3454e-08	1.5412e-06	chr1	183636085	183928531	+	RGL1	ral guanine nucleotide dissociation stimulator-like 1 [Source:HGNC Symbol;Acc:HGNC:30281]
ENSG00000163251	-1.24505	1.95735	29.883	4.59693e-08	1.62794e-06	chr2	207769563	207762586	-	FZD5	frizzled class receptor 5 [Source:HGNC Symbol;Acc:HGNC:4043]
ENSG00000162804	-0.741332	5.53122	29.8773	4.61058e-08	1.6303e-06	chr2	240998838	241095568	+	SNED1	sushi, nidogen and EGF-like domains 1 [Source:HGNC Symbol;Acc:HGNC:24696]
ENSG00000102401	0.763581	4.37964	29.7713	4.86954e-08	1.71927e-06	chrX	101622797	101627843	+	ARMCX3	armadillo repeat containing, X-linked 3 [Source:HGNC Symbol;Acc:HGNC:24065]
ENSG00000134531	0.859848	3.48737	29.7395	4.95012e-08	1.74508e-06	chr12	13196716	13219939	+	EMP1	epithelial membrane protein 1 [Source:HGNC Symbol;Acc:HGNC:3333]
ENSG00000123009	0.879279	3.17356	29.6984	5.05624e-08	1.77981e-06	chr12	120282303	120282716	+	NME2P1	NME/NM23 nucleoside diphosphate kinase 2 pseudogene 1 [Source:HGNC Symbol;Acc:HGNC:31358]
ENSG00000182580	2.40784	0.0705996	29.611	5.2892e-08	1.85901e-06	chr3	184561784	184582409	+	EPHB3	EPH receptor B3 [Source:HGNC Symbol;Acc:HGNC:3394]
ENSG00000111275	-0.737357	5.06828	29.497	5.60948e-08	1.96772e-06	chr12	111766887	111817529	+	ALDH2	aldehyde dehydrogenase 2 family (mitochondrial) [Source:HGNC Symbol;Acc:HGNC:404]
ENSG00000112769	0.750676	4.5551	29.495	5.61534e-08	1.96772e-06	chr6	112254939	112108760	-	LAMA4	laminin subunit alpha 4 [Source:HGNC Symbol;Acc:HGNC:6484]
ENSG00000174611	0.766813	4.50523	29.4752	5.67292e-08	1.98493e-06	chr3	134651636	134603138	-	KY	kyphoscoliosis peptidase [Source:HGNC Symbol;Acc:HGNC:26576]
ENSG00000124766	1.05839	2.3856	29.4162	5.84848e-08	2.0433e-06	chr6	21592769	21598619	+	SOX4	SRY-box 4 [Source:HGNC Symbol;Acc:HGNC:11200]
ENSG00000149925	-0.925979	12.3916	29.3523	6.04428e-08	2.10541e-06	chr16	30053090	30070457	+	ALDOA	aldolase, fructose-bisphosphate A [Source:HGNC Symbol;Acc:HGNC:414]
ENSG00000169504	0.864782	3.31638	29.3532	6.04146e-08	2.10541e-06	chr1	24745357	24844324	+	CLIC4	chloride intracellular channel 4 [Source:HGNC Symbol;Acc:HGNC:13518]
ENSG00000089820	1.01883	2.50483	29.3308	6.11174e-08	2.12574e-06	chrX	153934999	153907367	-	ARHGAP4	Rho GTPase activating protein 4 [Source:HGNC Symbol;Acc:HGNC:674]
ENSG00000181035	0.738344	5.29206	29.2715	6.30179e-08	2.18859e-06	chr19	19063999	19112888	+	SLC25A42	solute carrier family 25 member 42 [Source:HGNC Symbol;Acc:HGNC:28380]
ENSG00000145703	1.49903	1.2406	29.193	6.56218e-08	2.27564e-06	chr5	76403249	76708132	+	IQGAP2	IQ motif containing GTPase activating protein 2 [Source:HGNC Symbol;Acc:HGNC:6111]
ENSG00000278978	-0.951778	2.86921	29.1799	6.60656e-08	2.28763e-06	chr4	151669786	151670503	+	RP11-164P12.5
ENSG00000171735	-0.83159	3.58982	29.1464	6.72173e-08	2.32407e-06	chr1	6785324	7769706	+	CAMTA1	calmodulin binding transcription activator 1 [Source:HGNC Symbol;Acc:HGNC:18806]
ENSG00000122679	0.965429	2.72414	29.0777	6.96465e-08	2.4045e-06	chr7	45157791	45186302	+	RAMP3	receptor (G protein-coupled) activity modifying protein 3 [Source:HGNC Symbol;Acc:HGNC:9845]
ENSG00000231721	-0.775216	4.25521	29.054	7.05033e-08	2.43049e-06	chr7	131110176	130941760	-	LINC-PINT	long intergenic non-protein coding RNA, p53 induced transcript [Source:HGNC Symbol;Acc:HGNC:26885]
ENSG00000100504	1.49722	1.20774	28.944	7.46186e-08	2.56857e-06	chr14	50944736	50857891	-	PYGL	phosphorylase, glycogen, liver [Source:HGNC Symbol;Acc:HGNC:9725]
ENSG00000196323	-0.720688	5.95915	28.906	7.60984e-08	2.61566e-06	chr11	130314686	130226677	-	ZBTB44	zinc finger and BTB domain containing 44 [Source:HGNC Symbol;Acc:HGNC:25001]
ENSG00000101224	0.932593	2.86213	28.8903	7.67164e-08	2.63303e-06	chr20	3786772	3806121	+	CDC25B	cell division cycle 25B [Source:HGNC Symbol;Acc:HGNC:1726]
ENSG00000015285	1.86802	0.603198	28.8191	7.95878e-08	2.72758e-06	chrX	48676596	48691427	+	WAS	Wiskott-Aldrich syndrome [Source:HGNC Symbol;Acc:HGNC:12731]
ENSG00000122122	1.89196	0.45348	28.8093	7.99913e-08	2.73739e-06	chrX	129779979	129795201	+	SASH3	SAM and SH3 domain containing 3 [Source:HGNC Symbol;Acc:HGNC:15975]
ENSG00000168298	0.718841	5.66818	28.7944	8.06124e-08	2.75461e-06	chr6	26156354	26157107	+	HIST1H1E	histone cluster 1, H1e [Source:HGNC Symbol;Acc:HGNC:4718]
ENSG00000059377	1.63618	0.917219	28.7385	8.29709e-08	2.83106e-06	chr7	139777051	140020325	+	TBXAS1	thromboxane A synthase 1 [Source:HGNC Symbol;Acc:HGNC:11609]
ENSG00000196581	-3.07378	-0.157078	28.6973	8.47524e-08	2.88764e-06	chr1	4654732	4792534	+	AJAP1	adherens junctions associated protein 1 [Source:HGNC Symbol;Acc:HGNC:30801]
ENSG00000199990	1.39272	1.40584	28.6746	8.57546e-08	2.91753e-06	chr5	140711275	140711373	+	VTRNA1-1	vault RNA 1-1 [Source:HGNC Symbol;Acc:HGNC:12654]
ENSG00000123146	0.7366	4.5624	28.6567	8.65484e-08	2.94025e-06	chr19	14380501	14408725	+	ADGRE5	adhesion G protein-coupled receptor E5 [Source:HGNC Symbol;Acc:HGNC:1711]
ENSG00000170043	0.811328	3.60062	28.6468	8.69919e-08	2.95103e-06	chr17	7932123	7930345	-	TRAPPC1	trafficking protein particle complex 1 [Source:HGNC Symbol;Acc:HGNC:19894]
ENSG00000160932	0.908199	3.01779	28.6382	8.73811e-08	2.95994e-06	chr8	143017982	143023832	+	LY6E	lymphocyte antigen 6 complex, locus E [Source:HGNC Symbol;Acc:HGNC:6727]
ENSG00000126709	1.31742	1.55662	28.5972	8.92521e-08	3.01894e-06	chr1	27672218	27666061	-	IFI6	interferon, alpha-inducible protein 6 [Source:HGNC Symbol;Acc:HGNC:4054]
ENSG00000101265	1.22774	1.77096	28.5744	9.03086e-08	3.05027e-06	chr20	4823645	4780023	-	RASSF2	Ras association (RalGDS/AF-6) domain family member 2 [Source:HGNC Symbol;Acc:HGNC:9883]
ENSG00000135744	0.81823	3.63365	28.542	9.18315e-08	3.09723e-06	chr1	230714297	230702523	-	AGT	angiotensinogen (serpin peptidase inhibitor, clade A, member 8) [Source:HGNC Symbol;Acc:HGNC:333]
ENSG00000188037	-0.722366	5.61844	28.5353	9.21492e-08	3.10346e-06	chr7	143316126	143352083	+	CLCN1	chloride channel, voltage-sensitive 1 [Source:HGNC Symbol;Acc:HGNC:2019]
ENSG00000230216	0.762889	5.62904	28.5318	9.23166e-08	3.10463e-06	chrX	49234501	49233956	-	HSPB1P2	heat shock protein family B (small) member 1 pseudogene 2 [Source:HGNC Symbol;Acc:HGNC:5252]
ENSG00000075826	-0.852386	3.41961	28.5134	9.31965e-08	3.12971e-06	chr10	100519864	100486642	-	SEC31B	SEC31 homolog B, COPII coat complex component [Source:HGNC Symbol;Acc:HGNC:23197]
ENSG00000137198	-0.71615	6.24059	28.4495	9.63209e-08	3.23e-06	chr6	16238580	16295549	+	GMPR	guanosine monophosphate reductase [Source:HGNC Symbol;Acc:HGNC:4376]
ENSG00000139914	-0.732714	5.50352	28.3811	9.97888e-08	3.3415e-06	chr14	24131275	24132849	+	FITM1	fat storage-inducing transmembrane protein 1 [Source:HGNC Symbol;Acc:HGNC:33714]
ENSG00000165124	0.823113	3.59553	28.3061	1.03728e-07	3.46844e-06	chr9	110579880	110365251	-	SVEP1	sushi, von Willebrand factor type A, EGF and pentraxin domain containing 1 [Source:HGNC Symbol;Acc:HGNC:15985]
ENSG00000111348	0.861296	3.24726	28.2891	1.04644e-07	3.49405e-06	chr12	14961728	14942017	-	ARHGDIB	Rho GDP dissociation inhibitor (GDI) beta [Source:HGNC Symbol;Acc:HGNC:679]
ENSG00000180758	-0.71621	5.44558	28.2745	1.05437e-07	3.5155e-06	chr1	9129170	9100305	-	GPR157	G protein-coupled receptor 157 [Source:HGNC Symbol;Acc:HGNC:23687]
ENSG00000018189	0.759543	4.09168	28.236	1.0755e-07	3.58085e-06	chr4	70704204	70807315	+	RUFY3	RUN and FYVE domain containing 3 [Source:HGNC Symbol;Acc:HGNC:30285]
ENSG00000128915	-0.851502	3.40408	28.1947	1.0987e-07	3.65291e-06	chr15	60479160	60419609	-	ICE2	interactor of little elongation complex ELL subunit 2 [Source:HGNC Symbol;Acc:HGNC:29885]
ENSG00000162840	1.54355	1.28817	28.1637	1.11645e-07	3.70664e-06	chr4	68376323	68376505	+	MT2P1	metallothionein 2 pseudogene 1 [Source:HGNC Symbol;Acc:HGNC:7407]
ENSG00000100055	1.02942	2.34718	28.1593	1.11897e-07	3.70975e-06	chr22	37282027	37315345	+	CYTH4	cytohesin 4 [Source:HGNC Symbol;Acc:HGNC:9505]
ENSG00000075618	1.0669	2.30731	28.114	1.14546e-07	3.78681e-06	chr7	5592823	5606655	+	FSCN1	fascin actin-bundling protein 1 [Source:HGNC Symbol;Acc:HGNC:11148]
ENSG00000179954	0.93294	2.79126	28.1146	1.14511e-07	3.78681e-06	chr19	55488404	55519098	+	SSC5D	scavenger receptor cysteine rich family, 5 domains [Source:HGNC Symbol;Acc:HGNC:26641]
ENSG00000168961	1.45596	1.17597	28.0718	1.17071e-07	3.86483e-06	chr17	27629798	27649560	+	LGALS9	lectin, galactoside-binding, soluble, 9 [Source:HGNC Symbol;Acc:HGNC:6570]
ENSG00000236060	0.761456	4.65785	28.0169	1.20439e-07	3.97041e-06	chr9	72008136	72007881	-	HSPB1P1	heat shock protein family B (small) member 1 pseudogene 1 [Source:HGNC Symbol;Acc:HGNC:5251]
ENSG00000279283	-1.36361	1.61179	27.9329	1.25784e-07	4.14078e-06	chr12	131896500	131898239	+	RP11-417L19.5
ENSG00000166257	0.979732	2.59957	27.9122	1.27137e-07	4.17941e-06	chr11	123655244	123629187	-	SCN3B	sodium channel, voltage gated, type III beta subunit [Source:HGNC Symbol;Acc:HGNC:20665]
ENSG00000141480	1.01435	2.40415	27.8941	1.28332e-07	4.2128e-06	chr17	4710489	4721499	+	ARRB2	arrestin, beta 2 [Source:HGNC Symbol;Acc:HGNC:712]
ENSG00000154310	-0.710467	5.31824	27.8763	1.29518e-07	4.2398e-06	chr3	171460408	171061339	-	TNIK	TRAF2 and NCK interacting kinase [Source:HGNC Symbol;Acc:HGNC:30765]
ENSG00000207764	-0.832809	3.48379	27.8789	1.29342e-07	4.2398e-06	chr20	62564912	62565013	+	MIR133A2	microRNA 133a-2 [Source:HGNC Symbol;Acc:HGNC:31518]
ENSG00000149418	3.43251	-0.5699	27.8722	1.29794e-07	4.2429e-06	chr11	130159562	130210376	+	ST14	suppression of tumorigenicity 14 [Source:HGNC Symbol;Acc:HGNC:11344]
ENSG00000201185	0.80093	6.47237	27.8642	1.30327e-07	4.25438e-06	chr6	4427963	4428081	+	RNA5SP202	RNA, 5S ribosomal pseudogene 202 [Source:HGNC Symbol;Acc:HGNC:43102]
ENSG00000146054	-0.72634	6.58319	27.861	1.30542e-07	4.25544e-06	chr5	181205293	181193924	-	TRIM7	tripartite motif containing 7 [Source:HGNC Symbol;Acc:HGNC:16278]
ENSG00000135506	0.708824	5.43596	27.7589	1.37616e-07	4.47979e-06	chr12	57693955	57721557	+	OS9	osteosarcoma amplified 9, endoplasmic reticulum lectin [Source:HGNC Symbol;Acc:HGNC:16994]
ENSG00000124155	0.72552	4.52754	27.7478	1.38406e-07	4.49925e-06	chr20	45416077	45426244	+	PIGT	phosphatidylinositol glycan anchor biosynthesis class T [Source:HGNC Symbol;Acc:HGNC:14938]
ENSG00000011638	-0.731648	4.73982	27.7036	1.41607e-07	4.59691e-06	chr16	21158377	21180616	+	TMEM159	transmembrane protein 159 [Source:HGNC Symbol;Acc:HGNC:30136]
ENSG00000176387	2.6249	-0.0827287	27.6799	1.43352e-07	4.64585e-06	chr16	67430652	67437553	+	HSD11B2	hydroxysteroid (11-beta) dehydrogenase 2 [Source:HGNC Symbol;Acc:HGNC:5209]
ENSG00000196743	0.868721	3.06656	27.6777	1.43512e-07	4.64585e-06	chr5	151212150	151270440	+	GM2A	GM2 ganglioside activator [Source:HGNC Symbol;Acc:HGNC:4367]
ENSG00000119333	1.1056	2.02635	27.6638	1.4455e-07	4.67299e-06	chr9	128656787	128633661	-	WDR34	WD repeat domain 34 [Source:HGNC Symbol;Acc:HGNC:28296]
ENSG00000133315	-0.71907	6.22958	27.6057	1.48957e-07	4.8088e-06	chr11	64166106	63998558	-	MACROD1	MACRO domain containing 1 [Source:HGNC Symbol;Acc:HGNC:29598]
ENSG00000137094	-0.701832	5.66111	27.563	1.52282e-07	4.90937e-06	chr9	34989641	34998900	+	DNAJB5	DnaJ heat shock protein family (Hsp40) member B5 [Source:HGNC Symbol;Acc:HGNC:14887]
ENSG00000146122	-0.716734	6.161	27.5379	1.54267e-07	4.96651e-06	chr6	39792298	39904877	+	DAAM2	dishevelled associated activator of morphogenesis 2 [Source:HGNC Symbol;Acc:HGNC:18143]
ENSG00000101460	-0.890459	3.14724	27.5191	1.55775e-07	5.00816e-06	chr20	34546854	34560345	+	MAP1LC3A	microtubule associated protein 1 light chain 3 alpha [Source:HGNC Symbol;Acc:HGNC:6838]
ENSG00000170500	-0.714868	4.98714	27.505	1.56914e-07	5.03786e-06	chr2	100322733	100273291	-	LONRF2	LON peptidase N-terminal domain and ring finger 2 [Source:HGNC Symbol;Acc:HGNC:24788]
ENSG00000091482	0.723787	6.55457	27.5001	1.57314e-07	5.04376e-06	chrX	21758163	21705972	-	SMPX	small muscle protein, X-linked [Source:HGNC Symbol;Acc:HGNC:11122]
ENSG00000214097	-0.747424	4.34551	27.4547	1.61046e-07	5.15635e-06	chr3	196515366	196506877	-	SMCO1	single-pass membrane protein with coiled-coil domains 1 [Source:HGNC Symbol;Acc:HGNC:27407]
ENSG00000104093	1.01772	2.36635	27.4074	1.65039e-07	5.27695e-06	chr15	51622833	51447711	-	DMXL2	Dmx-like 2 [Source:HGNC Symbol;Acc:HGNC:2938]
ENSG00000242259	-0.71874	4.75995	27.4025	1.65458e-07	5.28312e-06	chr22	19448232	19351368	-	C22orf39	chromosome 22 open reading frame 39 [Source:HGNC Symbol;Acc:HGNC:27012]
ENSG00000226085	-0.864024	3.61465	27.3889	1.66619e-07	5.31293e-06	chr22	39875289	39876108	+	UQCRFS1P1	ubiquinol-cytochrome c reductase, Rieske iron-sulfur polypeptide 1 pseudogene 1 [Source:HGNC Symbol;Acc:HGNC:12588]
ENSG00000200156	-0.86258	3.32766	27.2365	1.80281e-07	5.74074e-06	chr15	65304677	65304792	+	RNU5B-1	RNA, U5B small nuclear 1 [Source:HGNC Symbol;Acc:HGNC:10212]
ENSG00000185825	0.747709	4.0209	27.2273	1.81145e-07	5.76043e-06	chrX	153724697	153700497	-	BCAP31	B-cell receptor-associated protein 31 [Source:HGNC Symbol;Acc:HGNC:16695]
ENSG00000142230	0.74173	4.11603	27.1418	1.89333e-07	6.01262e-06	chr19	47113274	47210636	+	SAE1	SUMO1 activating enzyme subunit 1 [Source:HGNC Symbol;Acc:HGNC:30660]
ENSG00000198523	-0.718688	5.29825	27.1003	1.93441e-07	6.13474e-06	chr6	118548298	118560730	+	PLN	phospholamban [Source:HGNC Symbol;Acc:HGNC:9080]
ENSG00000229425	-2.10978	0.582556	27.0758	1.95902e-07	6.20438e-06	chr21	15627342	15370500	-	AJ006998.2
ENSG00000176834	-0.72488	4.53653	27.0557	1.97954e-07	6.26087e-06	chr12	118136026	118063593	-	VSIG10	V-set and immunoglobulin domain containing 10 [Source:HGNC Symbol;Acc:HGNC:26078]
ENSG00000163864	-0.85126	3.2582	27.0187	2.01779e-07	6.37322e-06	chr3	139678017	139560180	-	NMNAT3	nicotinamide nucleotide adenylyltransferase 3 [Source:HGNC Symbol;Acc:HGNC:20989]
ENSG00000131653	0.741247	4.15355	26.9822	2.0562e-07	6.48577e-06	chr16	2155698	2178129	+	TRAF7	TNF receptor associated factor 7 [Source:HGNC Symbol;Acc:HGNC:20456]
ENSG00000198932	-0.847424	3.27467	26.9676	2.07178e-07	6.52611e-06	chrX	102651366	102659083	+	GPRASP1	G protein-coupled receptor associated sorting protein 1 [Source:HGNC Symbol;Acc:HGNC:24834]
ENSG00000011028	0.699216	5.15734	26.9153	2.12863e-07	6.68723e-06	chr17	62627401	62693597	+	MRC2	mannose receptor, C type 2 [Source:HGNC Symbol;Acc:HGNC:16875]
ENSG00000091831	-0.87498	3.05397	26.9153	2.12865e-07	6.68723e-06	chr6	151656691	152129619	+	ESR1	estrogen receptor 1 [Source:HGNC Symbol;Acc:HGNC:3467]
ENSG00000162692	2.13921	0.367491	26.8935	2.1528e-07	6.75401e-06	chr1	100719742	100739045	+	VCAM1	vascular cell adhesion molecule 1 [Source:HGNC Symbol;Acc:HGNC:12663]
ENSG00000275215	0.875721	3.10632	26.8781	2.17002e-07	6.79892e-06	chr21	8395607	8395759	+	RNA5-8S5	RNA, 5.8S ribosomal 5 [Source:HGNC Symbol;Acc:HGNC:37660]
ENSG00000084070	0.990059	2.39884	26.8432	2.20953e-07	6.91343e-06	chr1	40344850	40423326	+	SMAP2	small ArfGAP2 [Source:HGNC Symbol;Acc:HGNC:25082]
ENSG00000116584	0.706443	4.71794	26.8223	2.2336e-07	6.97942e-06	chr1	156007070	155946851	-	ARHGEF2	Rho/Rac guanine nucleotide exchange factor 2 [Source:HGNC Symbol;Acc:HGNC:682]
ENSG00000278873	-1.24887	1.78326	26.73	2.34283e-07	7.31095e-06	chr17	69235012	69232963	-	PRO1804	uncharacterized LOC100133319 [Source:EntrezGene;Acc:100133319]
ENSG00000180448	1.09041	2.09176	26.7006	2.37872e-07	7.41304e-06	chr19	1065923	1086628	+	HMHA1	histocompatibility (minor) HA-1 [Source:HGNC Symbol;Acc:HGNC:17102]
ENSG00000168575	-0.702047	6.6013	26.6571	2.43288e-07	7.57173e-06	chr8	42541926	42416475	-	SLC20A2	solute carrier family 20 (phosphate transporter), member 2 [Source:HGNC Symbol;Acc:HGNC:10947]
ENSG00000138172	1.16544	1.79626	26.6516	2.43985e-07	7.58333e-06	chr10	103452402	103446786	-	CALHM2	calcium homeostasis modulator 2 [Source:HGNC Symbol;Acc:HGNC:23493]
ENSG00000122591	-0.735916	4.24993	26.6085	2.49478e-07	7.74376e-06	chr7	23014130	22889371	-	FAM126A	family with sequence similarity 126 member A [Source:HGNC Symbol;Acc:HGNC:24587]
ENSG00000135447	-0.726841	7.92304	26.582	2.52927e-07	7.84041e-06	chr12	54588659	54575387	-	PPP1R1A	protein phosphatase 1 regulatory inhibitor subunit 1A [Source:HGNC Symbol;Acc:HGNC:9286]
ENSG00000139410	2.17285	0.148061	26.5199	2.61195e-07	8.08598e-06	chr12	113422237	113438276	+	SDSL	serine dehydratase-like [Source:HGNC Symbol;Acc:HGNC:30404]
ENSG00000163833	-0.714565	7.7904	26.4815	2.66426e-07	8.23701e-06	chr3	121593119	121630295	+	FBXO40	F-box protein 40 [Source:HGNC Symbol;Acc:HGNC:29816]
ENSG00000115286	-0.704517	6.43228	26.4703	2.67979e-07	8.27406e-06	chr19	1383527	1395589	+	NDUFS7	NADH:ubiquinone oxidoreductase core subunit S7 [Source:HGNC Symbol;Acc:HGNC:7714]
ENSG00000012822	-0.696121	6.69947	26.4371	2.72625e-07	8.40641e-06	chr12	53727745	53708517	-	CALCOCO1	calcium binding and coiled-coil domain 1 [Source:HGNC Symbol;Acc:HGNC:29306]
ENSG00000169087	-0.881037	2.99633	26.3484	2.8543e-07	8.78965e-06	chr3	122793824	122740003	-	HSPBAP1	HSPB (heat shock 27kDa) associated protein 1 [Source:HGNC Symbol;Acc:HGNC:16389]
ENSG00000103855	0.913615	2.72241	26.3317	2.87908e-07	8.85429e-06	chr15	73683966	73714518	+	CD276	CD276 molecule [Source:HGNC Symbol;Acc:HGNC:19137]
ENSG00000062485	-0.69295	6.68434	26.283	2.95262e-07	9.06855e-06	chr12	56300392	56271699	-	CS	citrate synthase [Source:HGNC Symbol;Acc:HGNC:2422]
ENSG00000140403	0.724464	6.56631	26.2691	2.97393e-07	9.12201e-06	chr15	78264086	78282196	+	DNAJA4	DnaJ heat shock protein family (Hsp40) member A4 [Source:HGNC Symbol;Acc:HGNC:14885]
ENSG00000131238	0.902786	2.72072	26.2185	3.05293e-07	9.35204e-06	chr1	40097703	40072705	-	PPT1	palmitoyl-protein thioesterase 1 [Source:HGNC Symbol;Acc:HGNC:9325]
ENSG00000260174	0.915806	2.81958	26.1818	3.11153e-07	9.51908e-06	chr15	30044455	30045296	+	CTD-2022H16.3
ENSG00000117791	-0.860855	3.10934	26.1524	3.15924e-07	9.65241e-06	chr1	220748225	220784815	+	MARC2	mitochondrial amidoxime reducing component 2 [Source:HGNC Symbol;Acc:HGNC:26064]
ENSG00000132718	1.28363	1.45395	26.1442	3.17271e-07	9.68091e-06	chr1	155859509	155885199	+	SYT11	synaptotagmin 11 [Source:HGNC Symbol;Acc:HGNC:19239]
ENSG00000174004	1.53252	0.982748	26.1089	3.23116e-07	9.84639e-06	chr3	196639686	196662004	+	NRROS	negative regulator of reactive oxygen species [Source:HGNC Symbol;Acc:HGNC:24613]
ENSG00000251204	1.75919	0.598545	26.0772	3.28459e-07	9.99618e-06	chr5	106417241	106415576	-	CTC-278L1.1
ENSG00000069535	-0.692527	5.18863	26.035	3.35728e-07	1.02041e-05	chrX	43882447	43766611	-	MAOB	monoamine oxidase B [Source:HGNC Symbol;Acc:HGNC:6834]
ENSG00000203485	0.715395	4.40801	26.0299	3.3661e-07	1.02176e-05	chr14	104689606	104722535	+	INF2	inverted formin, FH2 and WH2 domain containing [Source:HGNC Symbol;Acc:HGNC:23791]
ENSG00000129009	0.803541	3.38408	25.9967	3.42436e-07	1.0381e-05	chr15	74173671	74176872	+	ISLR	immunoglobulin superfamily containing leucine-rich repeat [Source:HGNC Symbol;Acc:HGNC:6133]
ENSG00000135636	0.726497	8.49418	25.9863	3.44298e-07	1.04239e-05	chr2	71453722	71686768	+	DYSF	dysferlin [Source:HGNC Symbol;Acc:HGNC:3097]
ENSG00000151967	-1.02519	2.34876	25.9173	3.56826e-07	1.07614e-05	chr3	159839861	159897360	+	SCHIP1	schwannomin interacting protein 1 [Source:HGNC Symbol;Acc:HGNC:15678]
ENSG00000188613	-0.881156	2.93011	25.9202	3.56293e-07	1.07614e-05	chr10	119029716	119033732	+	NANOS1	nanos homolog 1 (Drosophila) [Source:HGNC Symbol;Acc:HGNC:23044]
ENSG00000196227	0.728237	4.05607	25.9173	3.56821e-07	1.07614e-05	chr20	59933764	59948680	+	FAM217B	family with sequence similarity 217 member B [Source:HGNC Symbol;Acc:HGNC:16170]
ENSG00000144810	1.11908	1.95317	25.9118	3.57839e-07	1.07781e-05	chr3	99638475	99799226	+	COL8A1	collagen, type VIII, alpha 1 [Source:HGNC Symbol;Acc:HGNC:2215]
ENSG00000251034	-1.39266	1.43203	25.9034	3.59403e-07	1.08112e-05	chr8	22545405	22540845	-	RP11-582J16.4
ENSG00000197905	0.676628	5.84314	25.8766	3.64427e-07	1.09483e-05	chr12	2959330	3040673	+	TEAD4	TEA domain family member 4 [Source:HGNC Symbol;Acc:HGNC:11717]
ENSG00000175220	0.731935	4.11331	25.8267	3.73962e-07	1.12203e-05	chr11	46700615	46677080	-	ARHGAP1	Rho GTPase activating protein 1 [Source:HGNC Symbol;Acc:HGNC:673]
ENSG00000196576	0.738535	3.95578	25.81	3.77222e-07	1.13036e-05	chr22	50307627	50274979	-	PLXNB2	plexin B2 [Source:HGNC Symbol;Acc:HGNC:9104]
ENSG00000122420	2.53694	-0.149359	25.746	3.8992e-07	1.16691e-05	chr1	78303884	78539749	+	PTGFR	prostaglandin F receptor (FP) [Source:HGNC Symbol;Acc:HGNC:9600]
ENSG00000115325	1.79128	0.516092	25.7254	3.94106e-07	1.17793e-05	chr2	74549026	74557554	+	DOK1	docking protein 1 [Source:HGNC Symbol;Acc:HGNC:2990]
ENSG00000127324	-1.34712	1.54464	25.6685	4.05901e-07	1.21164e-05	chr12	71441898	71125085	-	TSPAN8	tetraspanin 8 [Source:HGNC Symbol;Acc:HGNC:11855]
ENSG00000118503	0.816727	3.29615	25.6473	4.1039e-07	1.22348e-05	chr6	137867188	137883312	+	TNFAIP3	TNF alpha induced protein 3 [Source:HGNC Symbol;Acc:HGNC:11896]
ENSG00000241990	-0.842238	3.17625	25.6379	4.12388e-07	1.22786e-05	chr22	46053705	46057210	+	PRR34-AS1	PRR34 antisense RNA 1 [Source:HGNC Symbol;Acc:HGNC:50499]
ENSG00000146477	-0.827441	3.38025	25.6071	4.19035e-07	1.24607e-05	chr6	160348268	160452581	+	SLC22A3	solute carrier family 22 (organic cation transporter), member 3 [Source:HGNC Symbol;Acc:HGNC:10967]
ENSG00000230043	1.17017	1.75947	25.5933	4.22025e-07	1.25337e-05	chr20	50840749	50840615	-	TMSB4XP6	thymosin beta 4, X-linked pseudogene 6 [Source:HGNC Symbol;Acc:HGNC:11888]
ENSG00000196781	-0.692089	5.23573	25.5688	4.27423e-07	1.26779e-05	chr9	81689305	81583683	-	TLE1	transducin like enhancer of split 1 [Source:HGNC Symbol;Acc:HGNC:11837]
ENSG00000127022	0.684365	6.61818	25.5239	4.37476e-07	1.29596e-05	chr5	179678628	179730925	+	CANX	calnexin [Source:HGNC Symbol;Acc:HGNC:1473]
ENSG00000280365	-1.47219	1.13949	25.4283	4.59706e-07	1.36009e-05	chr18	44732575	44733315	+	RP11-9H20.2
ENSG00000125166	-0.699237	7.59039	25.4006	4.66356e-07	1.37802e-05	chr16	58734357	58707131	-	GOT2	glutamic-oxaloacetic transaminase 2 [Source:HGNC Symbol;Acc:HGNC:4433]
ENSG00000115415	0.687195	4.71386	25.3897	4.69002e-07	1.38409e-05	chr2	191020960	190964358	-	STAT1	signal transducer and activator of transcription 1 [Source:HGNC Symbol;Acc:HGNC:11362]
ENSG00000049759	-0.698288	4.56306	25.359	4.76506e-07	1.40446e-05	chr18	58044367	58401540	+	NEDD4L	neural precursor cell expressed, developmentally down-regulated 4-like, E3 ubiquitin protein ligase [Source:HGNC Symbol;Acc:HGNC:7728]
ENSG00000132388	-0.675922	5.82103	25.3349	4.82494e-07	1.42032e-05	chr17	4366628	4269259	-	UBE2G1	ubiquitin conjugating enzyme E2G 1 [Source:HGNC Symbol;Acc:HGNC:12482]
ENSG00000134716	0.76982	3.66158	25.3269	4.84506e-07	1.42266e-05	chr1	59926790	59893308	-	CYP2J2	cytochrome P450 family 2 subfamily J member 2 [Source:HGNC Symbol;Acc:HGNC:2634]
ENSG00000187098	-0.693046	4.75628	25.3279	4.84249e-07	1.42266e-05	chr3	69739435	69968337	+	MITF	microphthalmia-associated transcription factor [Source:HGNC Symbol;Acc:HGNC:7105]
ENSG00000107745	0.678728	5.05867	25.3075	4.89405e-07	1.43524e-05	chr10	72626191	72367327	-	MICU1	mitochondrial calcium uptake 1 [Source:HGNC Symbol;Acc:HGNC:1530]
ENSG00000092010	0.729279	3.89996	25.2937	4.92907e-07	1.4437e-05	chr14	24136158	24138967	+	PSME1	proteasome activator subunit 1 [Source:HGNC Symbol;Acc:HGNC:9568]
ENSG00000276043	1.78481	0.480307	25.2819	4.95946e-07	1.45078e-05	chr19	4903080	4962154	+	UHRF1	ubiquitin-like with PHD and ring finger domains 1 [Source:HGNC Symbol;Acc:HGNC:12556]
ENSG00000169047	-0.690082	6.42697	25.2762	4.97411e-07	1.45325e-05	chr2	226799759	226731317	-	IRS1	insulin receptor substrate 1 [Source:HGNC Symbol;Acc:HGNC:6125]
ENSG00000104856	1.07647	2.07037	25.2598	5.01663e-07	1.46384e-05	chr19	45001430	45038198	+	RELB	v-rel avian reticuloendotheliosis viral oncogene homolog B [Source:HGNC Symbol;Acc:HGNC:9956]
ENSG00000232533	2.36933	-0.0695618	25.255	5.02895e-07	1.46561e-05	chr7	143380495	143379692	-	AC093673.5
ENSG00000138136	-0.81466	3.31192	25.2182	5.12582e-07	1.49198e-05	chr10	101229794	101226195	-	LBX1	ladybird homeobox 1 [Source:HGNC Symbol;Acc:HGNC:16960]
ENSG00000248275	-0.771383	3.62098	25.1928	5.19388e-07	1.50991e-05	chr5	181261212	181272307	+	TRIM52-AS1	TRIM52 antisense RNA 1 (head to head) [Source:HGNC Symbol;Acc:HGNC:49006]
ENSG00000044574	0.674206	5.64972	25.184	5.21753e-07	1.5149e-05	chr9	125241330	125234853	-	HSPA5	heat shock protein family A (Hsp70) member 5 [Source:HGNC Symbol;Acc:HGNC:5238]
ENSG00000181781	-1.05539	2.2137	25.1788	5.23161e-07	1.5171e-05	chr19	474983	463346	-	ODF3L2	outer dense fiber of sperm tails 3-like 2 [Source:HGNC Symbol;Acc:HGNC:26841]
ENSG00000166411	-0.706537	4.37495	25.1703	5.2549e-07	1.52197e-05	chr15	78131498	78171949	+	IDH3A	isocitrate dehydrogenase 3 (NAD+) alpha [Source:HGNC Symbol;Acc:HGNC:5384]
ENSG00000151729	-0.716284	8.54384	25.1182	5.39879e-07	1.56171e-05	chr4	185143241	185150382	+	SLC25A4	solute carrier family 25 (mitochondrial carrier; adenine nucleotide translocator), member 4 [Source:HGNC Symbol;Acc:HGNC:10990]
ENSG00000184863	-0.669305	5.81715	25.0902	5.47766e-07	1.58256e-05	chr7	155644451	155781485	+	RBM33	RNA binding motif protein 33 [Source:HGNC Symbol;Acc:HGNC:27223]
ENSG00000177674	0.997028	2.24062	25.0835	5.49678e-07	1.58613e-05	chr1	11736084	11754802	+	AGTRAP	angiotensin II receptor-associated protein [Source:HGNC Symbol;Acc:HGNC:13539]
ENSG00000236208	-0.909101	2.74873	25.0627	5.55621e-07	1.6013e-05	chr10	49299018	49296112	-	C10orf71-AS1	C10orf71 antisense RNA 1 [Source:HGNC Symbol;Acc:HGNC:45007]
ENSG00000185761	-0.900264	2.79499	25.0449	5.60795e-07	1.61422e-05	chr19	1513604	1505018	-	ADAMTSL5	ADAMTS like 5 [Source:HGNC Symbol;Acc:HGNC:27912]
ENSG00000188157	0.791576	3.41284	25.0383	5.62715e-07	1.61775e-05	chr1	1020123	1056118	+	AGRN	agrin [Source:HGNC Symbol;Acc:HGNC:329]
ENSG00000088325	1.495	1.00625	25.0328	5.64302e-07	1.62032e-05	chr20	31739271	31801805	+	TPX2	TPX2, microtubule-associated [Source:HGNC Symbol;Acc:HGNC:1249]
ENSG00000068137	0.679534	5.14506	25.0064	5.72088e-07	1.64066e-05	chr17	42676994	42667914	-	PLEKHH3	pleckstrin homology, MyTH4 and FERM domain containing H3 [Source:HGNC Symbol;Acc:HGNC:26105]
ENSG00000094796	1.18582	1.89121	24.9755	5.81343e-07	1.66516e-05	chr17	41397592	41393724	-	KRT31	keratin 31, type I [Source:HGNC Symbol;Acc:HGNC:6448]
ENSG00000095203	-2.25495	0.282201	24.9724	5.8226e-07	1.66575e-05	chr9	109320964	109171975	-	EPB41L4B	erythrocyte membrane protein band 4.1 like 4B [Source:HGNC Symbol;Acc:HGNC:19818]
ENSG00000164713	0.709839	4.21536	24.8983	6.05069e-07	1.72889e-05	chr7	98252379	98310441	+	BRI3	brain protein I3 [Source:HGNC Symbol;Acc:HGNC:1109]
ENSG00000206561	-0.816188	3.319	24.8699	6.14052e-07	1.75241e-05	chr3	15521751	15450133	-	COLQ	collagen-like tail subunit (single strand of homotrimer) of asymmetric acetylcholinesterase [Source:HGNC Symbol;Acc:HGNC:2226]
ENSG00000175564	-0.683575	7.0646	24.8296	6.27037e-07	1.78609e-05	chr11	74009435	74000281	-	UCP3	uncoupling protein 3 (mitochondrial, proton carrier) [Source:HGNC Symbol;Acc:HGNC:12519]
ENSG00000223865	0.75885	3.63694	24.8285	6.27381e-07	1.78609e-05	chr6	33075926	33087201	+	HLA-DPB1	major histocompatibility complex, class II, DP beta 1 [Source:HGNC Symbol;Acc:HGNC:4940]
ENSG00000143337	-0.669316	5.40686	24.8114	6.32978e-07	1.79983e-05	chr1	179882042	179925000	+	TOR1AIP1	torsin A interacting protein 1 [Source:HGNC Symbol;Acc:HGNC:29456]
ENSG00000167635	-0.690225	4.4972	24.7873	6.40921e-07	1.8202e-05	chr19	36214602	36238774	+	ZNF146	zinc finger protein 146 [Source:HGNC Symbol;Acc:HGNC:12931]
ENSG00000115840	-0.66923	6.24654	24.7591	6.50367e-07	1.84478e-05	chr2	171999859	171784370	-	SLC25A12	solute carrier family 25 (aspartate/glutamate carrier), member 12 [Source:HGNC Symbol;Acc:HGNC:10982]
ENSG00000224078	-0.674215	6.87486	24.7513	6.53027e-07	1.85008e-05	chr15	24978583	25419462	+	SNHG14	small nucleolar RNA host gene 14 [Source:HGNC Symbol;Acc:HGNC:37462]
ENSG00000131323	0.784634	3.39408	24.7262	6.61585e-07	1.87206e-05	chr14	102777476	102911500	+	TRAF3	TNF receptor associated factor 3 [Source:HGNC Symbol;Acc:HGNC:12033]
ENSG00000204104	-0.731309	3.90916	24.7188	6.64111e-07	1.87694e-05	chr2	238320441	238400900	+	TRAF3IP1	TRAF3 interacting protein 1 [Source:HGNC Symbol;Acc:HGNC:17861]
ENSG00000280237	0.860726	2.85327	24.7108	6.66879e-07	1.88248e-05	chr11	133901601	133896438	-	MIR4697HG	MIR4697 host gene [Source:HGNC Symbol;Acc:HGNC:27448]
ENSG00000118298	-1.24047	1.87478	24.7056	6.68687e-07	1.88531e-05	chr1	150257159	150265078	+	CA14	carbonic anhydrase XIV [Source:HGNC Symbol;Acc:HGNC:1372]
ENSG00000233237	-1.07276	2.12415	24.7028	6.69658e-07	1.88577e-05	chr6	71420769	71344344	-	LINC00472	long intergenic non-protein coding RNA 472 [Source:HGNC Symbol;Acc:HGNC:21380]
ENSG00000138759	-0.689041	4.53376	24.6913	6.73679e-07	1.89481e-05	chr4	78057570	78544269	+	FRAS1	Fraser extracellular matrix complex subunit 1 [Source:HGNC Symbol;Acc:HGNC:19185]
ENSG00000185418	-0.689891	4.48382	24.5919	7.0931e-07	1.99263e-05	chr15	101724604	101653598	-	TARSL2	threonyl-tRNA synthetase-like 2 [Source:HGNC Symbol;Acc:HGNC:24728]
ENSG00000070031	-1.79339	0.678234	24.5576	7.22045e-07	2.02354e-05	chr11	627143	626431	-	SCT	secretin [Source:HGNC Symbol;Acc:HGNC:10607]
ENSG00000158321	-0.706508	4.32639	24.5589	7.2158e-07	2.02354e-05	chr7	69598919	70793068	+	AUTS2	autism susceptibility candidate 2 [Source:HGNC Symbol;Acc:HGNC:14262]
ENSG00000141506	1.35037	1.27592	24.547	7.26047e-07	2.03232e-05	chr17	8965712	8878911	-	PIK3R5	phosphoinositide-3-kinase regulatory subunit 5 [Source:HGNC Symbol;Acc:HGNC:30035]
ENSG00000130957	-0.677068	6.76919	24.5312	7.31991e-07	2.04651e-05	chr9	94593793	94558720	-	FBP2	fructose-bisphosphatase 2 [Source:HGNC Symbol;Acc:HGNC:3607]
ENSG00000168264	-0.66968	5.27502	24.5237	7.34854e-07	2.05206e-05	chr1	234609525	234604269	-	IRF2BP2	interferon regulatory factor 2 binding protein 2 [Source:HGNC Symbol;Acc:HGNC:21729]
ENSG00000108515	-0.802791	11.4754	24.4798	7.51806e-07	2.09689e-05	chr17	4948092	4957131	+	ENO3	enolase 3 (beta, muscle) [Source:HGNC Symbol;Acc:HGNC:3354]
ENSG00000161558	-0.679108	4.87225	24.413	7.7832e-07	2.16826e-05	chr19	48364237	48332356	-	TMEM143	transmembrane protein 143 [Source:HGNC Symbol;Acc:HGNC:25603]
ENSG00000187134	0.816636	3.19152	24.3832	7.90435e-07	2.19938e-05	chr10	4963253	5107522	+	AKR1C1	aldo-keto reductase family 1, member C1 [Source:HGNC Symbol;Acc:HGNC:384]
ENSG00000235649	3.22396	-0.556606	24.3699	7.95912e-07	2.21199e-05	chrY	11957208	11987386	+	MXRA5Y	matrix-remodelling associated 5, Y-linked, pseudogene [Source:HGNC Symbol;Acc:HGNC:23932]
ENSG00000206418	-0.65893	5.71395	24.3645	7.98159e-07	2.2156e-05	chr18	8609445	8639381	+	RAB12	RAB12, member RAS oncogene family [Source:HGNC Symbol;Acc:HGNC:31332]
ENSG00000281181	0.858254	6.49926	24.324	8.15096e-07	2.25993e-05	chr21	8438551	8437629	-	CH507-513H4.3
ENSG00000075702	-0.670918	5.89859	24.3213	8.16243e-07	2.26043e-05	chr19	36054881	36105106	+	WDR62	WD repeat domain 62 [Source:HGNC Symbol;Acc:HGNC:24502]
ENSG00000105499	0.661073	5.66343	24.3017	8.24592e-07	2.28085e-05	chr19	48110817	48047843	-	PLA2G4C	phospholipase A2 group IVC [Source:HGNC Symbol;Acc:HGNC:9037]
ENSG00000150907	-0.737156	3.83143	24.2884	8.30294e-07	2.29391e-05	chr13	40666597	40555667	-	FOXO1	forkhead box O1 [Source:HGNC Symbol;Acc:HGNC:3819]
ENSG00000089248	0.798774	3.14236	24.2374	8.52601e-07	2.35276e-05	chr12	112013316	112023451	+	ERP29	endoplasmic reticulum protein 29 [Source:HGNC Symbol;Acc:HGNC:13799]
ENSG00000189227	-0.939422	2.54438	24.1957	8.71254e-07	2.40139e-05	chr15	67521068	67530143	+	C15orf61	chromosome 15 open reading frame 61 [Source:HGNC Symbol;Acc:HGNC:34453]
ENSG00000011426	3.63278	-0.564805	24.1748	8.80748e-07	2.4247e-05	chr7	36389806	36453791	+	ANLN	anillin actin binding protein [Source:HGNC Symbol;Acc:HGNC:14082]
ENSG00000152700	-0.659767	5.91026	24.1697	8.83098e-07	2.42831e-05	chr5	134649271	134601144	-	SAR1B	secretion associated, Ras related GTPase 1B [Source:HGNC Symbol;Acc:HGNC:10535]
ENSG00000239306	-0.735891	3.74844	24.1341	8.99562e-07	2.47068e-05	chr11	66616582	66627347	+	RBM14	RNA binding motif protein 14 [Source:HGNC Symbol;Acc:HGNC:14219]
ENSG00000101336	1.50945	0.866978	24.0354	9.46862e-07	2.59754e-05	chr20	32052188	32101856	+	HCK	HCK proto-oncogene, Src family tyrosine kinase [Source:HGNC Symbol;Acc:HGNC:4840]
ENSG00000197903	1.40613	0.990952	24.0318	9.48656e-07	2.59941e-05	chr6	27146798	27146418	-	HIST1H2BK	histone cluster 1, H2bk [Source:HGNC Symbol;Acc:HGNC:13954]
ENSG00000149428	0.680504	4.60319	23.9875	9.70733e-07	2.65679e-05	chr11	119057202	119044189	-	HYOU1	hypoxia up-regulated 1 [Source:HGNC Symbol;Acc:HGNC:16931]
ENSG00000092841	0.6652	5.97256	23.9805	9.74255e-07	2.6633e-05	chr12	56158161	56163496	+	MYL6	myosin light chain 6 [Source:HGNC Symbol;Acc:HGNC:7587]
ENSG00000119655	1.00659	2.13801	23.9677	9.80754e-07	2.67794e-05	chr14	74494177	74476192	-	NPC2	Niemann-Pick disease, type C2 [Source:HGNC Symbol;Acc:HGNC:14537]
ENSG00000106397	0.856418	2.746	23.9619	9.83675e-07	2.68278e-05	chr7	101218420	101205977	-	PLOD3	procollagen-lysine, 2-oxoglutarate 5-dioxygenase 3 [Source:HGNC Symbol;Acc:HGNC:9083]
ENSG00000172159	-0.705174	4.06023	23.9269	1.00175e-06	2.72889e-05	chr9	83538546	83242990	-	FRMD3	FERM domain containing 3 [Source:HGNC Symbol;Acc:HGNC:24125]
ENSG00000171714	-0.658606	6.34855	23.9099	1.01062e-06	2.74985e-05	chr11	22193176	22283357	+	ANO5	anoctamin 5 [Source:HGNC Symbol;Acc:HGNC:27337]
ENSG00000184009	0.660827	6.58944	23.8908	1.02069e-06	2.77079e-05	chr17	81523847	81509971	-	ACTG1	actin gamma 1 [Source:HGNC Symbol;Acc:HGNC:144]
ENSG00000236609	-0.700051	4.2734	23.8923	1.01991e-06	2.77079e-05	chr7	6615617	6624290	+	ZNF853	zinc finger protein 853 [Source:HGNC Symbol;Acc:HGNC:21767]
ENSG00000232368	2.23922	-0.0764959	23.8795	1.02673e-06	2.78395e-05	chrX	30630298	30630825	+	FTLP2	ferritin, light polypeptide pseudogene 2 [Source:HGNC Symbol;Acc:HGNC:4001]
ENSG00000231389	0.78693	3.2537	23.8349	1.05075e-06	2.84248e-05	chr6	33080775	33064569	-	HLA-DPA1	major histocompatibility complex, class II, DP alpha 1 [Source:HGNC Symbol;Acc:HGNC:4938]
ENSG00000244331	0.838555	3.26304	23.8362	1.05004e-06	2.84248e-05	chr5	157931563	157931258	-	CTB-47B8.1
ENSG00000138964	1.30465	1.27525	23.8096	1.06466e-06	2.87681e-05	chr22	44172956	44219533	+	PARVG	parvin gamma [Source:HGNC Symbol;Acc:HGNC:14654]
ENSG00000136810	1.23221	1.44806	23.7876	1.0769e-06	2.90652e-05	chr9	110256640	110243811	-	TXN	thioredoxin [Source:HGNC Symbol;Acc:HGNC:12435]
ENSG00000163902	0.650026	5.4401	23.7636	1.09044e-06	2.93966e-05	chr3	128681075	128619970	-	RPN1	ribophorin I [Source:HGNC Symbol;Acc:HGNC:10381]
ENSG00000100109	-0.674406	4.94329	23.7284	1.11055e-06	2.99042e-05	chr22	26512505	26491225	-	TFIP11	tuftelin interacting protein 11 [Source:HGNC Symbol;Acc:HGNC:17165]
ENSG00000228499	1.3365	1.24107	23.7245	1.1128e-06	2.99304e-05	chr2	235882493	235882362	-	TMSB10P1	thymosin beta 10 pseudogene 1 [Source:HGNC Symbol;Acc:HGNC:41949]
ENSG00000122694	1.09516	1.88441	23.7045	1.12441e-06	3.01732e-05	chr9	36136536	36163913	+	GLIPR2	GLI pathogenesis-related 2 [Source:HGNC Symbol;Acc:HGNC:18007]
ENSG00000196924	0.678098	7.24732	23.7048	1.12424e-06	3.01732e-05	chrX	154374638	154348524	-	FLNA	filamin A [Source:HGNC Symbol;Acc:HGNC:3754]
ENSG00000123096	-0.672086	4.64627	23.6914	1.13211e-06	3.0345e-05	chr12	26121991	26299290	+	SSPN	sarcospan [Source:HGNC Symbol;Acc:HGNC:11322]
ENSG00000186676	-1.13623	2.19627	23.6851	1.13581e-06	3.04093e-05	chr7	125033453	125035301	+	EEF1GP1	eukaryotic translation elongation factor 1 gamma pseudogene 1 [Source:HGNC Symbol;Acc:HGNC:44556]
ENSG00000089250	-0.671552	7.06028	23.6363	1.16499e-06	3.11548e-05	chr12	117452170	117208142	-	NOS1	nitric oxide synthase 1 [Source:HGNC Symbol;Acc:HGNC:7872]
ENSG00000164309	-0.852168	12.9749	23.6298	1.16892e-06	3.12241e-05	chr5	79689877	79800240	+	CMYA5	cardiomyopathy associated 5 [Source:HGNC Symbol;Acc:HGNC:14305]
ENSG00000123124	-0.65362	6.18645	23.6274	1.1704e-06	3.12279e-05	chr8	86342738	86478420	+	WWP1	WW domain containing E3 ubiquitin protein ligase 1 [Source:HGNC Symbol;Acc:HGNC:17004]
ENSG00000100625	-0.688396	4.241	23.5906	1.19296e-06	3.17938e-05	chr14	60724348	60709528	-	SIX4	SIX homeobox 4 [Source:HGNC Symbol;Acc:HGNC:10890]
ENSG00000244642	0.855708	2.89212	23.5522	1.21702e-06	3.23981e-05	chr8	119862662	119862956	+	RN7SL396P	RNA, 7SL, cytoplasmic 396, pseudogene [Source:HGNC Symbol;Acc:HGNC:46412]
ENSG00000102158	0.730222	3.66817	23.5315	1.23019e-06	3.26871e-05	chrX	77895593	77826364	-	MAGT1	magnesium transporter 1 [Source:HGNC Symbol;Acc:HGNC:28880]
ENSG00000248514	-1.59099	1.03219	23.5307	1.23068e-06	3.26871e-05	chr5	181206120	181205361	-	CTC-338M12.1
ENSG00000089327	1.03116	2.02579	23.5215	1.23659e-06	3.28068e-05	chr19	35154730	35169883	+	FXYD5	FXYD domain containing ion transport regulator 5 [Source:HGNC Symbol;Acc:HGNC:4029]
ENSG00000166501	1.66201	0.581448	23.5072	1.24582e-06	3.30143e-05	chr16	23836001	24220611	+	PRKCB	protein kinase C, beta [Source:HGNC Symbol;Acc:HGNC:9395]
ENSG00000166888	0.701098	3.99839	23.4726	1.26841e-06	3.35749e-05	chr12	57132139	57095408	-	STAT6	signal transducer and activator of transcription 6, interleukin-4 induced [Source:HGNC Symbol;Acc:HGNC:11368]
ENSG00000278464	0.990658	2.35201	23.4396	1.29036e-06	3.41172e-05	chr18	34902885	34892013	-	RP11-96A15.1
ENSG00000002834	0.678225	4.32985	23.4228	1.30164e-06	3.43764e-05	chr17	38869859	38921770	+	LASP1	LIM and SH3 protein 1 [Source:HGNC Symbol;Acc:HGNC:6513]
ENSG00000184232	0.924607	2.4318	23.4096	1.31062e-06	3.45745e-05	chr11	120210767	120230332	+	OAF	out at first homolog [Source:HGNC Symbol;Acc:HGNC:28752]
ENSG00000125844	0.648944	5.54665	23.3148	1.37681e-06	3.62799e-05	chr20	17682295	17613678	-	RRBP1	ribosome binding protein 1 [Source:HGNC Symbol;Acc:HGNC:10448]
ENSG00000013288	0.912685	2.50869	23.2585	1.41774e-06	3.73162e-05	chr4	6575175	6623362	+	MAN2B2	mannosidase, alpha, class 2B, member 2 [Source:HGNC Symbol;Acc:HGNC:29623]
ENSG00000148680	1.38559	1.08218	23.2479	1.42552e-06	3.74788e-05	chr10	90857698	90740823	-	HTR7	5-hydroxytryptamine (serotonin) receptor 7, adenylate cyclase-coupled [Source:HGNC Symbol;Acc:HGNC:5302]
ENSG00000083720	0.82459	3.00033	23.1841	1.47359e-06	3.86992e-05	chr5	41870519	41730065	-	OXCT1	3-oxoacid CoA-transferase 1 [Source:HGNC Symbol;Acc:HGNC:8527]
ENSG00000168334	-0.736934	8.7319	23.162	1.49069e-06	3.91043e-05	chr3	39192596	39183210	-	XIRP1	xin actin binding repeat containing 1 [Source:HGNC Symbol;Acc:HGNC:14301]
ENSG00000116748	-0.67273	7.87073	23.1358	1.51113e-06	3.95961e-05	chr1	114695618	114673098	-	AMPD1	adenosine monophosphate deaminase 1 [Source:HGNC Symbol;Acc:HGNC:468]
ENSG00000167136	-0.674744	4.47066	23.1158	1.52687e-06	3.99189e-05	chr9	128818474	128822677	+	ENDOG	endonuclease G [Source:HGNC Symbol;Acc:HGNC:3346]
ENSG00000169762	-0.683806	4.19857	23.1175	1.52556e-06	3.99189e-05	chr4	16227410	16160505	-	TAPT1	transmembrane anterior posterior transformation 1 [Source:HGNC Symbol;Acc:HGNC:26887]
ENSG00000185745	0.758512	3.35819	23.0889	1.54843e-06	4.04373e-05	chr10	89392546	89406486	+	IFIT1	interferon induced protein with tetratricopeptide repeats 1 [Source:HGNC Symbol;Acc:HGNC:5407]
ENSG00000168077	1.45376	1.01869	23.0863	1.55048e-06	4.04458e-05	chr8	27633868	27676776	+	SCARA3	scavenger receptor class A member 3 [Source:HGNC Symbol;Acc:HGNC:19000]
ENSG00000228158	-0.962703	2.37257	23.0271	1.59897e-06	4.16641e-05	chrX	65408084	65408672	+	TLE1P1	transducin like enhancer of split 1 pseudogene 1 [Source:HGNC Symbol;Acc:HGNC:39438]
ENSG00000224163	0.677444	5.47428	23.0186	1.60605e-06	4.1802e-05	chr7	128914063	128912732	-	RP11-309L24.6
ENSG00000153012	2.6782	-0.326611	23.0148	1.60924e-06	4.18385e-05	chr4	25030879	24998847	-	LGI2	leucine-rich repeat LGI family member 2 [Source:HGNC Symbol;Acc:HGNC:18710]
ENSG00000146192	0.967666	2.25976	23.0079	1.61504e-06	4.19425e-05	chr6	37005646	37029070	+	FGD2	FYVE, RhoGEF and PH domain containing 2 [Source:HGNC Symbol;Acc:HGNC:3664]
ENSG00000172000	1.28184	1.28838	22.9968	1.62441e-06	4.2139e-05	chr19	2867335	2883445	+	ZNF556	zinc finger protein 556 [Source:HGNC Symbol;Acc:HGNC:25669]
ENSG00000162664	-0.859508	2.78099	22.9862	1.63333e-06	4.23235e-05	chr1	89995112	90035531	+	ZNF326	zinc finger protein 326 [Source:HGNC Symbol;Acc:HGNC:14104]
ENSG00000186566	-0.640497	5.7687	22.9811	1.63773e-06	4.23904e-05	chr17	44503430	44395284	-	GPATCH8	G-patch domain containing 8 [Source:HGNC Symbol;Acc:HGNC:29066]
ENSG00000129170	0.745354	9.0718	22.9668	1.64993e-06	4.26591e-05	chr11	19210573	19182030	-	CSRP3	cysteine and glycine rich protein 3 [Source:HGNC Symbol;Acc:HGNC:2472]
ENSG00000107317	-0.680154	4.31725	22.9308	1.68112e-06	4.34174e-05	chr9	136977505	136985435	+	PTGDS	prostaglandin D2 synthase [Source:HGNC Symbol;Acc:HGNC:9592]
ENSG00000158716	1.04845	1.91062	22.9033	1.70531e-06	4.39936e-05	chr1	159780932	159782543	+	DUSP23	dual specificity phosphatase 23 [Source:HGNC Symbol;Acc:HGNC:21480]
ENSG00000134986	-0.669789	4.528	22.8886	1.71839e-06	4.4282e-05	chr5	111997464	111662621	-	NREP	neuronal regeneration related protein [Source:HGNC Symbol;Acc:HGNC:16834]
ENSG00000080345	-0.657002	4.82206	22.8169	1.78371e-06	4.59149e-05	chr2	151409883	151508013	+	RIF1	replication timing regulatory factor 1 [Source:HGNC Symbol;Acc:HGNC:23207]
ENSG00000162073	-0.779889	3.26277	22.8123	1.78803e-06	4.59755e-05	chr16	2969245	2973489	+	PAQR4	progestin and adipoQ receptor family member IV [Source:HGNC Symbol;Acc:HGNC:26386]
ENSG00000185271	-0.647559	6.18529	22.7803	1.81805e-06	4.6696e-05	chr14	20435642	20428811	-	KLHL33	kelch like family member 33 [Source:HGNC Symbol;Acc:HGNC:31952]
ENSG00000136286	1.60187	0.707545	22.7764	1.82166e-06	4.67235e-05	chr7	44979098	44962662	-	MYO1G	myosin IG [Source:HGNC Symbol;Acc:HGNC:13880]
ENSG00000254087	1.42929	0.867809	22.7749	1.82312e-06	4.67235e-05	chr8	55879813	56014168	+	LYN	LYN proto-oncogene, Src family tyrosine kinase [Source:HGNC Symbol;Acc:HGNC:6735]
ENSG00000280614	0.824076	6.75815	22.6888	1.90663e-06	4.88101e-05	chr21	8394341	8393419	-	CH507-513H4.4
ENSG00000240583	0.639981	5.53235	22.6851	1.91029e-06	4.88503e-05	chr7	30911855	30925516	+	AQP1	aquaporin 1 (Colton blood group) [Source:HGNC Symbol;Acc:HGNC:633]
ENSG00000032389	0.832736	2.78408	22.6769	1.91845e-06	4.90053e-05	chr2	3377882	3188925	-	TSSC1	tumor suppressing subtransferable candidate 1 [Source:HGNC Symbol;Acc:HGNC:12383]
ENSG00000125637	1.2028	1.41772	22.6728	1.92255e-06	4.90566e-05	chr2	113157325	113209396	+	PSD4	pleckstrin and Sec7 domain containing 4 [Source:HGNC Symbol;Acc:HGNC:19096]
ENSG00000261534	0.766108	3.27424	22.6639	1.93151e-06	4.92315e-05	chr9	121819452	121815674	-	RP11-244O19.1
ENSG00000225178	0.656808	4.5682	22.661	1.93445e-06	4.92527e-05	chr19	23827162	23828049	+	RPSAP58	ribosomal protein SA pseudogene 58 [Source:HGNC Symbol;Acc:HGNC:36809]
ENSG00000222038	1.29006	1.30416	22.6374	1.95837e-06	4.98074e-05	chr2	130611481	130658091	+	POTEJ	POTE ankyrin domain family member J [Source:HGNC Symbol;Acc:HGNC:37094]
ENSG00000064666	1.21976	1.39728	22.6326	1.96322e-06	4.98766e-05	chr19	1026581	1039068	+	CNN2	calponin 2 [Source:HGNC Symbol;Acc:HGNC:2156]
ENSG00000006534	1.45615	0.885575	22.5893	2.00799e-06	5.09089e-05	chr11	68008578	68029282	+	ALDH3B1	aldehyde dehydrogenase 3 family member B1 [Source:HGNC Symbol;Acc:HGNC:410]
ENSG00000197249	1.87898	0.245883	22.5891	2.00822e-06	5.09089e-05	chr14	94390693	94376747	-	SERPINA1	serpin peptidase inhibitor, clade A (alpha-1 antiproteinase, antitrypsin), member 1 [Source:HGNC Symbol;Acc:HGNC:8941]
ENSG00000110876	1.30437	1.12265	22.5704	2.02785e-06	5.13509e-05	chr12	108633959	108622277	-	SELPLG	selectin P ligand [Source:HGNC Symbol;Acc:HGNC:10722]
ENSG00000007944	-0.659086	4.63597	22.5592	2.03971e-06	5.15953e-05	chr6	16129125	16148248	+	MYLIP	myosin regulatory light chain interacting protein [Source:HGNC Symbol;Acc:HGNC:21155]
ENSG00000253785	0.876064	2.51532	22.5414	2.05863e-06	5.20176e-05	chr5	172975511	172976374	+	CTC-308K20.3
ENSG00000196834	1.85829	0.386008	22.523	2.0785e-06	5.2463e-05	chr2	130509666	130459455	-	POTEI	POTE ankyrin domain family member I [Source:HGNC Symbol;Acc:HGNC:37093]
ENSG00000158869	1.92491	0.28491	22.5136	2.08866e-06	5.26627e-05	chr1	161215234	161220699	+	FCER1G	Fc fragment of IgE, high affinity I, receptor for; gamma polypeptide [Source:HGNC Symbol;Acc:HGNC:3611]
ENSG00000163694	1.69685	0.488488	22.495	2.10895e-06	5.31169e-05	chr4	40630875	40423267	-	RBM47	RNA binding motif protein 47 [Source:HGNC Symbol;Acc:HGNC:30358]
ENSG00000013573	0.797904	3.02704	22.4881	2.11652e-06	5.31307e-05	chr12	31073845	31104791	+	DDX11	DEAD/H (Asp-Glu-Ala-Asp/His) box helicase 11 [Source:HGNC Symbol;Acc:HGNC:2736]
ENSG00000100345	0.696862	8.29245	22.4857	2.11923e-06	5.31307e-05	chr22	36388018	36281281	-	MYH9	myosin, heavy chain 9, non-muscle [Source:HGNC Symbol;Acc:HGNC:7579]
ENSG00000104848	-0.639575	5.92656	22.489	2.11555e-06	5.31307e-05	chr19	49072941	49067418	-	KCNA7	potassium channel, voltage gated shaker related subfamily A, member 7 [Source:HGNC Symbol;Acc:HGNC:6226]
ENSG00000105329	0.982033	2.10105	22.4842	2.12087e-06	5.31307e-05	chr19	41353911	41301587	-	TGFB1	transforming growth factor beta 1 [Source:HGNC Symbol;Acc:HGNC:11766]
ENSG00000113368	1.76872	0.380868	22.491	2.11341e-06	5.31307e-05	chr5	126776623	126837020	+	LMNB1	lamin B1 [Source:HGNC Symbol;Acc:HGNC:6637]
ENSG00000025708	0.946657	2.24469	22.4384	2.172e-06	5.43535e-05	chr22	50530056	50525752	-	TYMP	thymidine phosphorylase [Source:HGNC Symbol;Acc:HGNC:3148]
ENSG00000142686	0.806836	2.90932	22.4339	2.17713e-06	5.44237e-05	chr1	35719472	35713875	-	C1orf216	chromosome 1 open reading frame 216 [Source:HGNC Symbol;Acc:HGNC:26800]
ENSG00000136010	1.28734	1.24779	22.4097	2.20476e-06	5.50554e-05	chr12	105084577	105019784	-	ALDH1L2	aldehyde dehydrogenase 1 family member L2 [Source:HGNC Symbol;Acc:HGNC:26777]
ENSG00000143842	-0.67012	4.24875	22.3981	2.21811e-06	5.53297e-05	chr1	204073115	204127743	+	SOX13	SRY-box 13 [Source:HGNC Symbol;Acc:HGNC:11192]
ENSG00000131174	-0.655398	4.75148	22.3778	2.2416e-06	5.5856e-05	chrX	77899438	77907373	+	COX7B	cytochrome c oxidase subunit VIIb [Source:HGNC Symbol;Acc:HGNC:2291]
ENSG00000134569	-0.686932	4.02186	22.3737	2.24649e-06	5.59183e-05	chr11	46918642	46856868	-	LRP4	LDL receptor related protein 4 [Source:HGNC Symbol;Acc:HGNC:6696]
ENSG00000163820	-0.702201	9.65064	22.3633	2.2586e-06	5.61599e-05	chr3	45995824	45917899	-	FYCO1	FYVE and coiled-coil domain containing 1 [Source:HGNC Symbol;Acc:HGNC:14673]
ENSG00000107758	-0.635163	6.23279	22.3608	2.26153e-06	5.6173e-05	chr10	73496024	73436428	-	PPP3CB	protein phosphatase 3, catalytic subunit, beta isozyme [Source:HGNC Symbol;Acc:HGNC:9315]
ENSG00000181852	-0.690661	3.96414	22.3372	2.28958e-06	5.68094e-05	chr12	56221933	56202175	-	RNF41	ring finger protein 41, E3 ubiquitin protein ligase [Source:HGNC Symbol;Acc:HGNC:18401]
ENSG00000102804	-0.636864	6.41417	22.3266	2.30227e-06	5.70636e-05	chr13	44577147	44432143	-	TSC22D1	TSC22 domain family member 1 [Source:HGNC Symbol;Acc:HGNC:16826]
ENSG00000084234	0.634902	5.51769	22.3006	2.33358e-06	5.77172e-05	chr11	130069837	130144811	+	APLP2	amyloid beta (A4) precursor-like protein 2 [Source:HGNC Symbol;Acc:HGNC:598]
ENSG00000117395	0.715689	3.62253	22.3017	2.33229e-06	5.77172e-05	chr1	43270936	43164175	-	EBNA1BP2	EBNA1 binding protein 2 [Source:HGNC Symbol;Acc:HGNC:15531]
ENSG00000186106	-0.699167	3.88289	22.2718	2.3689e-06	5.8529e-05	chr8	100559784	100509752	-	ANKRD46	ankyrin repeat domain 46 [Source:HGNC Symbol;Acc:HGNC:27229]
ENSG00000233328	1.20632	1.35472	22.2613	2.38183e-06	5.87862e-05	chr1	171670939	171670517	-	PFN1P1	profilin 1 pseudogene 1 [Source:HGNC Symbol;Acc:HGNC:42989]
ENSG00000107099	0.898183	2.49656	22.2502	2.39558e-06	5.90624e-05	chr9	214854	465259	+	DOCK8	dedicator of cytokinesis 8 [Source:HGNC Symbol;Acc:HGNC:19191]
ENSG00000123136	0.852131	2.69274	22.2482	2.39808e-06	5.90624e-05	chr19	14419383	14408819	-	DDX39A	DEAD (Asp-Glu-Ala-Asp) box polypeptide 39A [Source:HGNC Symbol;Acc:HGNC:17821]
ENSG00000258890	-0.779215	3.18023	22.2428	2.40494e-06	5.9169e-05	chr17	64506588	64542461	+	CEP95	centrosomal protein 95kDa [Source:HGNC Symbol;Acc:HGNC:25141]
ENSG00000085831	1.39991	1.02204	22.235	2.41466e-06	5.93457e-05	chr1	51345116	51287258	-	TTC39A	tetratricopeptide repeat domain 39A [Source:HGNC Symbol;Acc:HGNC:18657]
ENSG00000154258	-0.731309	3.57734	22.2157	2.43903e-06	5.98818e-05	chr17	69061064	68974488	-	ABCA9	ATP binding cassette subfamily A member 9 [Source:HGNC Symbol;Acc:HGNC:39]
ENSG00000065029	-0.63733	5.07071	22.1797	2.48517e-06	6.09506e-05	chr6	35258909	35295985	+	ZNF76	zinc finger protein 76 [Source:HGNC Symbol;Acc:HGNC:13149]
ENSG00000100678	-0.666319	4.28907	22.111	2.57574e-06	6.31055e-05	chr14	70189070	70044217	-	SLC8A3	solute carrier family 8 (sodium/calcium exchanger), member 3 [Source:HGNC Symbol;Acc:HGNC:11070]
ENSG00000100412	-0.662592	8.26038	22.1027	2.5869e-06	6.33126e-05	chr22	41469125	41528989	+	ACO2	aconitase 2 [Source:HGNC Symbol;Acc:HGNC:118]
ENSG00000138162	-0.712906	10.1796	22.0646	2.63882e-06	6.4516e-05	chr10	121989174	122254545	+	TACC2	transforming, acidic coiled-coil containing protein 2 [Source:HGNC Symbol;Acc:HGNC:11523]
ENSG00000254373	-0.661074	4.68518	22.0519	2.65628e-06	6.48748e-05	chr5	160258253	160258585	+	RP11-34P1.2
ENSG00000105122	1.53644	0.747786	22.0209	2.69955e-06	6.58628e-05	chr19	15464571	15451624	-	RASAL3	RAS protein activator like 3 [Source:HGNC Symbol;Acc:HGNC:26129]
ENSG00000135070	-0.76804	3.17897	22.0103	2.71447e-06	6.61577e-05	chr9	86282538	86264546	-	ISCA1	iron-sulfur cluster assembly 1 [Source:HGNC Symbol;Acc:HGNC:28660]
ENSG00000076382	1.97828	0.235067	22.0055	2.72132e-06	6.62184e-05	chr17	28599279	28577565	-	SPAG5	sperm associated antigen 5 [Source:HGNC Symbol;Acc:HGNC:13452]
ENSG00000099331	0.649556	4.4936	22.0045	2.72262e-06	6.62184e-05	chr19	17075781	17214537	+	MYO9B	myosin IXB [Source:HGNC Symbol;Acc:HGNC:7609]
ENSG00000120457	2.10476	0.0197419	21.973	2.7678e-06	6.72471e-05	chr11	128891356	128921035	+	KCNJ5	potassium channel, inwardly rectifying subfamily J, member 5 [Source:HGNC Symbol;Acc:HGNC:6266]
ENSG00000162390	0.635879	4.80406	21.9548	2.79416e-06	6.78171e-05	chr1	54542257	54639192	+	ACOT11	acyl-CoA thioesterase 11 [Source:HGNC Symbol;Acc:HGNC:18156]
ENSG00000169660	-0.737025	3.55563	21.9455	2.8076e-06	6.80727e-05	chr17	82418318	82442645	+	HEXDC	hexosaminidase (glycosyl hydrolase family 20, catalytic domain) containing [Source:HGNC Symbol;Acc:HGNC:26307]
ENSG00000171055	-0.651714	4.7156	21.9432	2.81106e-06	6.80858e-05	chr2	36646087	36531805	-	FEZ2	fasciculation and elongation protein zeta 2 (zygin II) [Source:HGNC Symbol;Acc:HGNC:3660]
ENSG00000185885	0.962635	2.20454	21.8317	2.97913e-06	7.2082e-05	chr11	313506	315272	+	IFITM1	interferon induced transmembrane protein 1 [Source:HGNC Symbol;Acc:HGNC:5412]
ENSG00000257151	-0.784755	3.08432	21.8151	3.00502e-06	7.26332e-05	chr15	25031873	25036490	+	PWAR6	Prader Willi/Angelman region RNA 6 [Source:HGNC Symbol;Acc:HGNC:49129]
ENSG00000126368	-0.636581	5.52466	21.7763	3.06641e-06	7.39641e-05	chr17	40100725	40092787	-	NR1D1	nuclear receptor subfamily 1 group D member 1 [Source:HGNC Symbol;Acc:HGNC:7962]
ENSG00000170439	1.31507	1.37272	21.7767	3.06579e-06	7.39641e-05	chr12	55681546	55684611	+	METTL7B	methyltransferase like 7B [Source:HGNC Symbol;Acc:HGNC:28276]
ENSG00000112319	-0.653927	4.41011	21.7662	3.08263e-06	7.42787e-05	chr6	133240598	133532120	+	EYA4	EYA transcriptional coactivator and phosphatase 4 [Source:HGNC Symbol;Acc:HGNC:3522]
ENSG00000060762	-0.684642	3.90754	21.7535	3.10314e-06	7.46959e-05	chr6	166383013	166364919	-	MPC1	mitochondrial pyruvate carrier 1 [Source:HGNC Symbol;Acc:HGNC:21606]
ENSG00000101470	-0.777913	11.959	21.7425	3.12091e-06	7.50463e-05	chr20	45833745	45823214	-	TNNC2	troponin C type 2 (fast) [Source:HGNC Symbol;Acc:HGNC:11944]
ENSG00000163491	-0.708466	3.81568	21.7199	3.15795e-06	7.58589e-05	chr3	27369460	27110085	-	NEK10	NIMA-related kinase 10 [Source:HGNC Symbol;Acc:HGNC:18592]
ENSG00000167778	0.695827	3.75919	21.716	3.16438e-06	7.59355e-05	chr12	53079420	53064316	-	SPRYD3	SPRY domain containing 3 [Source:HGNC Symbol;Acc:HGNC:25920]
ENSG00000182871	0.635654	5.0838	21.6907	3.2063e-06	7.68624e-05	chr21	45405137	45513720	+	COL18A1	collagen, type XVIII, alpha 1 [Source:HGNC Symbol;Acc:HGNC:2195]
ENSG00000173705	1.24832	1.22447	21.6525	3.27078e-06	7.83278e-05	chr3	33219215	33150042	-	SUSD5	sushi domain containing 5 [Source:HGNC Symbol;Acc:HGNC:29061]
ENSG00000230630	1.62725	0.515486	21.5813	3.39455e-06	8.12086e-05	chr1	172144794	172136531	-	DNM3OS	DNM3 opposite strand/antisense RNA [Source:HGNC Symbol;Acc:HGNC:41228]
ENSG00000005889	-0.637098	4.74481	21.5769	3.40235e-06	8.1312e-05	chrX	24149173	24216255	+	ZFX	zinc finger protein, X-linked [Source:HGNC Symbol;Acc:HGNC:12869]
ENSG00000156467	-0.621475	5.57602	21.5667	3.4204e-06	8.16599e-05	chr8	96235634	96225920	-	UQCRB	ubiquinol-cytochrome c reductase binding protein [Source:HGNC Symbol;Acc:HGNC:12582]
ENSG00000011465	0.623046	6.15813	21.5145	3.51484e-06	8.3829e-05	chr12	91183123	91140484	-	DCN	decorin [Source:HGNC Symbol;Acc:HGNC:2705]
ENSG00000100347	-0.624804	5.43391	21.4953	3.55017e-06	8.45852e-05	chr22	43955421	44010531	+	SAMM50	SAMM50 sorting and assembly machinery component [Source:HGNC Symbol;Acc:HGNC:24276]
ENSG00000244242	2.434	-0.177943	21.4884	3.56286e-06	8.48013e-05	chr11	1750591	1732410	-	IFITM10	interferon induced transmembrane protein 10 [Source:HGNC Symbol;Acc:HGNC:40022]
ENSG00000081087	0.848244	2.57128	21.4516	3.63201e-06	8.62713e-05	chr6	108165854	108041409	-	OSTM1	osteopetrosis associated transmembrane protein 1 [Source:HGNC Symbol;Acc:HGNC:21652]
ENSG00000162852	-0.659936	4.28572	21.4531	3.62908e-06	8.62713e-05	chr1	246566444	246668584	+	CNST	consortin, connexin sorting protein [Source:HGNC Symbol;Acc:HGNC:26486]
ENSG00000139112	-0.641881	4.69548	21.4324	3.6686e-06	8.70521e-05	chr12	10212458	10223130	+	GABARAPL1	GABA(A) receptor-associated protein like 1 [Source:HGNC Symbol;Acc:HGNC:4068]
ENSG00000177556	0.876117	2.41207	21.4153	3.70139e-06	8.77409e-05	chr5	151772532	151742316	-	ATOX1	antioxidant 1 copper chaperone [Source:HGNC Symbol;Acc:HGNC:798]
ENSG00000265802	0.659435	4.78738	21.4018	3.7275e-06	8.82703e-05	chr13	45002150	45002447	+	RN7SL49P	RNA, 7SL, cytoplasmic 49, pseudogene [Source:HGNC Symbol;Acc:HGNC:46065]
ENSG00000157514	-0.622936	5.76324	21.3994	3.73222e-06	8.82927e-05	chrX	107777342	107713221	-	TSC22D3	TSC22 domain family member 3 [Source:HGNC Symbol;Acc:HGNC:3051]
ENSG00000164742	-0.636888	4.78567	21.382	3.7662e-06	8.90064e-05	chr7	45574140	45723116	+	ADCY1	adenylate cyclase 1 (brain) [Source:HGNC Symbol;Acc:HGNC:232]
ENSG00000115457	1.03093	1.87939	21.3515	3.8266e-06	9.02513e-05	chr2	216632828	216664436	+	IGFBP2	insulin like growth factor binding protein 2 [Source:HGNC Symbol;Acc:HGNC:5471]
ENSG00000118257	0.91871	2.37377	21.3517	3.82625e-06	9.02513e-05	chr2	205681990	205798133	+	NRP2	neuropilin 2 [Source:HGNC Symbol;Acc:HGNC:8005]
ENSG00000135870	-0.629261	4.99183	21.3268	3.87629e-06	9.13312e-05	chr1	174022297	173931214	-	RC3H1	ring finger and CCCH-type domains 1 [Source:HGNC Symbol;Acc:HGNC:29434]
ENSG00000124440	-0.693458	3.82564	21.3078	3.91482e-06	9.21462e-05	chr19	46297046	46343433	+	HIF3A	hypoxia inducible factor 3, alpha subunit [Source:HGNC Symbol;Acc:HGNC:15825]
ENSG00000198276	-0.635014	4.75866	21.3037	3.92312e-06	9.22486e-05	chr20	63956415	63939829	-	UCKL1	uridine-cytidine kinase 1-like 1 [Source:HGNC Symbol;Acc:HGNC:15938]
ENSG00000143870	0.626001	4.90135	21.2729	3.98674e-06	9.36502e-05	chr2	10837977	10783391	-	PDIA6	protein disulfide isomerase family A member 6 [Source:HGNC Symbol;Acc:HGNC:30168]
ENSG00000250982	-0.894962	2.51092	21.2507	4.03315e-06	9.46453e-05	chr16	28240668	28239693	-	RP11-159J3.1
ENSG00000163565	0.806199	2.8406	21.2437	4.04783e-06	9.48947e-05	chr1	158999968	159055155	+	IFI16	interferon, gamma-inducible protein 16 [Source:HGNC Symbol;Acc:HGNC:5395]
ENSG00000187699	-1.09419	1.71152	21.2271	4.0832e-06	9.56278e-05	chr2	189879609	190203484	+	C2orf88	chromosome 2 open reading frame 88 [Source:HGNC Symbol;Acc:HGNC:28191]
ENSG00000132507	0.618097	6.17698	21.1935	4.15525e-06	9.72179e-05	chr17	7306999	7312463	+	EIF5A	eukaryotic translation initiation factor 5A [Source:HGNC Symbol;Acc:HGNC:3300]
ENSG00000127241	-0.823407	2.89051	21.1589	4.23112e-06	9.87952e-05	chr3	187292022	187217285	-	MASP1	mannan-binding lectin serine peptidase 1 (C4/C2 activating component of Ra-reactive factor) [Source:HGNC Symbol;Acc:HGNC:6901]
ENSG00000250067	-1.57699	0.712788	21.1603	4.22789e-06	9.87952e-05	chr19	19528861	19537581	+	YJEFN3	YjeF N-terminal domain containing 3 [Source:HGNC Symbol;Acc:HGNC:24785]
ENSG00000185215	0.618205	5.11378	21.1536	4.24278e-06	9.89685e-05	chr14	103123442	103137439	+	TNFAIP2	TNF alpha induced protein 2 [Source:HGNC Symbol;Acc:HGNC:11895]
ENSG00000114315	-0.922594	2.40597	21.1422	4.26797e-06	9.94568e-05	chr3	194136145	194138732	+	HES1	hes family bHLH transcription factor 1 [Source:HGNC Symbol;Acc:HGNC:5192]
ENSG00000181019	0.993987	1.99851	21.1228	4.31138e-06	0.000100368	chr16	69726951	69706996	-	NQO1	NAD(P)H dehydrogenase, quinone 1 [Source:HGNC Symbol;Acc:HGNC:2874]
ENSG00000113448	-0.615233	6.13726	21.0953	4.37374e-06	0.000101719	chr5	60522120	58969038	-	PDE4D	phosphodiesterase 4D [Source:HGNC Symbol;Acc:HGNC:8783]
ENSG00000129925	0.670208	3.96581	21.0906	4.38444e-06	0.000101866	chr16	387113	370773	-	TMEM8A	transmembrane protein 8A [Source:HGNC Symbol;Acc:HGNC:17205]
ENSG00000021355	0.757975	3.18297	21.0801	4.40854e-06	0.000102324	chr6	2842006	2832332	-	SERPINB1	serpin peptidase inhibitor, clade B (ovalbumin), member 1 [Source:HGNC Symbol;Acc:HGNC:3311]
ENSG00000099624	-0.634907	6.92753	21.0684	4.43553e-06	0.000102849	chr19	1241746	1244826	+	ATP5D	ATP synthase, H+ transporting, mitochondrial F1 complex, delta subunit [Source:HGNC Symbol;Acc:HGNC:837]
ENSG00000105254	0.693128	3.62757	21.0615	4.45171e-06	0.000103122	chr19	36114289	36125947	+	TBCB	tubulin folding cofactor B [Source:HGNC Symbol;Acc:HGNC:1989]
ENSG00000188042	1.5061	0.665864	21.0557	4.465e-06	0.000103327	chr2	234497053	234493041	-	ARL4C	ADP ribosylation factor like GTPase 4C [Source:HGNC Symbol;Acc:HGNC:698]
ENSG00000112984	3.93063	-0.842412	21.0304	4.52452e-06	0.000104601	chr5	138178719	138187715	+	KIF20A	kinesin family member 20A [Source:HGNC Symbol;Acc:HGNC:9787]
ENSG00000112992	-0.628651	7.33138	21.0241	4.53938e-06	0.000104841	chr5	43602692	43707405	+	NNT	nicotinamide nucleotide transhydrogenase [Source:HGNC Symbol;Acc:HGNC:7863]
ENSG00000106565	1.27286	1.29282	20.9914	4.61742e-06	0.000106538	chr7	150801360	150791285	-	TMEM176B	transmembrane protein 176B [Source:HGNC Symbol;Acc:HGNC:29596]
ENSG00000135469	-0.620574	5.29468	20.9605	4.69241e-06	0.000108162	chr12	56266858	56270966	+	COQ10A	coenzyme Q10A [Source:HGNC Symbol;Acc:HGNC:26515]
ENSG00000238000	1.35036	1.01055	20.9548	4.7064e-06	0.000108377	chr5	98213402	98214121	+	RP11-274E7.2
ENSG00000124635	1.3484	0.976982	20.9397	4.74387e-06	0.000109073	chr6	27132750	27125897	-	HIST1H2BJ	histone cluster 1, H2bj [Source:HGNC Symbol;Acc:HGNC:4761]
ENSG00000258895	-0.778936	2.98355	20.9388	4.74598e-06	0.000109073	chr15	94033658	94034177	+	CTD-2643K12.1
ENSG00000227070	-1.99236	0.212108	20.9347	4.75617e-06	0.0001092	chr1	51518309	51561629	+	RP11-191G24.1
ENSG00000267423	-1.59712	0.835598	20.9004	4.842e-06	0.000111062	chr19	28509238	28518728	+	AC005616.2
ENSG00000166387	-0.626669	4.76531	20.8765	4.90283e-06	0.000112291	chr11	7513298	7657127	+	PPFIBP2	PTPRF interacting protein, binding protein 2 (liprin beta 2) [Source:HGNC Symbol;Acc:HGNC:9250]
ENSG00000265527	-1.26387	1.51733	20.8756	4.90517e-06	0.000112291	chr6	35664789	35664717	-	MIR5690	microRNA 5690 [Source:HGNC Symbol;Acc:HGNC:43490]
ENSG00000127946	0.678041	3.81149	20.8711	4.91657e-06	0.000112441	chr7	75738962	75533300	-	HIP1	huntingtin interacting protein 1 [Source:HGNC Symbol;Acc:HGNC:4913]
ENSG00000110651	0.612561	5.54634	20.8689	4.92231e-06	0.000112463	chr11	2376177	2397419	+	CD81	CD81 molecule [Source:HGNC Symbol;Acc:HGNC:1701]
ENSG00000279175	-0.885585	2.49081	20.8456	4.98245e-06	0.000113725	chr22	44102779	44116232	+	CTA-414D7.1
ENSG00000164916	-0.612623	6.22537	20.8408	4.99507e-06	0.000113791	chr7	4682309	4771443	+	FOXK1	forkhead box K1 [Source:HGNC Symbol;Acc:HGNC:23480]
ENSG00000236603	0.7567	3.11649	20.8421	4.99179e-06	0.000113791	chr6	30485940	30486590	+	RANP1	RAN, member RAS oncogene family pseudogene 1 [Source:HGNC Symbol;Acc:HGNC:21631]
ENSG00000104870	0.617901	4.86386	20.8374	5.00382e-06	0.000113879	chr19	49506816	49526333	+	FCGRT	Fc fragment of IgG, receptor, transporter, alpha [Source:HGNC Symbol;Acc:HGNC:3621]
ENSG00000181467	1.02004	1.81635	20.8257	5.03456e-06	0.000114468	chr3	153162270	153167173	+	RAP2B	RAP2B, member of RAS oncogene family [Source:HGNC Symbol;Acc:HGNC:9862]
ENSG00000025156	-0.745438	3.2018	20.8042	5.09149e-06	0.00011565	chr6	122399546	122433119	+	HSF2	heat shock transcription factor 2 [Source:HGNC Symbol;Acc:HGNC:5225]
ENSG00000103490	1.97172	0.107387	20.7476	5.24416e-06	0.000119002	chr16	31203450	31201485	-	PYCARD	PYD and CARD domain containing [Source:HGNC Symbol;Acc:HGNC:16608]
ENSG00000168702	-0.862468	2.90861	20.7292	5.29471e-06	0.000120032	chr2	142131701	140231423	-	LRP1B	LDL receptor related protein 1B [Source:HGNC Symbol;Acc:HGNC:6693]
ENSG00000134061	3.47462	-0.840066	20.7162	5.33084e-06	0.000120734	chr5	67196799	67179613	-	CD180	CD180 molecule [Source:HGNC Symbol;Acc:HGNC:6726]
ENSG00000163220	1.28897	1.17489	20.7066	5.35747e-06	0.00012122	chr1	153357854	153361027	+	S100A9	S100 calcium binding protein A9 [Source:HGNC Symbol;Acc:HGNC:10499]
ENSG00000107562	0.609294	5.28421	20.7021	5.37013e-06	0.000121389	chr10	44386493	44370165	-	CXCL12	chemokine (C-X-C motif) ligand 12 [Source:HGNC Symbol;Acc:HGNC:10672]
ENSG00000115350	0.729924	3.29273	20.6818	5.42755e-06	0.000122568	chr2	74958492	74970128	+	POLE4	polymerase (DNA-directed), epsilon 4, accessory subunit [Source:HGNC Symbol;Acc:HGNC:18755]
ENSG00000106066	1.2028	1.30733	20.66	5.4895e-06	0.000123624	chr7	29195451	28995231	-	CPVL	carboxypeptidase, vitellogenic-like [Source:HGNC Symbol;Acc:HGNC:14399]
ENSG00000116962	0.653761	4.119	20.66	5.48951e-06	0.000123624	chr1	236065162	235975830	-	NID1	nidogen 1 [Source:HGNC Symbol;Acc:HGNC:7821]
ENSG00000160818	0.642469	4.27335	20.6598	5.49017e-06	0.000123624	chr1	156601496	156594487	-	GPATCH4	G-patch domain containing 4 [Source:HGNC Symbol;Acc:HGNC:25982]
ENSG00000010626	0.90969	2.24901	20.634	5.5647e-06	0.000125182	chr12	6873569	6914243	+	LRRC23	leucine rich repeat containing 23 [Source:HGNC Symbol;Acc:HGNC:19138]
ENSG00000101057	3.90784	-0.865506	20.6226	5.59789e-06	0.000125807	chr20	43667019	43716496	+	MYBL2	v-myb avian myeloblastosis viral oncogene homolog-like 2 [Source:HGNC Symbol;Acc:HGNC:7548]
ENSG00000100442	-0.618412	5.39808	20.6187	5.60912e-06	0.000125938	chr14	45135319	45115600	-	FKBP3	FK506 binding protein 3 [Source:HGNC Symbol;Acc:HGNC:3719]
ENSG00000037042	1.08438	1.60562	20.6085	5.63926e-06	0.000126494	chr17	42659305	42667006	+	TUBG2	tubulin gamma 2 [Source:HGNC Symbol;Acc:HGNC:12419]
ENSG00000127954	0.72564	3.282	20.5832	5.71409e-06	0.000127927	chr7	88306891	88270892	-	STEAP4	STEAP4 metalloreductase [Source:HGNC Symbol;Acc:HGNC:21923]
ENSG00000132840	0.805651	2.77168	20.5851	5.70869e-06	0.000127927	chr5	79069717	79089466	+	BHMT2	betaine--homocysteine S-methyltransferase 2 [Source:HGNC Symbol;Acc:HGNC:1048]
ENSG00000169032	0.618708	4.80695	20.5574	5.79188e-06	0.000129544	chr15	66386817	66492312	+	MAP2K1	mitogen-activated protein kinase kinase 1 [Source:HGNC Symbol;Acc:HGNC:6840]
ENSG00000072163	-0.624452	4.71464	20.5343	5.86206e-06	0.000130989	chr2	127681786	127638381	-	LIMS2	LIM and senescent cell antigen-like domains 2 [Source:HGNC Symbol;Acc:HGNC:16084]
ENSG00000116560	-0.605649	5.53402	20.5159	5.91876e-06	0.000132129	chr1	35193148	35176378	-	SFPQ	splicing factor proline/glutamine-rich [Source:HGNC Symbol;Acc:HGNC:10774]
ENSG00000155254	1.20367	1.34125	20.5012	5.9643e-06	0.000133019	chr10	97713173	97718152	+	MARVELD1	MARVEL domain containing 1 [Source:HGNC Symbol;Acc:HGNC:28674]
ENSG00000073711	-0.613704	6.42545	20.4823	6.0233e-06	0.000134207	chr3	135965673	136147891	+	PPP2R3A	protein phosphatase 2 regulatory subunit B'', alpha [Source:HGNC Symbol;Acc:HGNC:9307]
ENSG00000223774	0.731746	3.19973	20.4728	6.05355e-06	0.000134752	chr1	201893842	201899978	+	RP11-307B6.3
ENSG00000248180	-0.623332	7.32663	20.4593	6.09613e-06	0.000135571	chr4	87207092	87208086	+	GAPDHP60	glyceraldehyde-3-phosphate dehydrogenase pseudogene 60 [Source:HGNC Symbol;Acc:HGNC:4153]
ENSG00000006062	0.628108	4.3262	20.4552	6.10935e-06	0.000135736	chr17	45317040	45263121	-	MAP3K14	mitogen-activated protein kinase kinase kinase 14 [Source:HGNC Symbol;Acc:HGNC:6853]
ENSG00000138032	-0.607151	5.58056	20.4037	6.27603e-06	0.000139306	chr2	44167969	44244384	+	PPM1B	protein phosphatase, Mg2+/Mn2+ dependent 1B [Source:HGNC Symbol;Acc:HGNC:9276]
ENSG00000162576	0.729912	3.2047	20.3982	6.29385e-06	0.000139569	chr1	1361777	1352689	-	MXRA8	matrix-remodelling associated 8 [Source:HGNC Symbol;Acc:HGNC:7542]
ENSG00000112996	-0.623517	4.59852	20.3875	6.32922e-06	0.000140221	chr5	44808925	44820428	+	MRPS30	mitochondrial ribosomal protein S30 [Source:HGNC Symbol;Acc:HGNC:8769]
ENSG00000164398	-1.82986	0.312219	20.3808	6.35164e-06	0.000140584	chr5	132012243	131949973	-	ACSL6	acyl-CoA synthetase long-chain family member 6 [Source:HGNC Symbol;Acc:HGNC:16496]
ENSG00000065308	0.865661	2.42749	20.3434	6.47681e-06	0.000143219	chr6	52576915	52497402	-	TRAM2	translocation associated membrane protein 2 [Source:HGNC Symbol;Acc:HGNC:16855]
ENSG00000013441	-0.62409	4.58117	20.3153	6.57253e-06	0.000144924	chr2	200864744	200853009	-	CLK1	CDC like kinase 1 [Source:HGNC Symbol;Acc:HGNC:2068]
ENSG00000164574	0.768301	2.94829	20.3168	6.56754e-06	0.000144924	chr5	154190730	154420984	+	GALNT10	polypeptide N-acetylgalactosaminyltransferase 10 [Source:HGNC Symbol;Acc:HGNC:19873]
ENSG00000229589	-1.28301	1.22897	20.3167	6.56777e-06	0.000144924	chr3	38454820	38451027	-	ACVR2B-AS1	ACVR2B antisense RNA 1 [Source:HGNC Symbol;Acc:HGNC:44161]
ENSG00000164983	-0.667061	3.87672	20.286	6.67389e-06	0.000147021	chr8	124372692	124306189	-	TMEM65	transmembrane protein 65 [Source:HGNC Symbol;Acc:HGNC:25203]
ENSG00000100368	1.15504	1.3819	20.2739	6.71639e-06	0.000147818	chr22	36913628	36940449	+	CSF2RB	colony stimulating factor 2 receptor, beta, low-affinity (granulocyte-macrophage) [Source:HGNC Symbol;Acc:HGNC:2436]
ENSG00000274997	3.20936	-0.553567	20.2379	6.84379e-06	0.00015048	chr6	27147129	27147515	+	HIST1H2AH	histone cluster 1, H2ah [Source:HGNC Symbol;Acc:HGNC:13671]
ENSG00000148814	1.10816	1.56682	20.1994	6.98317e-06	0.0001534	chr10	132332154	132379918	+	LRRC27	leucine rich repeat containing 27 [Source:HGNC Symbol;Acc:HGNC:29346]
ENSG00000085117	0.769704	2.9291	20.1713	7.08643e-06	0.000155522	chr11	44564427	44620363	+	CD82	CD82 molecule [Source:HGNC Symbol;Acc:HGNC:6210]
ENSG00000010818	-0.604831	6.40842	20.1513	7.16082e-06	0.00015686	chr6	142945201	142751467	-	HIVEP2	human immunodeficiency virus type I enhancer binding protein 2 [Source:HGNC Symbol;Acc:HGNC:4921]
ENSG00000199568	-0.638391	5.17663	20.1521	7.15795e-06	0.00015686	chr15	65296051	65296166	+	RNU5A-1	RNA, U5A small nuclear 1 [Source:HGNC Symbol;Acc:HGNC:10211]
ENSG00000006327	1.06055	2.2615	20.1465	7.17894e-06	0.00015711	chr16	3018445	3022383	+	TNFRSF12A	tumor necrosis factor receptor superfamily member 12A [Source:HGNC Symbol;Acc:HGNC:18152]
ENSG00000072694	1.47972	0.670078	20.1175	7.28848e-06	0.000159358	chr1	161663147	161678654	+	FCGR2B	Fc fragment of IgG, low affinity IIb, receptor (CD32) [Source:HGNC Symbol;Acc:HGNC:3618]
ENSG00000024422	0.612593	4.97296	20.1063	7.33123e-06	0.000160058	chr19	47713343	47743134	+	EHD2	EH domain containing 2 [Source:HGNC Symbol;Acc:HGNC:3243]
ENSG00000254343	-0.905367	2.35762	20.1055	7.33417e-06	0.000160058	chr8	120052180	120056201	+	RP11-760H22.2
ENSG00000030304	1.42318	0.855918	20.1	7.35553e-06	0.000160374	chr9	110668771	110801620	+	MUSK	muscle, skeletal, receptor tyrosine kinase [Source:HGNC Symbol;Acc:HGNC:7525]
ENSG00000116984	-0.597265	5.95524	20.0808	7.42969e-06	0.00016184	chr1	236795281	236903981	+	MTR	5-methyltetrahydrofolate-homocysteine methyltransferase [Source:HGNC Symbol;Acc:HGNC:7468]
ENSG00000183508	-0.615627	5.02794	20.0482	7.55729e-06	0.000164466	chr1	117605934	117628372	+	FAM46C	family with sequence similarity 46 member C [Source:HGNC Symbol;Acc:HGNC:24712]
ENSG00000183615	2.52721	-0.369511	20.0438	7.57477e-06	0.000164693	chr1	32247233	32248856	+	FAM167B	family with sequence similarity 167 member B [Source:HGNC Symbol;Acc:HGNC:28133]
ENSG00000141985	0.742132	3.05202	20.0283	7.63663e-06	0.00016573	chr19	4400547	4360370	-	SH3GL1	SH3-domain GRB2-like 1 [Source:HGNC Symbol;Acc:HGNC:10830]
ENSG00000180155	0.777345	2.96101	20.029	7.63381e-06	0.00016573	chr8	142778224	142764334	-	LYNX1	Ly6/neurotoxin 1 [Source:HGNC Symbol;Acc:HGNC:29604]
ENSG00000145555	-0.630307	4.29155	20.0216	7.66308e-06	0.000166149	chr5	16936276	16661914	-	MYO10	myosin X [Source:HGNC Symbol;Acc:HGNC:7593]
ENSG00000067064	-0.660195	3.97244	20.0191	7.67324e-06	0.000166216	chr10	1049170	1039908	-	IDI1	isopentenyl-diphosphate delta isomerase 1 [Source:HGNC Symbol;Acc:HGNC:5387]
ENSG00000146648	-0.610849	4.842	19.9798	7.83261e-06	0.000169511	chr7	55019021	55256620	+	EGFR	epidermal growth factor receptor [Source:HGNC Symbol;Acc:HGNC:3236]
ENSG00000064300	1.60836	0.68149	19.9639	7.89806e-06	0.000170693	chr17	49495293	49515017	+	NGFR	nerve growth factor receptor [Source:HGNC Symbol;Acc:HGNC:7809]
ENSG00000135709	0.629727	4.23121	19.963	7.90186e-06	0.000170693	chr16	85027751	85094230	+	KIAA0513	KIAA0513 [Source:HGNC Symbol;Acc:HGNC:29058]
ENSG00000123607	-0.716917	3.35652	19.9424	7.98712e-06	0.000172376	chr2	165953843	165857475	-	TTC21B	tetratricopeptide repeat domain 21B [Source:HGNC Symbol;Acc:HGNC:25660]
ENSG00000277791	0.644187	4.02935	19.9402	7.99655e-06	0.00017242	chr17	38752736	38764231	+	PSMB3	proteasome subunit beta 3 [Source:HGNC Symbol;Acc:HGNC:9540]
ENSG00000100077	1.04419	1.6972	19.921	8.07728e-06	0.000174	chr22	25564849	25729294	+	ADRBK2	adrenergic, beta, receptor kinase 2 [Source:HGNC Symbol;Acc:HGNC:290]
ENSG00000137393	-0.596502	6.01867	19.8959	8.18394e-06	0.000176136	chr6	18387350	18468874	+	RNF144B	ring finger protein 144B [Source:HGNC Symbol;Acc:HGNC:21578]
ENSG00000080845	-0.598435	6.22836	19.886	8.22619e-06	0.000176882	chr20	36306336	36528637	+	DLGAP4	discs, large (Drosophila) homolog-associated protein 4 [Source:HGNC Symbol;Acc:HGNC:24476]
ENSG00000065717	-0.612665	4.86565	19.8381	8.435e-06	0.00018104	chr19	3047635	2997638	-	TLE2	transducin like enhancer of split 2 [Source:HGNC Symbol;Acc:HGNC:11838]
ENSG00000143390	0.647131	3.98244	19.8381	8.43507e-06	0.00018104	chr1	151347357	151340640	-	RFX5	regulatory factor X5 [Source:HGNC Symbol;Acc:HGNC:9986]
ENSG00000065882	-0.596035	5.9104	19.8288	8.47622e-06	0.000181757	chr4	37891087	38139175	+	TBC1D1	TBC1 domain family member 1 [Source:HGNC Symbol;Acc:HGNC:11578]
ENSG00000065911	-0.796557	2.88684	19.8246	8.49474e-06	0.000181987	chr2	74198562	74217565	+	MTHFD2	methylenetetrahydrofolate dehydrogenase (NADP+ dependent) 2, methenyltetrahydrofolate cyclohydrolase [Source:HGNC Symbol;Acc:HGNC:7434]
ENSG00000156804	-0.651844	8.79845	19.7962	8.62191e-06	0.000184542	chr8	123541206	123497889	-	FBXO32	F-box protein 32 [Source:HGNC Symbol;Acc:HGNC:16731]
ENSG00000166278	1.66325	0.343684	19.7901	8.64959e-06	0.000184965	chr6	31897785	31945672	+	C2	complement component 2 [Source:HGNC Symbol;Acc:HGNC:1248]
ENSG00000214121	0.923125	2.18042	19.7582	8.79496e-06	0.000187902	chr9	12973438	12972843	-	PRDX1P1	peroxiredoxin 1 pseudogene 1 [Source:HGNC Symbol;Acc:HGNC:11711]
ENSG00000164418	-2.34115	0.00115809	19.7205	8.97043e-06	0.000191476	chr6	101398788	102070083	+	GRIK2	glutamate receptor, ionotropic, kainate 2 [Source:HGNC Symbol;Acc:HGNC:4580]
ENSG00000270956	-1.23285	1.57255	19.7163	8.98992e-06	0.000191717	chr2	178541125	178541799	+	RP11-65L3.4
ENSG00000150768	-0.599075	5.25418	19.7076	9.03112e-06	0.00019242	chr11	112024814	112064390	+	DLAT	dihydrolipoamide S-acetyltransferase [Source:HGNC Symbol;Acc:HGNC:2896]
ENSG00000117448	0.71459	3.18704	19.6946	9.09273e-06	0.000193556	chr1	45550543	45570049	+	AKR1A1	aldo-keto reductase family 1, member A1 (aldehyde reductase) [Source:HGNC Symbol;Acc:HGNC:380]
ENSG00000181195	1.51438	0.593706	19.692	9.10514e-06	0.000193644	chr8	56446734	56436674	-	PENK	proenkephalin [Source:HGNC Symbol;Acc:HGNC:8831]
ENSG00000162378	-0.600637	6.78327	19.6747	9.18801e-06	0.000195229	chr1	52726467	52827342	+	ZYG11B	zyg-11 family member B, cell cycle regulator [Source:HGNC Symbol;Acc:HGNC:25820]
ENSG00000175591	-0.629682	4.32422	19.6717	9.20241e-06	0.000195357	chr11	73218298	73236352	+	P2RY2	purinergic receptor P2Y, G-protein coupled, 2 [Source:HGNC Symbol;Acc:HGNC:8541]
ENSG00000197769	3.13721	-0.620279	19.6632	9.24323e-06	0.000196045	chr1	241999073	241995490	-	MAP1LC3C	microtubule associated protein 1 light chain 3 gamma [Source:HGNC Symbol;Acc:HGNC:13353]
ENSG00000135052	0.93786	2.01237	19.6597	9.26021e-06	0.000196227	chr9	86100173	86026146	-	GOLM1	golgi membrane protein 1 [Source:HGNC Symbol;Acc:HGNC:15451]
ENSG00000172115	-0.602868	5.16872	19.626	9.42493e-06	0.000199537	chr7	25125361	25120091	-	CYCS	cytochrome c, somatic [Source:HGNC Symbol;Acc:HGNC:19986]
ENSG00000176658	0.932965	2.10542	19.6179	9.46508e-06	0.000200206	chr17	32877177	32492522	-	MYO1D	myosin ID [Source:HGNC Symbol;Acc:HGNC:7598]
ENSG00000128340	1.51164	0.670208	19.6008	9.55002e-06	0.00020182	chr22	37244448	37225261	-	RAC2	ras-related C3 botulinum toxin substrate 2 (rho family, small GTP binding protein Rac2) [Source:HGNC Symbol;Acc:HGNC:9802]
ENSG00000130775	1.12387	1.42275	19.5694	9.70835e-06	0.00020473	chr1	27872543	27886685	+	THEMIS2	thymocyte selection associated family member 2 [Source:HGNC Symbol;Acc:HGNC:16839]
ENSG00000133313	0.652626	3.78994	19.5677	9.71708e-06	0.00020473	chr18	74495816	74523454	+	CNDP2	CNDP dipeptidase 2 (metallopeptidase M20 family) [Source:HGNC Symbol;Acc:HGNC:24437]
ENSG00000134817	0.667645	3.74521	19.5666	9.72278e-06	0.00020473	chr11	57237314	57233577	-	APLNR	apelin receptor [Source:HGNC Symbol;Acc:HGNC:339]
ENSG00000178031	1.47328	0.638996	19.5677	9.7172e-06	0.00020473	chr9	18473894	18910950	+	ADAMTSL1	ADAMTS like 1 [Source:HGNC Symbol;Acc:HGNC:14632]
ENSG00000187474	2.42921	-0.245242	19.5525	9.79437e-06	0.000206052	chr19	51795163	51826189	+	FPR3	formyl peptide receptor 3 [Source:HGNC Symbol;Acc:HGNC:3828]
ENSG00000114770	-0.591545	5.97588	19.5399	9.85918e-06	0.000207043	chr3	184018015	183919934	-	ABCC5	ATP binding cassette subfamily C member 5 [Source:HGNC Symbol;Acc:HGNC:56]
ENSG00000165060	-0.856864	2.45809	19.5407	9.85539e-06	0.000207043	chr9	69035259	69100178	+	FXN	frataxin [Source:HGNC Symbol;Acc:HGNC:3951]
ENSG00000196177	-0.622066	4.31606	19.489	1.01255e-05	0.000212445	chr10	123008979	123058311	+	ACADSB	acyl-CoA dehydrogenase, short/branched chain [Source:HGNC Symbol;Acc:HGNC:91]
ENSG00000150054	-0.686566	3.49865	19.4746	1.02023e-05	0.000213864	chr10	28334486	28050993	-	MPP7	membrane protein, palmitoylated 7 [Source:HGNC Symbol;Acc:HGNC:26542]
ENSG00000104825	0.706043	3.28573	19.4466	1.0353e-05	0.000216829	chr19	38899700	38908893	+	NFKBIB	nuclear factor of kappa light polypeptide gene enhancer in B-cells inhibitor, beta [Source:HGNC Symbol;Acc:HGNC:7798]
ENSG00000106636	0.606367	4.53152	19.4359	1.04111e-05	0.000217851	chr7	44200968	44214294	+	YKT6	YKT6 v-SNARE homolog (S. cerevisiae) [Source:HGNC Symbol;Acc:HGNC:16959]
ENSG00000049239	-0.596938	6.86201	19.4192	1.05025e-05	0.000219565	chr1	9234775	9271337	+	H6PD	hexose-6-phosphate dehydrogenase (glucose 1-dehydrogenase) [Source:HGNC Symbol;Acc:HGNC:4795]
ENSG00000171148	0.590611	5.20385	19.4013	1.06014e-05	0.000221436	chr3	9793011	9779860	-	TADA3	transcriptional adaptor 3 [Source:HGNC Symbol;Acc:HGNC:19422]
ENSG00000121281	0.702131	3.28628	19.3961	1.06301e-05	0.000221837	chr16	50246137	50318135	+	ADCY7	adenylate cyclase 7 [Source:HGNC Symbol;Acc:HGNC:238]
ENSG00000213190	1.1417	1.4744	19.3854	1.069e-05	0.000222888	chr1	151057758	151068497	+	MLLT11	myeloid/lymphoid or mixed-lineage leukemia; translocated to, 11 [Source:HGNC Symbol;Acc:HGNC:16997]
ENSG00000132570	-0.638732	3.97903	19.3371	1.09635e-05	0.000228387	chr5	134904906	135007959	+	PCBD2	pterin-4 alpha-carbinolamine dehydratase/dimerization cofactor of hepatocyte nuclear factor 1 alpha (TCF1) 2 [Source:HGNC Symbol;Acc:HGNC:24474]
ENSG00000124357	0.665241	3.61107	19.315	1.10913e-05	0.000230842	chr2	71064344	71079805	+	NAGK	N-acetylglucosamine kinase [Source:HGNC Symbol;Acc:HGNC:17174]
ENSG00000047634	-0.864804	2.33819	19.3123	1.1107e-05	0.000230964	chrX	17737449	17754988	+	SCML1	sex comb on midleg-like 1 (Drosophila) [Source:HGNC Symbol;Acc:HGNC:10580]
ENSG00000276600	1.27391	0.967703	19.2988	1.11861e-05	0.000232403	chr1	206003461	205976740	-	RAB7B	RAB7B, member RAS oncogene family [Source:HGNC Symbol;Acc:HGNC:30513]
ENSG00000162512	0.64881	3.8153	19.2946	1.12106e-05	0.000232706	chr1	30908761	30869467	-	SDC3	syndecan 3 [Source:HGNC Symbol;Acc:HGNC:10660]
ENSG00000072422	-0.602022	6.8297	19.2615	1.14067e-05	0.000236564	chr10	61001440	60869438	-	RHOBTB1	Rho-related BTB domain containing 1 [Source:HGNC Symbol;Acc:HGNC:18738]
ENSG00000105204	-0.609308	6.66066	19.2589	1.14223e-05	0.000236678	chr19	39834201	39825350	-	DYRK1B	dual specificity tyrosine-(Y)-phosphorylation regulated kinase 1B [Source:HGNC Symbol;Acc:HGNC:3092]
ENSG00000077150	0.687112	3.37778	19.2554	1.1443e-05	0.000236688	chr10	102394110	102402529	+	NFKB2	nuclear factor of kappa light polypeptide gene enhancer in B-cells 2 (p49/p100) [Source:HGNC Symbol;Acc:HGNC:7795]
ENSG00000172318	-1.09836	1.62702	19.2564	1.14372e-05	0.000236688	chr2	167868948	167874041	+	B3GALT1	Beta-1,3-galactosyltransferase 1 [Source:HGNC Symbol;Acc:HGNC:916]
ENSG00000172985	-0.68991	3.49787	19.2482	1.1486e-05	0.000237368	chr2	109129348	109504632	+	SH3RF3	SH3 domain containing ring finger 3 [Source:HGNC Symbol;Acc:HGNC:24699]
ENSG00000128573	-0.913512	2.26418	19.1985	1.17892e-05	0.000243417	chr7	114086327	114693772	+	FOXP2	forkhead box P2 [Source:HGNC Symbol;Acc:HGNC:13875]
ENSG00000105373	-0.595522	6.17259	19.1759	1.19292e-05	0.000246067	chr19	47745522	47757058	+	GLTSCR2	glioma tumor suppressor candidate region gene 2 [Source:HGNC Symbol;Acc:HGNC:4333]
ENSG00000186834	-0.603202	5.07957	19.1745	1.19386e-05	0.000246067	chr17	45148502	45152101	+	HEXIM1	hexamethylene bis-acetamide inducible 1 [Source:HGNC Symbol;Acc:HGNC:24953]
ENSG00000089639	1.14383	1.2585	19.1694	1.19702e-05	0.000246502	chr19	19643667	19629476	-	GMIP	GEM interacting protein [Source:HGNC Symbol;Acc:HGNC:24852]
ENSG00000234281	-0.96819	1.94041	19.1582	1.20406e-05	0.000247733	chr2	210324759	210469246	+	LANCL1-AS1	LANCL1 antisense RNA 1 [Source:HGNC Symbol;Acc:HGNC:50727]
ENSG00000224660	-0.70903	3.27056	19.1452	1.21227e-05	0.000249204	chr3	15254184	15264493	+	SH3BP5-AS1	SH3BP5 antisense RNA 1 [Source:HGNC Symbol;Acc:HGNC:44501]
ENSG00000023902	0.592085	5.03095	19.139	1.21625e-05	0.000249802	chr1	150149183	150164720	+	PLEKHO1	pleckstrin homology domain containing O1 [Source:HGNC Symbol;Acc:HGNC:24310]
ENSG00000116667	-0.591239	6.57318	19.1235	1.22612e-05	0.000251608	chr1	184387058	184629020	+	C1orf21	chromosome 1 open reading frame 21 [Source:HGNC Symbol;Acc:HGNC:15494]
ENSG00000100417	0.882463	2.19502	19.1216	1.22738e-05	0.000251645	chr22	41589890	41576894	-	PMM1	phosphomannomutase 1 [Source:HGNC Symbol;Acc:HGNC:9114]
ENSG00000104043	1.52485	0.527585	19.1169	1.23042e-05	0.000252048	chr15	50182817	49858238	-	ATP8B4	ATPase, class I, type 8B, member 4 [Source:HGNC Symbol;Acc:HGNC:13536]
ENSG00000182568	-0.587927	6.44333	19.1151	1.23158e-05	0.000252065	chr3	18445588	18345387	-	SATB1	SATB homeobox 1 [Source:HGNC Symbol;Acc:HGNC:10541]
ENSG00000008513	-0.585495	6.01755	19.1071	1.23673e-05	0.000252675	chr8	133571940	133454848	-	ST3GAL1	ST3 beta-galactoside alpha-2,3-sialyltransferase 1 [Source:HGNC Symbol;Acc:HGNC:10862]
ENSG00000177675	1.17894	1.21732	19.1073	1.23659e-05	0.000252675	chr12	7479897	7346685	-	CD163L1	CD163 molecule like 1 [Source:HGNC Symbol;Acc:HGNC:30375]
ENSG00000135077	1.60487	0.344959	19.0837	1.25196e-05	0.000255564	chr5	157142869	157085832	-	HAVCR2	hepatitis A virus cellular receptor 2 [Source:HGNC Symbol;Acc:HGNC:18437]
ENSG00000142279	-0.832945	2.60326	19.0783	1.25554e-05	0.000256072	chr19	34481638	34512304	+	WTIP	Wilms tumor 1 interacting protein [Source:HGNC Symbol;Acc:HGNC:20964]
ENSG00000141526	-0.596391	5.91479	19.0613	1.26678e-05	0.00025802	chr17	82228397	82261129	+	SLC16A3	solute carrier family 16 (monocarboxylate transporter), member 3 [Source:HGNC Symbol;Acc:HGNC:10924]
ENSG00000235012	-0.742111	2.98371	19.0605	1.26731e-05	0.00025802	chr21	39525583	39529855	+	AF121897.4
ENSG00000166974	-0.59671	5.14508	19.0521	1.27292e-05	0.000258712	chr18	34976928	35143470	+	MAPRE2	microtubule associated protein RP/EB family member 2 [Source:HGNC Symbol;Acc:HGNC:6891]
ENSG00000196549	0.61796	4.22046	19.0531	1.27221e-05	0.000258712	chr3	155024124	155183729	+	MME	membrane metallo-endopeptidase [Source:HGNC Symbol;Acc:HGNC:7154]
ENSG00000137812	3.26409	-0.696875	19.0465	1.27664e-05	0.000259243	chr15	40594020	40664342	+	CASC5	cancer susceptibility candidate 5 [Source:HGNC Symbol;Acc:HGNC:24054]
ENSG00000144118	0.687313	3.33357	19.0113	1.30041e-05	0.000263842	chr2	120240064	120294713	+	RALB	v-ral simian leukemia viral oncogene homolog B [Source:HGNC Symbol;Acc:HGNC:9840]
ENSG00000149177	0.95337	1.96466	18.9925	1.31327e-05	0.00026622	chr11	47980558	48170841	+	PTPRJ	protein tyrosine phosphatase, receptor type, J [Source:HGNC Symbol;Acc:HGNC:9673]
ENSG00000116701	1.19855	1.18641	18.9697	1.32901e-05	0.000269177	chr1	183590876	183555563	-	NCF2	neutrophil cytosolic factor 2 [Source:HGNC Symbol;Acc:HGNC:7661]
ENSG00000089157	0.591741	6.53659	18.9613	1.33491e-05	0.000269903	chr12	120201235	120196686	-	RPLP0	ribosomal protein, large, P0 [Source:HGNC Symbol;Acc:HGNC:10371]
ENSG00000168028	0.615311	4.51198	18.9627	1.33395e-05	0.000269903	chr3	39406689	39412542	+	RPSA	ribosomal protein SA [Source:HGNC Symbol;Acc:HGNC:6502]
ENSG00000169220	0.788232	2.6184	18.9036	1.37588e-05	0.000277947	chr5	177357837	177372601	+	RGS14	regulator of G-protein signaling 14 [Source:HGNC Symbol;Acc:HGNC:9996]
ENSG00000101347	0.658772	3.57684	18.9015	1.37742e-05	0.000277986	chr20	36951843	36890229	-	SAMHD1	SAM domain and HD domain 1 [Source:HGNC Symbol;Acc:HGNC:15925]
ENSG00000113721	0.581752	5.85317	18.9001	1.37845e-05	0.000277986	chr5	150155872	150113837	-	PDGFRB	platelet-derived growth factor receptor, beta polypeptide [Source:HGNC Symbol;Acc:HGNC:8804]
ENSG00000089685	3.90194	-0.853042	18.8922	1.38416e-05	0.000278896	chr17	78214186	78225636	+	BIRC5	baculoviral IAP repeat containing 5 [Source:HGNC Symbol;Acc:HGNC:593]
ENSG00000042286	0.746784	2.95724	18.8452	1.41866e-05	0.000285602	chr10	70132934	70098223	-	AIFM2	apoptosis inducing factor, mitochondria associated 2 [Source:HGNC Symbol;Acc:HGNC:21411]
ENSG00000105472	1.62019	0.325875	18.8365	1.42518e-05	0.000286668	chr19	50723329	50725718	+	CLEC11A	C-type lectin domain family 11 member A [Source:HGNC Symbol;Acc:HGNC:10576]
ENSG00000146729	-0.582703	6.21553	18.8289	1.43086e-05	0.000287562	chr7	55951793	56000181	+	GBAS	glioblastoma amplified sequence [Source:HGNC Symbol;Acc:HGNC:4179]
ENSG00000128609	-0.622524	4.13407	18.825	1.43379e-05	0.000287903	chr7	123558255	123536997	-	NDUFA5	NADH:ubiquinone oxidoreductase subunit A5 [Source:HGNC Symbol;Acc:HGNC:7688]
ENSG00000115355	0.596468	4.52685	18.8198	1.43768e-05	0.000288438	chr2	55419921	55287842	-	CCDC88A	coiled-coil domain containing 88A [Source:HGNC Symbol;Acc:HGNC:25523]
ENSG00000123329	1.45175	0.63221	18.8155	1.44089e-05	0.000288833	chr12	57488814	57472255	-	ARHGAP9	Rho GTPase activating protein 9 [Source:HGNC Symbol;Acc:HGNC:14130]
ENSG00000188488	-0.687376	3.93592	18.7833	1.46548e-05	0.000293511	chr14	94561442	94593120	+	SERPINA5	serpin peptidase inhibitor, clade A (alpha-1 antiproteinase, antitrypsin), member 5 [Source:HGNC Symbol;Acc:HGNC:8723]
ENSG00000226306	-1.00832	1.81702	18.7631	1.48107e-05	0.000296379	chr5	137801193	137810751	+	NPY6R	neuropeptide Y receptor Y6 (pseudogene) [Source:HGNC Symbol;Acc:HGNC:7959]
ENSG00000144908	-0.581689	6.19625	18.754	1.48813e-05	0.000297538	chr3	126197994	126103562	-	ALDH1L1	aldehyde dehydrogenase 1 family member L1 [Source:HGNC Symbol;Acc:HGNC:3978]
ENSG00000136143	-0.586534	5.30388	18.7481	1.49274e-05	0.000297977	chr13	48001354	47936491	-	SUCLA2	succinate-CoA ligase, ADP-forming, beta subunit [Source:HGNC Symbol;Acc:HGNC:11448]
ENSG00000229119	0.709261	3.16759	18.7479	1.49288e-05	0.000297977	chr5	166382305	166382599	+	CTB-63M22.1
ENSG00000120899	0.768645	2.84751	18.7455	1.49477e-05	0.000298099	chr8	27311482	27459391	+	PTK2B	protein tyrosine kinase 2 beta [Source:HGNC Symbol;Acc:HGNC:9612]
ENSG00000125746	0.985319	1.72511	18.7375	1.50104e-05	0.000299095	chr19	45645629	45606994	-	EML2	echinoderm microtubule associated protein like 2 [Source:HGNC Symbol;Acc:HGNC:18035]
ENSG00000167797	0.886829	2.19117	18.7304	1.50667e-05	0.00029996	chr11	67508649	67506497	-	CDK2AP2	cyclin-dependent kinase 2 associated protein 2 [Source:HGNC Symbol;Acc:HGNC:30833]
ENSG00000115233	0.635289	4.00642	18.7244	1.51142e-05	0.00030065	chr2	161308038	161411717	+	PSMD14	proteasome 26S subunit, non-ATPase 14 [Source:HGNC Symbol;Acc:HGNC:16889]
ENSG00000163513	0.596252	4.44242	18.6301	1.58802e-05	0.000315619	chr3	30606502	30694142	+	TGFBR2	transforming growth factor beta receptor II [Source:HGNC Symbol;Acc:HGNC:11773]
ENSG00000226415	-0.601197	7.53282	18.6277	1.59005e-05	0.000315754	chr1	76699789	76700538	+	TPI1P1	triosephosphate isomerase 1 pseudogene 1 [Source:HGNC Symbol;Acc:HGNC:35449]
ENSG00000239665	-0.667431	3.5304	18.6253	1.59205e-05	0.000315884	chr10	13631143	13668445	+	RP11-295P9.3
ENSG00000047648	-0.650661	3.7697	18.6077	1.60677e-05	0.000318533	chrX	11665701	11137543	-	ARHGAP6	Rho GTPase activating protein 6 [Source:HGNC Symbol;Acc:HGNC:676]
ENSG00000169976	0.618985	4.07843	18.5994	1.61381e-05	0.000319658	chr6	144095573	144094881	-	SF3B5	splicing factor 3b subunit 5 [Source:HGNC Symbol;Acc:HGNC:21083]
ENSG00000143537	0.587519	4.76454	18.5687	1.64005e-05	0.000324579	chr1	155050566	155062775	+	ADAM15	ADAM metallopeptidase domain 15 [Source:HGNC Symbol;Acc:HGNC:193]
ENSG00000182621	-0.599354	4.5014	18.5637	1.64431e-05	0.000325148	chr20	8114453	8968360	+	PLCB1	phospholipase C beta 1 [Source:HGNC Symbol;Acc:HGNC:15917]
ENSG00000105707	-0.878012	2.45937	18.5598	1.64764e-05	0.000325531	chr19	35040506	35066571	+	HPN	hepsin [Source:HGNC Symbol;Acc:HGNC:5155]
ENSG00000115977	0.591025	4.82498	18.5511	1.65521e-05	0.000326751	chr2	69674349	69457997	-	AAK1	AP2 associated kinase 1 [Source:HGNC Symbol;Acc:HGNC:19679]
ENSG00000137462	2.0238	-0.156151	18.5432	1.66206e-05	0.000327825	chr4	153701500	153705699	+	TLR2	toll-like receptor 2 [Source:HGNC Symbol;Acc:HGNC:11848]
ENSG00000100911	0.893197	2.07849	18.5304	1.67329e-05	0.000329762	chr14	24147570	24143362	-	PSME2	proteasome activator subunit 2 [Source:HGNC Symbol;Acc:HGNC:9569]
ENSG00000110079	1.70768	0.246039	18.5172	1.68496e-05	0.000331782	chr11	60280541	60308972	+	MS4A4A	membrane-spanning 4-domains, subfamily A, member 4A [Source:HGNC Symbol;Acc:HGNC:13371]
ENSG00000106049	-0.577571	5.25942	18.5072	1.69379e-05	0.00033324	chr7	27662995	27525442	-	HIBADH	3-hydroxyisobutyrate dehydrogenase [Source:HGNC Symbol;Acc:HGNC:4907]
ENSG00000122547	-0.585317	4.96457	18.4632	1.7333e-05	0.000340727	chr7	36153149	36301543	+	EEPD1	endonuclease/exonuclease/phosphatase family domain containing 1 [Source:HGNC Symbol;Acc:HGNC:22223]
ENSG00000111341	0.839518	2.42528	18.4505	1.74496e-05	0.000342731	chr12	14885926	14881181	-	MGP	matrix Gla protein [Source:HGNC Symbol;Acc:HGNC:7060]
ENSG00000171004	0.895733	2.1564	18.4301	1.76371e-05	0.000346123	chrX	132961395	132626016	-	HS6ST2	heparan sulfate 6-O-sulfotransferase 2 [Source:HGNC Symbol;Acc:HGNC:19133]
ENSG00000131473	0.626551	3.91385	18.3941	1.79729e-05	0.000352417	chr17	41930542	41866908	-	ACLY	ATP citrate lyase [Source:HGNC Symbol;Acc:HGNC:115]
ENSG00000159208	-0.687955	3.26024	18.3751	1.81537e-05	0.000355663	chr1	150282543	150287093	+	CIART	circadian associated repressor of transcription [Source:HGNC Symbol;Acc:HGNC:25200]
ENSG00000088832	0.649534	3.59893	18.346	1.84326e-05	0.000360826	chr20	1393172	1368978	-	FKBP1A	FK506 binding protein 1A [Source:HGNC Symbol;Acc:HGNC:3711]
ENSG00000179630	1.9719	-0.00606688	18.3436	1.84561e-05	0.000360983	chr13	43879284	43893932	+	LACC1	laccase (multicopper oxidoreductase) domain containing 1 [Source:HGNC Symbol;Acc:HGNC:26789]
ENSG00000235295	-0.768125	2.764	18.3295	1.85932e-05	0.000363359	chr22	18029385	18037968	+	FLJ41941	uncharacterized LOC100192420 [Source:EntrezGene;Acc:100192420]
ENSG00000136830	0.621018	4.03201	18.3257	1.86303e-05	0.000363527	chr9	127578989	127505339	-	FAM129B	family with sequence similarity 129 member B [Source:HGNC Symbol;Acc:HGNC:25282]
ENSG00000188807	-0.578922	5.1315	18.3254	1.86329e-05	0.000363527	chr1	9588922	9614873	+	TMEM201	transmembrane protein 201 [Source:HGNC Symbol;Acc:HGNC:33719]
ENSG00000135842	-0.588271	7.20151	18.3165	1.87203e-05	0.000364929	chr1	184974550	184790724	-	FAM129A	family with sequence similarity 129 member A [Source:HGNC Symbol;Acc:HGNC:16784]
ENSG00000104325	-0.612214	4.1522	18.2909	1.8974e-05	0.000369566	chr8	90001405	90052092	+	DECR1	2,4-dienoyl-CoA reductase 1, mitochondrial [Source:HGNC Symbol;Acc:HGNC:2753]
ENSG00000113240	-0.653316	3.7043	18.2853	1.90293e-05	0.000370334	chr5	178630615	178602664	-	CLK4	CDC like kinase 4 [Source:HGNC Symbol;Acc:HGNC:13659]
ENSG00000106785	1.67955	0.261734	18.2806	1.90763e-05	0.00037094	chr9	98119212	98069275	-	TRIM14	tripartite motif containing 14 [Source:HGNC Symbol;Acc:HGNC:16283]
ENSG00000173812	-0.585108	7.19044	18.2755	1.91279e-05	0.000371634	chr17	41688885	41692668	+	EIF1	eukaryotic translation initiation factor 1 [Source:HGNC Symbol;Acc:HGNC:3249]
ENSG00000159588	-1.06582	1.54538	18.2698	1.91849e-05	0.000372432	chr1	45624057	45620044	-	CCDC17	coiled-coil domain containing 17 [Source:HGNC Symbol;Acc:HGNC:26574]
ENSG00000005238	0.68876	3.17698	18.2509	1.9376e-05	0.000375519	chr9	35116341	35104112	-	FAM214B	family with sequence similarity 214 member B [Source:HGNC Symbol;Acc:HGNC:25666]
ENSG00000140526	0.60553	4.52136	18.2512	1.9373e-05	0.000375519	chr15	89087459	89202360	+	ABHD2	abhydrolase domain containing 2 [Source:HGNC Symbol;Acc:HGNC:18717]
ENSG00000002933	1.54177	0.48254	18.2404	1.94829e-05	0.000377278	chr7	150800403	150805120	+	TMEM176A	transmembrane protein 176A [Source:HGNC Symbol;Acc:HGNC:24930]
ENSG00000204264	1.03062	1.62473	18.2309	1.95802e-05	0.000378849	chr6	32844703	32840717	-	PSMB8	proteasome subunit beta 8 [Source:HGNC Symbol;Acc:HGNC:9545]
ENSG00000198225	0.931062	1.98441	18.2093	1.9804e-05	0.000382861	chr6	63211446	63213024	+	FKBP1C	FK506 binding protein 1C [Source:HGNC Symbol;Acc:HGNC:21376]
ENSG00000077238	0.887581	2.14178	18.2054	1.98444e-05	0.000383326	chr16	27313668	27364778	+	IL4R	interleukin 4 receptor [Source:HGNC Symbol;Acc:HGNC:6015]
ENSG00000164776	-0.58563	6.73609	18.1956	1.99469e-05	0.000384986	chr7	56092996	56080283	-	PHKG1	phosphorylase kinase, gamma 1 (muscle) [Source:HGNC Symbol;Acc:HGNC:8930]
ENSG00000140968	1.60075	0.377501	18.1913	1.99923e-05	0.000385544	chr16	85898803	85922609	+	IRF8	interferon regulatory factor 8 [Source:HGNC Symbol;Acc:HGNC:5358]
ENSG00000166710	0.56851	5.99334	18.171	2.02066e-05	0.000389356	chr15	44711477	44718877	+	B2M	beta-2-microglobulin [Source:HGNC Symbol;Acc:HGNC:914]
ENSG00000157191	0.750419	2.75424	18.1609	2.0314e-05	0.000391103	chr1	16440672	16460078	+	NECAP2	NECAP endocytosis associated 2 [Source:HGNC Symbol;Acc:HGNC:25528]
ENSG00000114268	0.800084	2.43939	18.1578	2.03465e-05	0.000391406	chr3	48562015	48517684	-	PFKFB4	6-phosphofructo-2-kinase/fructose-2,6-biphosphatase 4 [Source:HGNC Symbol;Acc:HGNC:8875]
ENSG00000132825	0.748022	2.73481	18.1558	2.03683e-05	0.000391499	chr20	59940297	59936668	-	PPP1R3D	protein phosphatase 1 regulatory subunit 3D [Source:HGNC Symbol;Acc:HGNC:9294]
ENSG00000211897	2.64257	0.0972929	18.1542	2.03848e-05	0.000391499	chr14	105771405	105769102	-	IGHG3	immunoglobulin heavy constant gamma 3 (G3m marker) [Source:HGNC Symbol;Acc:HGNC:5527]
ENSG00000120053	-0.582106	7.18591	18.1478	2.04542e-05	0.00039251	chr10	99430624	99396870	-	GOT1	glutamic-oxaloacetic transaminase 1, soluble [Source:HGNC Symbol;Acc:HGNC:4432]
ENSG00000253626	0.583176	4.65433	18.1252	2.06975e-05	0.000396851	chr10	79512601	79516440	+	EIF5AL1	eukaryotic translation initiation factor 5A-like 1 [Source:HGNC Symbol;Acc:HGNC:17419]
ENSG00000125249	0.706134	3.07627	18.1078	2.08883e-05	0.00039998	chr13	97434222	97469128	+	RAP2A	RAP2A, member of RAS oncogene family [Source:HGNC Symbol;Acc:HGNC:9861]
ENSG00000151240	-0.570801	6.29545	18.1072	2.08949e-05	0.00039998	chr10	689668	274190	-	DIP2C	disco interacting protein 2 homolog C [Source:HGNC Symbol;Acc:HGNC:29150]
ENSG00000075223	0.615544	4.00373	18.0332	2.17222e-05	0.000415478	chr7	80922359	80742538	-	SEMA3C	sema domain, immunoglobulin domain (Ig), short basic domain, secreted, (semaphorin) 3C [Source:HGNC Symbol;Acc:HGNC:10725]
ENSG00000197256	0.58197	4.82415	18.0288	2.17725e-05	0.000416099	chr19	11197791	11164267	-	KANK2	KN motif and ankyrin repeat domains 2 [Source:HGNC Symbol;Acc:HGNC:29300]
ENSG00000221869	-0.948656	2.09084	18.0261	2.18039e-05	0.000416358	chr8	47739086	47736909	-	CEBPD	CCAAT/enhancer binding protein (C/EBP), delta [Source:HGNC Symbol;Acc:HGNC:1835]
ENSG00000124098	-0.595805	4.41131	18.0231	2.18382e-05	0.000416673	chr20	56358915	56368663	+	FAM210B	family with sequence similarity 210 member B [Source:HGNC Symbol;Acc:HGNC:16102]
ENSG00000078328	-0.572105	5.12462	18.005	2.20463e-05	0.000420301	chr16	6019094	7713338	+	RBFOX1	RNA binding protein, fox-1 homolog (C. elegans) 1 [Source:HGNC Symbol;Acc:HGNC:18222]
ENSG00000140022	0.575056	4.97775	18.0012	2.20905e-05	0.000420799	chr14	81436465	81260656	-	STON2	stonin 2 [Source:HGNC Symbol;Acc:HGNC:30652]
ENSG00000180182	-0.574882	5.10265	17.9971	2.21378e-05	0.000421357	chrX	40735858	40648306	-	MED14	mediator complex subunit 14 [Source:HGNC Symbol;Acc:HGNC:2370]
ENSG00000125733	-0.580278	7.09169	17.9868	2.22589e-05	0.000423318	chr19	6737925	6751526	+	TRIP10	thyroid hormone receptor interactor 10 [Source:HGNC Symbol;Acc:HGNC:12304]
ENSG00000162413	-0.576013	6.78621	17.9728	2.24224e-05	0.00042608	chr1	6614607	6590724	-	KLHL21	kelch like family member 21 [Source:HGNC Symbol;Acc:HGNC:29041]
ENSG00000132386	0.577181	6.9549	17.9395	2.28181e-05	0.000433247	chr17	1761959	1777574	+	SERPINF1	serpin peptidase inhibitor, clade F (alpha-2 antiplasmin, pigment epithelium derived factor), member 1 [Source:HGNC Symbol;Acc:HGNC:8824]
ENSG00000229221	-1.75825	0.526749	17.899	2.33088e-05	0.000442206	chr2	63752630	63751697	-	HNRNPA1P66	heterogeneous nuclear ribonucleoprotein A1 pseudogene 66 [Source:HGNC Symbol;Acc:HGNC:48796]
ENSG00000133083	0.877506	2.19849	17.8803	2.35395e-05	0.000446219	chr13	36131306	35768652	-	DCLK1	doublecortin like kinase 1 [Source:HGNC Symbol;Acc:HGNC:2700]
ENSG00000067369	0.572734	4.95526	17.8737	2.36204e-05	0.000447029	chr15	43510728	43403061	-	TP53BP1	tumor protein p53 binding protein 1 [Source:HGNC Symbol;Acc:HGNC:11999]
ENSG00000173868	1.33869	0.888495	17.875	2.36049e-05	0.000447029	chr17	49230766	49223362	-	PHOSPHO1	phosphatase, orphan 1 [Source:HGNC Symbol;Acc:HGNC:16815]
ENSG00000110047	0.577889	4.72297	17.8654	2.37247e-05	0.000448275	chr11	64888296	64851642	-	EHD1	EH domain containing 1 [Source:HGNC Symbol;Acc:HGNC:3242]
ENSG00000119681	0.573813	5.29567	17.8659	2.37184e-05	0.000448275	chr14	74612378	74498170	-	LTBP2	latent transforming growth factor beta binding protein 2 [Source:HGNC Symbol;Acc:HGNC:6715]
ENSG00000083444	0.568797	5.12083	17.8441	2.3991e-05	0.000452941	chr1	11934205	11975538	+	PLOD1	procollagen-lysine, 2-oxoglutarate 5-dioxygenase 1 [Source:HGNC Symbol;Acc:HGNC:9081]
ENSG00000146809	-0.570479	5.83051	17.8414	2.40252e-05	0.000453222	chr7	123567010	123639481	+	ASB15	ankyrin repeat and SOCS box containing 15 [Source:HGNC Symbol;Acc:HGNC:19767]
ENSG00000205746	-0.667622	3.69116	17.8184	2.43173e-05	0.000458362	chr16	18352476	18334400	-	RP11-1212A22.1
ENSG00000130203	0.806013	2.46079	17.8153	2.43571e-05	0.000458742	chr19	44905754	44909393	+	APOE	apolipoprotein E [Source:HGNC Symbol;Acc:HGNC:613]
ENSG00000273749	0.585769	4.45097	17.8057	2.44806e-05	0.000460696	chr15	22981063	22867052	-	CYFIP1	cytoplasmic FMR1 interacting protein 1 [Source:HGNC Symbol;Acc:HGNC:13759]
ENSG00000242294	-0.804571	2.51978	17.7804	2.48081e-05	0.000466484	chr7	100336079	100351900	+	STAG3L5P	stromal antigen 3-like 5 pseudogene [Source:HGNC Symbol;Acc:HGNC:48896]
ENSG00000115592	-0.573477	5.66288	17.7784	2.48335e-05	0.000466587	chr2	218832086	218822383	-	PRKAG3	protein kinase, AMP-activated, gamma 3 non-catalytic subunit [Source:HGNC Symbol;Acc:HGNC:9387]
ENSG00000079337	-0.576336	4.82435	17.7328	2.54363e-05	0.000477527	chr12	47771040	47734367	-	RAPGEF3	Rap guanine nucleotide exchange factor 3 [Source:HGNC Symbol;Acc:HGNC:16629]
ENSG00000104998	1.1657	1.12995	17.7275	2.55076e-05	0.000478482	chr19	14031748	14053216	+	IL27RA	interleukin 27 receptor subunit alpha [Source:HGNC Symbol;Acc:HGNC:17290]
ENSG00000168386	-0.585416	7.637	17.7093	2.57529e-05	0.000482696	chr3	100114513	99830141	-	FILIP1L	filamin A interacting protein 1-like [Source:HGNC Symbol;Acc:HGNC:24589]
ENSG00000204634	-0.564505	5.84049	17.705	2.5811e-05	0.000483397	chr2	101252866	101007617	-	TBC1D8	TBC1 domain family member 8 [Source:HGNC Symbol;Acc:HGNC:17791]
ENSG00000168394	0.703451	2.99136	17.6985	2.58993e-05	0.000484663	chr6	32853978	32845209	-	TAP1	transporter 1, ATP-binding cassette, sub-family B (MDR/TAP) [Source:HGNC Symbol;Acc:HGNC:43]
ENSG00000063660	0.58002	7.2428	17.6873	2.60525e-05	0.000486362	chr2	240435671	240468078	+	GPC1	glypican 1 [Source:HGNC Symbol;Acc:HGNC:4449]
ENSG00000170162	-0.594378	4.66057	17.6873	2.60524e-05	0.000486362	chr6	117265558	117273565	+	VGLL2	vestigial like family member 2 [Source:HGNC Symbol;Acc:HGNC:20232]
ENSG00000260604	1.17638	1.22966	17.6873	2.6052e-05	0.000486362	chr6	3911979	3904920	-	RP1-140K8.5
ENSG00000039650	0.645072	3.52131	17.6666	2.63368e-05	0.000491278	chr19	49878351	49861204	-	PNKP	polynucleotide kinase 3'-phosphatase [Source:HGNC Symbol;Acc:HGNC:9154]
ENSG00000132424	-0.561426	5.80802	17.6432	2.66624e-05	0.000496954	chr6	99425331	99398051	-	PNISR	PNN-interacting serine/arginine-rich protein [Source:HGNC Symbol;Acc:HGNC:21222]
ENSG00000135424	0.591052	8.22364	17.638	2.67361e-05	0.000497931	chr12	55716043	55684568	-	ITGA7	integrin subunit alpha 7 [Source:HGNC Symbol;Acc:HGNC:6143]
ENSG00000185485	-0.606467	4.06964	17.6274	2.68856e-05	0.000500172	chr3	195990318	195959748	-	SDHAP1	succinate dehydrogenase complex subunit A, flavoprotein pseudogene 1 [Source:HGNC Symbol;Acc:HGNC:32455]
ENSG00000204460	-0.614215	4.22088	17.6264	2.68992e-05	0.000500172	chr2	129273848	129242173	-	AC079586.1
ENSG00000127948	0.659738	3.34243	17.602	2.72472e-05	0.000506239	chr7	75899200	75986855	+	POR	P450 (cytochrome) oxidoreductase [Source:HGNC Symbol;Acc:HGNC:9208]
ENSG00000140937	1.09296	1.31471	17.588	2.74483e-05	0.00050957	chr16	65126112	64943753	-	CDH11	cadherin 11, type 2, OB-cadherin (osteoblast) [Source:HGNC Symbol;Acc:HGNC:1750]
ENSG00000231925	0.564125	5.10343	17.5694	2.77178e-05	0.000514165	chr6	33314387	33299694	-	TAPBP	TAP binding protein (tapasin) [Source:HGNC Symbol;Acc:HGNC:11566]
ENSG00000172638	0.647084	3.50692	17.5429	2.81068e-05	0.000520968	chr11	65873592	65866441	-	EFEMP2	EGF containing fibulin-like extracellular matrix protein 2 [Source:HGNC Symbol;Acc:HGNC:3219]
ENSG00000109390	-0.581623	4.92982	17.5336	2.82453e-05	0.000522985	chr4	139302551	139266880	-	NDUFC1	NADH:ubiquinone oxidoreductase subunit C1 [Source:HGNC Symbol;Acc:HGNC:7705]
ENSG00000175395	-0.619517	3.89259	17.5325	2.82604e-05	0.000522985	chr10	37976633	37949572	-	ZNF25	zinc finger protein 25 [Source:HGNC Symbol;Acc:HGNC:13043]
ENSG00000005339	-0.567566	6.7606	17.5246	2.83793e-05	0.000524771	chr16	3880726	3725054	-	CREBBP	CREB binding protein [Source:HGNC Symbol;Acc:HGNC:2348]
ENSG00000178695	0.577693	4.51176	17.5091	2.86116e-05	0.000528647	chr13	76886390	76880166	-	KCTD12	potassium channel tetramerization domain containing 12 [Source:HGNC Symbol;Acc:HGNC:14678]
ENSG00000272106	-0.774033	2.66142	17.5067	2.86465e-05	0.000528875	chr1	1615795	1613758	-	RP11-345P4.9
ENSG00000116750	-0.667769	3.40045	17.4921	2.88678e-05	0.000532538	chr1	193060080	193012250	-	UCHL5	ubiquitin C-terminal hydrolase L5 [Source:HGNC Symbol;Acc:HGNC:19678]
ENSG00000125753	0.695416	3.01877	17.4777	2.90881e-05	0.00053618	chr19	45506579	45526983	+	VASP	vasodilator-stimulated phosphoprotein [Source:HGNC Symbol;Acc:HGNC:12652]
ENSG00000107147	-0.570912	4.8464	17.4452	2.95885e-05	0.000544974	chr9	135702185	135795508	+	KCNT1	potassium channel, sodium activated subfamily T, member 1 [Source:HGNC Symbol;Acc:HGNC:18865]
ENSG00000230561	-1.59217	0.92951	17.414	3.00791e-05	0.000553574	chr5	127703390	127941634	+	LINC01183	long intergenic non-protein coding RNA 1183 [Source:HGNC Symbol;Acc:HGNC:49566]
ENSG00000067560	0.561209	6.51389	17.4093	3.01533e-05	0.000554503	chr3	49412998	49359145	-	RHOA	ras homolog family member A [Source:HGNC Symbol;Acc:HGNC:667]
ENSG00000145390	-0.565624	5.40753	17.3797	3.06265e-05	0.000562763	chr4	119212587	119295517	+	USP53	ubiquitin specific peptidase 53 [Source:HGNC Symbol;Acc:HGNC:29255]
ENSG00000070495	-0.592528	4.1811	17.366	3.0848e-05	0.000565056	chr17	76726799	76712832	-	JMJD6	jumonji domain containing 6 [Source:HGNC Symbol;Acc:HGNC:19355]
ENSG00000078098	1.19708	1.04592	17.3664	3.08404e-05	0.000565056	chr2	162245151	162170684	-	FAP	fibroblast activation protein alpha [Source:HGNC Symbol;Acc:HGNC:3590]
ENSG00000174132	-0.69469	3.20974	17.3675	3.08238e-05	0.000565056	chr5	100535305	100586741	+	FAM174A	family with sequence similarity 174 member A [Source:HGNC Symbol;Acc:HGNC:24943]
ENSG00000250978	-1.37648	0.697726	17.3682	3.0812e-05	0.000565056	chr5	67475592	67463809	-	RP11-357D18.1
ENSG00000104369	-0.578614	7.74907	17.3635	3.08886e-05	0.000565356	chr8	74321328	74234700	-	JPH1	junctophilin 1 [Source:HGNC Symbol;Acc:HGNC:14201]
ENSG00000218891	-0.683808	3.27645	17.3449	3.11913e-05	0.000570449	chr19	55580845	55576770	-	ZNF579	zinc finger protein 579 [Source:HGNC Symbol;Acc:HGNC:26646]
ENSG00000249992	1.55004	0.387565	17.3428	3.12259e-05	0.000570636	chr3	45226278	45224466	-	TMEM158	transmembrane protein 158 (gene/pseudogene) [Source:HGNC Symbol;Acc:HGNC:30293]
ENSG00000137509	0.870464	2.10791	17.3412	3.12525e-05	0.000570676	chr11	82970584	82823502	-	PRCP	prolylcarboxypeptidase [Source:HGNC Symbol;Acc:HGNC:9344]
ENSG00000122126	-0.71364	2.99048	17.2897	3.21106e-05	0.000585888	chrX	129539849	129592561	+	OCRL	oculocerebrorenal syndrome of Lowe [Source:HGNC Symbol;Acc:HGNC:8108]
ENSG00000253954	1.17171	1.02802	17.2809	3.22611e-05	0.000588173	chr15	92711808	92712110	+	HMGN1P38	high mobility group nucleosome binding domain 1 pseudogene 38 [Source:HGNC Symbol;Acc:HGNC:39422]
ENSG00000108984	-0.5801	4.53197	17.2547	3.27086e-05	0.000595868	chr17	69414698	69543331	+	MAP2K6	mitogen-activated protein kinase kinase 6 [Source:HGNC Symbol;Acc:HGNC:6846]
ENSG00000280214	-1.17705	1.22991	17.2498	3.27928e-05	0.000596936	chr16	67552935	67550815	-	CTD-2012K14.5
ENSG00000119632	1.42825	0.555478	17.2368	3.30181e-05	0.00060057	chr14	94130253	94127779	-	IFI27L2	interferon, alpha-inducible protein 27-like 2 [Source:HGNC Symbol;Acc:HGNC:19753]
ENSG00000261221	-0.605683	4.24722	17.2323	3.30966e-05	0.000601529	chr19	55605405	55617269	+	ZNF865	zinc finger protein 865 [Source:HGNC Symbol;Acc:HGNC:38705]
ENSG00000023287	-0.554532	5.83034	17.2251	3.32211e-05	0.000603323	chr8	52745843	52622456	-	RB1CC1	RB1 inducible coiled-coil 1 [Source:HGNC Symbol;Acc:HGNC:15574]
ENSG00000170185	-0.556941	5.42851	17.2139	3.34186e-05	0.000606438	chr4	143184917	143223830	+	USP38	ubiquitin specific peptidase 38 [Source:HGNC Symbol;Acc:HGNC:20067]
ENSG00000132481	0.813647	2.34306	17.2079	3.35231e-05	0.000607863	chr17	75878575	75874161	-	TRIM47	tripartite motif containing 47 [Source:HGNC Symbol;Acc:HGNC:19020]
ENSG00000085733	0.555166	5.70342	17.1976	3.37054e-05	0.000610694	chr11	70398404	70436584	+	CTTN	cortactin [Source:HGNC Symbol;Acc:HGNC:3338]
ENSG00000140836	-0.556733	6.16685	17.1679	3.42378e-05	0.000619381	chr16	73059698	72782885	-	ZFHX3	zinc finger homeobox 3 [Source:HGNC Symbol;Acc:HGNC:777]
ENSG00000275713	3.33552	-0.862027	17.1691	3.42146e-05	0.000619381	chr6	26251651	26253710	+	HIST1H2BH	histone cluster 1, H2bh [Source:HGNC Symbol;Acc:HGNC:4755]
ENSG00000183337	-0.564013	4.75332	17.1661	3.42703e-05	0.00061949	chrX	40177329	40049815	-	BCOR	BCL6 corepressor [Source:HGNC Symbol;Acc:HGNC:20893]
ENSG00000011523	-0.554645	5.47927	17.1595	3.43888e-05	0.000621152	chr2	65056366	65087004	+	CEP68	centrosomal protein 68kDa [Source:HGNC Symbol;Acc:HGNC:29076]
ENSG00000243429	-1.43413	1.09041	17.1564	3.44445e-05	0.000621677	chr3	125712139	125713045	+	OR7E29P	olfactory receptor family 7 subfamily E member 29 pseudogene [Source:HGNC Symbol;Acc:HGNC:8401]
ENSG00000198744	-0.708376	3.17396	17.1275	3.49724e-05	0.000630717	chr1	634376	634922	+	MTCO3P12	MT-CO3 pseudogene 12 [Source:HGNC Symbol;Acc:HGNC:52042]
ENSG00000100650	-0.55531	5.41788	17.1078	3.53375e-05	0.000636811	chr14	69726900	69772005	+	SRSF5	serine/arginine-rich splicing factor 5 [Source:HGNC Symbol;Acc:HGNC:10787]
ENSG00000100983	0.713882	2.87153	17.1043	3.54034e-05	0.000637506	chr20	34955817	34928430	-	GSS	glutathione synthetase [Source:HGNC Symbol;Acc:HGNC:4624]
ENSG00000105856	-0.607206	3.96543	17.0968	3.55435e-05	0.000639537	chr7	107168961	107202529	+	HBP1	HMG-box transcription factor 1 [Source:HGNC Symbol;Acc:HGNC:23200]
ENSG00000103942	0.566656	6.8163	17.0877	3.57136e-05	0.000642103	chr15	82986153	82836946	-	HOMER2	homer scaffolding protein 2 [Source:HGNC Symbol;Acc:HGNC:17513]
ENSG00000184922	0.780177	2.44668	17.0848	3.57672e-05	0.000642572	chr17	45221444	45247320	+	FMNL1	formin like 1 [Source:HGNC Symbol;Acc:HGNC:1212]
ENSG00000087303	0.66051	3.37223	17.079	3.58766e-05	0.000644044	chr14	52069228	52004803	-	NID2	nidogen 2 [Source:HGNC Symbol;Acc:HGNC:13389]
ENSG00000233117	1.17539	1.18003	17.0597	3.62445e-05	0.000650148	chr10	4243912	4201141	-	LINC00702	long intergenic non-protein coding RNA 702 [Source:HGNC Symbol;Acc:HGNC:44676]
ENSG00000171365	0.752994	2.58337	17.0561	3.63118e-05	0.000650856	chrX	49922615	50099235	+	CLCN5	chloride channel, voltage-sensitive 5 [Source:HGNC Symbol;Acc:HGNC:2023]
ENSG00000125089	0.815024	2.28543	17.0419	3.65853e-05	0.000655256	chr4	8182072	8241803	+	SH3TC1	SH3 domain and tetratricopeptide repeats 1 [Source:HGNC Symbol;Acc:HGNC:26009]
ENSG00000083544	-0.600617	3.97177	17.0369	3.66813e-05	0.000656472	chr13	60396457	60573878	+	TDRD3	tudor domain containing 3 [Source:HGNC Symbol;Acc:HGNC:20612]
ENSG00000141576	-0.549449	5.8065	17.0216	3.69779e-05	0.000661273	chr17	76240373	76142453	-	RNF157	ring finger protein 157 [Source:HGNC Symbol;Acc:HGNC:29402]
ENSG00000111670	0.563553	4.54327	16.9949	3.75021e-05	0.000669785	chr12	101830938	101745497	-	GNPTAB	N-acetylglucosamine-1-phosphate transferase, alpha and beta subunits [Source:HGNC Symbol;Acc:HGNC:29670]
ENSG00000177595	-0.665543	3.3251	16.9944	3.75111e-05	0.000669785	chr11	809753	799179	-	PIDD1	p53-induced death domain protein 1 [Source:HGNC Symbol;Acc:HGNC:16491]
ENSG00000171159	0.703544	2.85645	16.976	3.78773e-05	0.000675542	chr9	128160260	128163928	+	C9orf16	chromosome 9 open reading frame 16 [Source:HGNC Symbol;Acc:HGNC:17823]
ENSG00000227682	-0.709452	2.97098	16.9753	3.78914e-05	0.000675542	chr2	155269633	155270134	+	ATP5A1P2	ATP synthase, H+ transporting, mitochondrial F1 complex, alpha subunit 1 pseudogene 2 [Source:HGNC Symbol;Acc:HGNC:828]
ENSG00000279474	-1.59434	0.422593	16.9706	3.79855e-05	0.000676703	chr18	79144752	79146918	+	CTD-2286N8.1
ENSG00000280287	-0.68372	3.11934	16.9529	3.83409e-05	0.000682515	chr12	132550729	132554947	+	RP13-554M15.7
ENSG00000104894	1.50193	0.453987	16.9409	3.8584e-05	0.000686319	chr19	49335171	49343335	+	CD37	CD37 molecule [Source:HGNC Symbol;Acc:HGNC:1666]
ENSG00000125952	-0.634996	3.592	16.9275	3.88566e-05	0.000690642	chr14	65102695	65006174	-	MAX	MYC associated factor X [Source:HGNC Symbol;Acc:HGNC:6913]
ENSG00000128567	0.562392	5.20336	16.9055	3.93104e-05	0.000698178	chr7	131558217	131500262	-	PODXL	podocalyxin-like [Source:HGNC Symbol;Acc:HGNC:9171]
ENSG00000108819	0.562902	4.64181	16.8952	3.95233e-05	0.000701425	chr17	50150630	50133735	-	PPP1R9B	protein phosphatase 1 regulatory subunit 9B [Source:HGNC Symbol;Acc:HGNC:9298]
ENSG00000124164	-0.548168	5.94816	16.8931	3.95674e-05	0.000701676	chr20	58389122	58451101	+	VAPB	VAMP (vesicle-associated membrane protein)-associated protein B and C [Source:HGNC Symbol;Acc:HGNC:12649]
ENSG00000103335	0.615131	3.71648	16.8904	3.96247e-05	0.000701738	chr16	88785211	88715343	-	PIEZO1	piezo-type mechanosensitive ion channel component 1 [Source:HGNC Symbol;Acc:HGNC:28993]
ENSG00000156885	-0.597981	8.76142	16.8901	3.96309e-05	0.000701738	chr16	31428428	31427731	-	COX6A2	cytochrome c oxidase subunit VIa polypeptide 2 [Source:HGNC Symbol;Acc:HGNC:2279]
ENSG00000144644	-0.581309	4.3496	16.884	3.97574e-05	0.000703445	chr3	30894765	30726200	-	GADL1	glutamate decarboxylase like 1 [Source:HGNC Symbol;Acc:HGNC:27949]
ENSG00000166927	1.44341	0.554916	16.8719	4.00115e-05	0.000707405	chr11	60378482	60395951	+	MS4A7	membrane-spanning 4-domains, subfamily A, member 7 [Source:HGNC Symbol;Acc:HGNC:13378]
ENSG00000186687	-0.572353	4.34933	16.8692	4.00689e-05	0.000707883	chr5	131170810	131205426	+	LYRM7	LYR motif containing 7 [Source:HGNC Symbol;Acc:HGNC:28072]
ENSG00000115896	-0.567846	4.95232	16.8509	4.04561e-05	0.000714185	chr2	197804702	198572581	+	PLCL1	phospholipase C like 1 [Source:HGNC Symbol;Acc:HGNC:9063]
ENSG00000092054	-0.806914	14.6951	16.8475	4.05301e-05	0.000714952	chr14	23435718	23412738	-	MYH7	myosin, heavy chain 7, cardiac muscle, beta [Source:HGNC Symbol;Acc:HGNC:7577]
ENSG00000112562	0.562884	4.83445	16.8295	4.09147e-05	0.000721191	chr6	168441151	168673445	+	SMOC2	SPARC related modular calcium binding 2 [Source:HGNC Symbol;Acc:HGNC:20323]
ENSG00000141655	1.95047	-0.0748512	16.8205	4.11107e-05	0.0007241	chr18	62325287	62391292	+	TNFRSF11A	tumor necrosis factor receptor superfamily member 11a [Source:HGNC Symbol;Acc:HGNC:11908]
ENSG00000143222	0.617464	3.62165	16.8055	4.14359e-05	0.000729279	chr1	161152776	161158856	+	UFC1	ubiquitin-fold modifier conjugating enzyme 1 [Source:HGNC Symbol;Acc:HGNC:26941]
ENSG00000110811	0.971984	1.68672	16.7976	4.16095e-05	0.000731782	chr12	6828410	6839851	+	P3H3	prolyl 3-hydroxylase 3 [Source:HGNC Symbol;Acc:HGNC:19318]
ENSG00000167004	0.698408	2.99661	16.7821	4.19503e-05	0.000737221	chr15	43746392	43773279	+	PDIA3	protein disulfide isomerase family A member 3 [Source:HGNC Symbol;Acc:HGNC:4606]
ENSG00000269028	-0.562101	4.83293	16.7803	4.199e-05	0.000737365	chr3	96618236	96617188	-	MTRNR2L12	MT-RNR2-like 12 [Source:HGNC Symbol;Acc:HGNC:37169]
ENSG00000111647	0.613215	3.68491	16.7721	4.21711e-05	0.000739434	chr12	100142848	100028455	-	UHRF1BP1L	UHRF1 binding protein 1-like [Source:HGNC Symbol;Acc:HGNC:29102]
ENSG00000133065	-0.548656	6.02927	16.7722	4.21697e-05	0.000739434	chr1	205813748	205789093	-	SLC41A1	solute carrier family 41 (magnesium transporter), member 1 [Source:HGNC Symbol;Acc:HGNC:19429]
ENSG00000167703	0.575777	4.52208	16.7621	4.23947e-05	0.000742798	chr17	1628886	1569267	-	SLC43A2	solute carrier family 43 (amino acid system L transporter), member 2 [Source:HGNC Symbol;Acc:HGNC:23087]
ENSG00000144357	-0.561434	7.37911	16.7589	4.24656e-05	0.000743483	chr2	169827458	170084131	+	UBR3	ubiquitin protein ligase E3 component n-recognin 3 (putative) [Source:HGNC Symbol;Acc:HGNC:30467]
ENSG00000133805	0.651374	4.0567	16.749	4.26881e-05	0.000746335	chr11	10308313	10507579	+	AMPD3	adenosine monophosphate deaminase 3 [Source:HGNC Symbol;Acc:HGNC:470]
ENSG00000243951	0.9429	1.9159	16.7488	4.26924e-05	0.000746335	chr8	80776962	80776666	-	RN7SL308P	RNA, 7SL, cytoplasmic 308, pseudogene [Source:HGNC Symbol;Acc:HGNC:46324]
ENSG00000149591	0.599137	4.44278	16.7467	4.27398e-05	0.000746605	chr11	117199321	117204782	+	TAGLN	transgelin [Source:HGNC Symbol;Acc:HGNC:11553]
ENSG00000140682	0.820117	2.23794	16.7265	4.31972e-05	0.000754032	chr16	31471585	31477960	+	TGFB1I1	transforming growth factor beta 1 induced transcript 1 [Source:HGNC Symbol;Acc:HGNC:11767]
ENSG00000080503	-0.5538	6.8791	16.7247	4.32393e-05	0.000754202	chr9	2015219	2193624	+	SMARCA2	SWI/SNF related, matrix associated, actin dependent regulator of chromatin, subfamily a, member 2 [Source:HGNC Symbol;Acc:HGNC:11098]
ENSG00000197776	-1.23386	0.999342	16.719	4.33679e-05	0.000755883	chr14	49693105	49753152	+	KLHDC1	kelch domain containing 1 [Source:HGNC Symbol;Acc:HGNC:19836]
ENSG00000145685	0.957104	1.76322	16.7173	4.34088e-05	0.000756031	chr5	78770021	78485215	-	LHFPL2	lipoma HMGIC fusion partner-like 2 [Source:HGNC Symbol;Acc:HGNC:6588]
ENSG00000272054	-1.67916	0.371641	16.7118	4.35328e-05	0.000757626	chr2	37208875	37212677	+	RP11-423P10.2
ENSG00000100162	2.48864	-0.594106	16.707	4.3643e-05	0.000758979	chr22	41947164	41938721	-	CENPM	centromere protein M [Source:HGNC Symbol;Acc:HGNC:18352]
ENSG00000166086	0.873826	2.03712	16.6959	4.39e-05	0.00076288	chr11	134068925	134152001	+	JAM3	junctional adhesion molecule 3 [Source:HGNC Symbol;Acc:HGNC:15532]
ENSG00000109113	0.983117	1.58377	16.6806	4.42549e-05	0.000768478	chr17	28718429	28714281	-	RAB34	RAB34, member RAS oncogene family [Source:HGNC Symbol;Acc:HGNC:16519]
ENSG00000175445	-0.564554	4.58801	16.6691	4.45252e-05	0.000772597	chr8	19901717	19967258	+	LPL	lipoprotein lipase [Source:HGNC Symbol;Acc:HGNC:6677]
ENSG00000118640	0.993536	1.48773	16.657	4.48086e-05	0.000776702	chr2	85561562	85582031	+	VAMP8	vesicle associated membrane protein 8 [Source:HGNC Symbol;Acc:HGNC:12647]
ENSG00000143771	0.752985	2.60643	16.6562	4.48282e-05	0.000776702	chr1	224356850	224379459	+	CNIH4	cornichon family AMPA receptor auxiliary protein 4 [Source:HGNC Symbol;Acc:HGNC:25013]
ENSG00000116005	-0.55411	5.30409	16.6456	4.50806e-05	0.000780496	chr2	70257386	70281191	+	PCYOX1	prenylcysteine oxidase 1 [Source:HGNC Symbol;Acc:HGNC:20588]
ENSG00000119048	-0.589978	4.09225	16.6405	4.52021e-05	0.000780976	chr5	134371179	134391992	+	UBE2B	ubiquitin conjugating enzyme E2B [Source:HGNC Symbol;Acc:HGNC:12473]
ENSG00000184602	0.567872	4.75384	16.6412	4.51839e-05	0.000780976	chr16	11668414	11679159	+	SNN	stannin [Source:HGNC Symbol;Acc:HGNC:11149]
ENSG00000197558	1.1056	1.1561	16.6402	4.52086e-05	0.000780976	chr7	149776042	149833979	+	SSPO	SCO-spondin [Source:HGNC Symbol;Acc:HGNC:21998]
ENSG00000104774	0.682262	2.98324	16.6366	4.52931e-05	0.000781281	chr19	12666742	12646511	-	MAN2B1	mannosidase, alpha, class 2B, member 1 [Source:HGNC Symbol;Acc:HGNC:6826]
ENSG00000164900	-0.831714	2.36607	16.6378	4.52641e-05	0.000781281	chr7	151174745	151148589	-	GBX1	gastrulation brain homeobox 1 [Source:HGNC Symbol;Acc:HGNC:4185]
ENSG00000138347	-0.59084	9.07957	16.6286	4.54855e-05	0.000784021	chr10	68106117	68212017	+	MYPN	myopalladin [Source:HGNC Symbol;Acc:HGNC:23246]
ENSG00000177791	-0.610305	9.79078	16.6152	4.58083e-05	0.000789004	chr10	73641757	73631654	-	MYOZ1	myozenin 1 [Source:HGNC Symbol;Acc:HGNC:13752]
ENSG00000162032	-0.575761	4.36332	16.6062	4.60245e-05	0.000792144	chr16	1793700	1776712	-	SPSB3	splA/ryanodine receptor domain and SOCS box containing 3 [Source:HGNC Symbol;Acc:HGNC:30629]
ENSG00000018625	-0.609387	9.79591	16.5916	4.63811e-05	0.000797693	chr1	160115759	160143591	+	ATP1A2	ATPase, Na+/K+ transporting, alpha 2 polypeptide [Source:HGNC Symbol;Acc:HGNC:800]
ENSG00000135677	0.556955	4.59988	16.5515	4.73718e-05	0.000814133	chr12	64759447	64713445	-	GNS	glucosamine (N-acetyl)-6-sulfatase [Source:HGNC Symbol;Acc:HGNC:4422]
ENSG00000214269	1.01233	1.4608	16.5426	4.75957e-05	0.00081738	chr13	64959396	64958097	-	LGMNP1	legumain pseudogene 1 [Source:HGNC Symbol;Acc:HGNC:23079]
ENSG00000117118	-0.547238	5.5779	16.5293	4.79314e-05	0.000822541	chr1	17054170	17018722	-	SDHB	succinate dehydrogenase complex subunit B, iron sulfur (Ip) [Source:HGNC Symbol;Acc:HGNC:10681]
ENSG00000231341	-0.791404	2.45668	16.5123	4.83607e-05	0.000829299	chrY	5208069	5207215	-	VDAC1P6	voltage-dependent anion channel 1 pseudogene 6 [Source:HGNC Symbol;Acc:HGNC:37481]
ENSG00000182919	-0.666495	3.17852	16.4907	4.89147e-05	0.000838184	chr11	93741591	93764749	+	C11orf54	chromosome 11 open reading frame 54 [Source:HGNC Symbol;Acc:HGNC:30204]
ENSG00000004660	0.837789	2.15518	16.4834	4.91043e-05	0.000840283	chr17	3894891	3860315	-	CAMKK1	calcium/calmodulin-dependent protein kinase kinase 1, alpha [Source:HGNC Symbol;Acc:HGNC:1469]
ENSG00000077585	2.2142	-0.435309	16.4832	4.91091e-05	0.000840283	chr1	236142505	236221865	+	GPR137B	G protein-coupled receptor 137B [Source:HGNC Symbol;Acc:HGNC:11862]
ENSG00000121753	1.80785	-0.0617642	16.4666	4.95406e-05	0.000847047	chr1	31764893	31727117	-	ADGRB2	adhesion G protein-coupled receptor B2 [Source:HGNC Symbol;Acc:HGNC:944]
ENSG00000151458	0.77725	2.4357	16.4616	4.96727e-05	0.000848685	chr4	124712732	124664052	-	ANKRD50	ankyrin repeat domain 50 [Source:HGNC Symbol;Acc:HGNC:29223]
ENSG00000021300	0.883728	1.90138	16.4521	4.99225e-05	0.000852329	chr11	73646178	73662819	+	PLEKHB1	pleckstrin homology domain containing B1 [Source:HGNC Symbol;Acc:HGNC:19079]
ENSG00000128606	1.87971	-0.129387	16.4487	5.00118e-05	0.00085323	chr7	102912991	102944949	+	LRRC17	leucine rich repeat containing 17 [Source:HGNC Symbol;Acc:HGNC:16895]
ENSG00000049246	-0.541819	5.65863	16.4413	5.02063e-05	0.0008553	chr1	7784320	7845177	+	PER3	period circadian clock 3 [Source:HGNC Symbol;Acc:HGNC:8847]
ENSG00000127325	-0.570699	4.64433	16.4423	5.01808e-05	0.0008553	chr12	69699476	69643360	-	BEST3	bestrophin 3 [Source:HGNC Symbol;Acc:HGNC:17105]
ENSG00000075568	-0.544199	5.35899	16.4365	5.03343e-05	0.000856847	chr2	97995891	97756333	-	TMEM131	transmembrane protein 131 [Source:HGNC Symbol;Acc:HGNC:30366]
ENSG00000244153	-0.593179	3.98201	16.4351	5.03704e-05	0.000856847	chr3	98657802	98660570	+	WWP1P1	WW domain containing E3 ubiquitin protein ligase 1 pseudogene 1 [Source:HGNC Symbol;Acc:HGNC:48944]
ENSG00000157927	-0.988191	1.74717	16.4334	5.04171e-05	0.000857017	chr7	4883719	4797055	-	RADIL	Ras association and DIL domains [Source:HGNC Symbol;Acc:HGNC:22226]
ENSG00000159259	-0.61491	3.66012	16.4286	5.05442e-05	0.000858554	chr21	36385378	36419015	+	CHAF1B	chromatin assembly factor 1 subunit B [Source:HGNC Symbol;Acc:HGNC:1911]
ENSG00000116793	1.05014	1.36251	16.4202	5.07687e-05	0.00086174	chr1	113759489	113696831	-	PHTF1	putative homeodomain transcription factor 1 [Source:HGNC Symbol;Acc:HGNC:8939]
ENSG00000174407	-0.55837	7.56508	16.4117	5.09959e-05	0.000864968	chr20	62550453	62570764	+	MIR1-1HG	MIR1-1 host gene [Source:HGNC Symbol;Acc:HGNC:16159]
ENSG00000246922	-0.704245	2.87281	16.3586	5.24465e-05	0.000888929	chr15	65115197	65092770	-	UBAP1L	ubiquitin associated protein 1 like [Source:HGNC Symbol;Acc:HGNC:40028]
ENSG00000105677	0.62849	3.47518	16.3354	5.30918e-05	0.000899213	chr19	35545595	35547526	+	TMEM147	transmembrane protein 147 [Source:HGNC Symbol;Acc:HGNC:30414]
ENSG00000154237	0.744631	2.58331	16.3289	5.32741e-05	0.000901647	chr15	100919215	101078254	+	LRRK1	leucine-rich repeat kinase 1 [Source:HGNC Symbol;Acc:HGNC:18608]
ENSG00000189350	-0.887412	2.3374	16.3066	5.39037e-05	0.000911644	chr2	28956611	29061373	+	FAM179A	family with sequence similarity 179 member A [Source:HGNC Symbol;Acc:HGNC:33715]
ENSG00000158715	-0.801634	2.43304	16.3032	5.4e-05	0.000912612	chr1	205680459	205657851	-	SLC45A3	solute carrier family 45 member 3 [Source:HGNC Symbol;Acc:HGNC:8642]
ENSG00000229132	0.772019	2.43971	16.2931	5.42911e-05	0.000916869	chrX	92114461	92113246	-	EIF4A1P10	eukaryotic translation initiation factor 4A1 pseudogene 10 [Source:HGNC Symbol;Acc:HGNC:37930]
ENSG00000239388	-0.591823	3.98504	16.2806	5.46491e-05	0.000922248	chr3	57292682	57268347	-	ASB14	ankyrin repeat and SOCS box containing 14 [Source:HGNC Symbol;Acc:HGNC:19766]
ENSG00000137266	-0.637915	3.49225	16.2702	5.49486e-05	0.000926633	chr6	3457022	3268962	-	SLC22A23	solute carrier family 22 member 23 [Source:HGNC Symbol;Acc:HGNC:21106]
ENSG00000134809	0.702014	2.77915	16.239	5.58621e-05	0.000941359	chr11	57530803	57528463	-	TIMM10	translocase of inner mitochondrial membrane 10 homolog (yeast) [Source:HGNC Symbol;Acc:HGNC:11814]
ENSG00000198832	0.805866	2.34327	16.2331	5.60372e-05	0.000943629	chr22	31120069	31104772	-	SELM	selenoprotein M [Source:EntrezGene;Acc:140606]
ENSG00000138778	1.97816	-0.0561018	16.2278	5.61922e-05	0.000945558	chr4	103198409	103105806	-	CENPE	centromere protein E [Source:HGNC Symbol;Acc:HGNC:1856]
ENSG00000164308	0.864355	2.08568	16.224	5.63076e-05	0.000946819	chr5	96875939	96919716	+	ERAP2	endoplasmic reticulum aminopeptidase 2 [Source:HGNC Symbol;Acc:HGNC:29499]
ENSG00000269293	-0.742453	2.6665	16.2197	5.64332e-05	0.000948248	chr6	28137293	28121795	-	ZSCAN16-AS1	ZSCAN16 antisense RNA 1 [Source:HGNC Symbol;Acc:HGNC:48982]
ENSG00000162461	0.547392	5.98952	16.2179	5.6489e-05	0.000948504	chr1	15736405	15741396	+	SLC25A34	solute carrier family 25 member 34 [Source:HGNC Symbol;Acc:HGNC:27653]
ENSG00000150093	0.535217	5.66646	16.2139	5.66072e-05	0.000949806	chr10	33005792	32900319	-	ITGB1	integrin subunit beta 1 [Source:HGNC Symbol;Acc:HGNC:6153]
ENSG00000170325	-0.650539	3.27151	16.2086	5.67658e-05	0.000951784	chr11	130002835	129899706	-	PRDM10	PR domain containing 10 [Source:HGNC Symbol;Acc:HGNC:13995]
ENSG00000119772	-0.542952	6.23663	16.2052	5.68677e-05	0.00095281	chr2	25342590	25227855	-	DNMT3A	DNA (cytosine-5-)-methyltransferase 3 alpha [Source:HGNC Symbol;Acc:HGNC:2978]
ENSG00000247828	-0.635107	3.39581	16.1978	5.70905e-05	0.000955857	chr5	88268895	88436685	+	TMEM161B-AS1	TMEM161B antisense RNA 1 [Source:HGNC Symbol;Acc:HGNC:43839]
ENSG00000272335	-0.791536	2.33149	16.1955	5.71597e-05	0.00095633	chr5	44826076	44828592	+	RP11-53O19.3
ENSG00000089101	-0.89437	2.09331	16.188	5.73849e-05	0.000959412	chr20	20052514	20360702	+	CFAP61	cilia and flagella associated protein 61 [Source:HGNC Symbol;Acc:HGNC:15872]
ENSG00000280434	-0.686672	3.03409	16.1838	5.75139e-05	0.00096088	chr22	44139365	44153626	+	RP4-671O14.6
ENSG00000261054	-0.731234	2.76057	16.1803	5.76202e-05	0.00096197	chr15	99131806	99128832	-	RP11-6O2.4
ENSG00000070047	-0.541615	5.61568	16.1776	5.77035e-05	0.000962672	chr11	576486	612222	+	PHRF1	PHD and ring finger domains 1 [Source:HGNC Symbol;Acc:HGNC:24351]
ENSG00000185915	-0.566433	4.82292	16.1753	5.77722e-05	0.000963131	chrX	21658330	21654690	-	KLHL34	kelch like family member 34 [Source:HGNC Symbol;Acc:HGNC:26634]
ENSG00000188643	0.678225	3.01581	16.1691	5.79612e-05	0.000965592	chr1	153613145	153606886	-	S100A16	S100 calcium binding protein A16 [Source:HGNC Symbol;Acc:HGNC:20441]
ENSG00000234648	1.18211	0.973067	16.166	5.8056e-05	0.000966484	chr14	98973314	98973471	+	AL162151.3
ENSG00000109819	-0.542645	5.40062	16.1439	5.87371e-05	0.000977126	chr4	23904089	23755041	-	PPARGC1A	peroxisome proliferator-activated receptor gamma, coactivator 1 alpha [Source:HGNC Symbol;Acc:HGNC:9237]
ENSG00000179922	-0.601392	3.77217	16.1187	5.95254e-05	0.000989535	chr19	55624601	55620742	-	ZNF784	zinc finger protein 784 [Source:HGNC Symbol;Acc:HGNC:33111]
ENSG00000116670	0.671741	2.99046	16.1169	5.95819e-05	0.000989771	chr1	11691650	11674480	-	MAD2L2	MAD2 mitotic arrest deficient-like 2 (yeast) [Source:HGNC Symbol;Acc:HGNC:6764]
ENSG00000067191	0.548665	7.41822	16.0966	6.0224e-05	0.000999726	chr17	39197703	39173456	-	CACNB1	calcium channel, voltage-dependent, beta 1 subunit [Source:HGNC Symbol;Acc:HGNC:1401]
ENSG00000117115	0.577207	8.94457	16.0657	6.12148e-05	0.00101545	chr1	17119435	17066761	-	PADI2	peptidyl arginine deiminase, type II [Source:HGNC Symbol;Acc:HGNC:18341]
ENSG00000138764	0.839568	2.05707	16.0421	6.19831e-05	0.00102747	chr4	77157151	77433388	+	CCNG2	cyclin G2 [Source:HGNC Symbol;Acc:HGNC:1593]
ENSG00000177663	0.722065	2.65176	16.0288	6.24198e-05	0.00103397	chr22	17084954	17115694	+	IL17RA	interleukin 17 receptor A [Source:HGNC Symbol;Acc:HGNC:5985]
ENSG00000151090	-0.549438	4.76507	16.0147	6.28864e-05	0.00104097	chr3	24495282	24117160	-	THRB	thyroid hormone receptor, beta [Source:HGNC Symbol;Acc:HGNC:11799]
ENSG00000107537	-0.534967	5.6771	15.9992	6.34013e-05	0.00104875	chr10	13302412	13277796	-	PHYH	phytanoyl-CoA 2-hydroxylase [Source:HGNC Symbol;Acc:HGNC:8940]
ENSG00000146830	-0.534252	5.88006	15.9801	6.40454e-05	0.00105865	chr7	100689448	100679507	-	GIGYF1	GRB10 interacting GYF protein 1 [Source:HGNC Symbol;Acc:HGNC:9126]
ENSG00000080802	-0.5594	4.34239	15.9694	6.44088e-05	0.00106391	chr7	135510127	135361795	-	CNOT4	CCR4-NOT transcription complex subunit 4 [Source:HGNC Symbol;Acc:HGNC:7880]
ENSG00000091106	4.33671	-1.14681	15.9658	6.45311e-05	0.00106517	chr2	32265854	32224453	-	NLRC4	NLR family, CARD domain containing 4 [Source:HGNC Symbol;Acc:HGNC:16412]
ENSG00000204622	1.0427	1.37781	15.9599	6.47332e-05	0.00106776	chr6	30005971	30009956	+	HLA-J	major histocompatibility complex, class I, J (pseudogene) [Source:HGNC Symbol;Acc:HGNC:4967]
ENSG00000133460	-0.66183	3.22529	15.9562	6.48589e-05	0.00106832	chr22	23856703	23886309	+	SLC2A11	solute carrier family 2 (facilitated glucose transporter), member 11 [Source:HGNC Symbol;Acc:HGNC:14239]
ENSG00000180879	0.647752	3.20135	15.9574	6.48165e-05	0.00106832	chrX	153793516	153798505	+	SSR4	signal sequence receptor, delta [Source:HGNC Symbol;Acc:HGNC:11326]
ENSG00000183298	0.858246	1.9772	15.9529	6.49705e-05	0.00106941	chr1	101787219	101786340	-	RPSAP19	ribosomal protein SA pseudogene 19 [Source:HGNC Symbol;Acc:HGNC:36508]
ENSG00000126005	0.643445	3.18044	15.944	6.52775e-05	0.0010737	chr20	35278131	35201745	-	MMP24-AS1	MMP24 antisense RNA 1 [Source:HGNC Symbol;Acc:HGNC:44421]
ENSG00000215301	-0.532586	5.87156	15.9388	6.54558e-05	0.00107588	chrX	41333348	41364472	+	DDX3X	DEAD (Asp-Glu-Ala-Asp) box helicase 3, X-linked [Source:HGNC Symbol;Acc:HGNC:2745]
ENSG00000129255	0.770754	2.37656	15.9085	6.6514e-05	0.0010925	chr17	7583529	7592789	+	MPDU1	mannose-P-dolichol utilization defect 1 [Source:HGNC Symbol;Acc:HGNC:7207]
ENSG00000136527	-0.570765	4.13838	15.8898	6.71731e-05	0.00110255	chr3	185938136	185915906	-	TRA2B	transformer 2 beta homolog (Drosophila) [Source:HGNC Symbol;Acc:HGNC:10781]
ENSG00000051341	2.27637	-0.378126	15.8219	6.9629e-05	0.00114206	chr3	121546641	121431427	-	POLQ	polymerase (DNA directed), theta [Source:HGNC Symbol;Acc:HGNC:9186]
ENSG00000145391	-0.539627	7.02835	15.7861	7.09567e-05	0.00116302	chr4	139606699	139495941	-	SETD7	SET domain containing (lysine methyltransferase) 7 [Source:HGNC Symbol;Acc:HGNC:30412]
ENSG00000090674	0.717356	2.60335	15.7784	7.1248e-05	0.00116698	chr19	7522626	7534009	+	MCOLN1	mucolipin 1 [Source:HGNC Symbol;Acc:HGNC:13356]
ENSG00000188760	2.2146	-0.501121	15.7411	7.26658e-05	0.00118937	chr2	219543663	219550595	+	TMEM198	transmembrane protein 198 [Source:HGNC Symbol;Acc:HGNC:33704]
ENSG00000073464	-0.529959	5.6349	15.7345	7.29187e-05	0.00119267	chrX	10156945	10237660	+	CLCN4	chloride channel, voltage-sensitive 4 [Source:HGNC Symbol;Acc:HGNC:2022]
ENSG00000067221	0.653285	3.10648	15.7317	7.30269e-05	0.00119361	chr15	73994622	73978923	-	STOML1	stomatin like 1 [Source:HGNC Symbol;Acc:HGNC:14560]
ENSG00000187446	0.530128	5.17317	15.7144	7.36973e-05	0.00120372	chr15	41230839	41281890	+	CHP1	calcineurin-like EF-hand protein 1 [Source:HGNC Symbol;Acc:HGNC:17433]
ENSG00000123353	1.14716	1.0293	15.7118	7.37978e-05	0.00120452	chr12	55817919	55821879	+	ORMDL2	ORMDL sphingolipid biosynthesis regulator 2 [Source:HGNC Symbol;Acc:HGNC:16037]
ENSG00000198542	0.847369	1.99801	15.7027	7.41563e-05	0.00120953	chr13	101452593	101720856	+	ITGBL1	integrin subunit beta like 1 [Source:HGNC Symbol;Acc:HGNC:6164]
ENSG00000147274	-0.543816	4.66781	15.6982	7.43309e-05	0.00121153	chrX	136880764	136848004	-	RBMX	RNA binding motif protein, X-linked [Source:HGNC Symbol;Acc:HGNC:9910]
ENSG00000260401	-0.62736	3.41755	15.6862	7.48064e-05	0.00121843	chr11	73238975	73242335	+	RP11-800A3.4
ENSG00000022976	-0.57122	4.05224	15.6766	7.5185e-05	0.00122375	chr14	102317377	102342702	+	ZNF839	zinc finger protein 839 [Source:HGNC Symbol;Acc:HGNC:20345]
ENSG00000162704	0.798823	2.25223	15.6706	7.54222e-05	0.00122675	chr1	183635757	183620846	-	ARPC5	actin related protein 2/3 complex subunit 5 [Source:HGNC Symbol;Acc:HGNC:708]
ENSG00000073905	-0.544605	4.77783	15.667	7.55693e-05	0.00122829	chrX	80929500	80930347	+	VDAC1P1	voltage-dependent anion channel 1 pseudogene 1 [Source:HGNC Symbol;Acc:HGNC:12671]
ENSG00000105866	-0.767366	2.42019	15.6637	7.56993e-05	0.00122955	chr7	21428034	21514822	+	SP4	Sp4 transcription factor [Source:HGNC Symbol;Acc:HGNC:11209]
ENSG00000153902	-0.64254	3.22117	15.6592	7.5879e-05	0.00123161	chr19	35142451	35124513	-	LGI4	leucine-rich repeat LGI family member 4 [Source:HGNC Symbol;Acc:HGNC:18712]
ENSG00000196209	1.3894	0.418356	15.6377	7.67472e-05	0.00124484	chr20	1491587	1470741	-	SIRPB2	signal-regulatory protein beta 2 [Source:HGNC Symbol;Acc:HGNC:16247]
ENSG00000160131	-0.919851	1.7925	15.6348	7.68663e-05	0.00124591	chrX	151396515	151409364	+	VMA21	VMA21 vacuolar H+-ATPase homolog (S. cerevisiae) [Source:HGNC Symbol;Acc:HGNC:22082]
ENSG00000102996	0.629253	3.37086	15.6305	7.70419e-05	0.00124789	chr16	58025566	58046901	+	MMP15	matrix metallopeptidase 15 [Source:HGNC Symbol;Acc:HGNC:7161]
ENSG00000175984	-0.533834	6.06626	15.627	7.71822e-05	0.00124929	chr1	114670422	114582848	-	DENND2C	DENN/MADD domain containing 2C [Source:HGNC Symbol;Acc:HGNC:24748]
ENSG00000174437	-0.62111	10.8023	15.6157	7.76442e-05	0.0012559	chr12	110280756	110351093	+	ATP2A2	ATPase, Ca++ transporting, cardiac muscle, slow twitch 2 [Source:HGNC Symbol;Acc:HGNC:812]
ENSG00000163257	-0.70118	2.80923	15.612	7.77967e-05	0.0012575	chr4	17810758	17800655	-	DCAF16	DDB1 and CUL4 associated factor 16 [Source:HGNC Symbol;Acc:HGNC:25987]
ENSG00000023228	-0.54731	7.7037	15.6061	7.80399e-05	0.00126056	chr2	206159603	206114817	-	NDUFS1	NADH:ubiquinone oxidoreductase core subunit S1 [Source:HGNC Symbol;Acc:HGNC:7707]
ENSG00000152601	-0.538496	7.03204	15.5943	7.85291e-05	0.00126758	chr3	152243828	152465780	+	MBNL1	muscleblind like splicing regulator 1 [Source:HGNC Symbol;Acc:HGNC:6923]
ENSG00000144843	0.799666	2.20798	15.5914	7.8649e-05	0.00126864	chr3	119579268	119589945	+	ADPRH	ADP-ribosylarginine hydrolase [Source:HGNC Symbol;Acc:HGNC:269]
ENSG00000259299	-0.613269	3.48174	15.5791	7.91638e-05	0.00127607	chr15	29235137	29233673	-	RP11-37J13.1
ENSG00000130595	-0.675348	12.402	15.5718	7.94687e-05	0.0012801	chr11	1919562	1938706	+	TNNT3	troponin T type 3 (skeletal, fast) [Source:HGNC Symbol;Acc:HGNC:11950]
ENSG00000066697	0.856336	1.94017	15.5628	7.98466e-05	0.0012853	chr9	100427156	100451711	+	MSANTD3	Myb/SANT-like DNA-binding domain containing 3 [Source:HGNC Symbol;Acc:HGNC:23370]
ENSG00000090621	-0.54334	7.65524	15.5581	8.00473e-05	0.00128764	chr1	39576790	39560816	-	PABPC4	poly(A) binding protein, cytoplasmic 4 (inducible form) [Source:HGNC Symbol;Acc:HGNC:8557]
ENSG00000110693	-0.535344	5.1051	15.5537	8.02353e-05	0.00128978	chr11	16739591	15966449	-	SOX6	SRY-box 6 [Source:HGNC Symbol;Acc:HGNC:16421]
ENSG00000263528	2.21853	-0.436388	15.5257	8.14321e-05	0.00130812	chr1	206470476	206496889	+	IKBKE	inhibitor of kappa light polypeptide gene enhancer in B-cells, kinase epsilon [Source:HGNC Symbol;Acc:HGNC:14552]
ENSG00000087088	0.832056	2.06101	15.517	8.18057e-05	0.00131322	chr19	48954815	48961798	+	BAX	BCL2-associated X protein [Source:HGNC Symbol;Acc:HGNC:959]
ENSG00000163932	1.01397	1.35364	15.4975	8.26536e-05	0.00132592	chr3	53156009	53192717	+	PRKCD	protein kinase C, delta [Source:HGNC Symbol;Acc:HGNC:9399]
ENSG00000084733	-0.530729	6.2706	15.4864	8.31417e-05	0.00133215	chr2	26034107	26137454	+	RAB10	RAB10, member RAS oncogene family [Source:HGNC Symbol;Acc:HGNC:9759]
ENSG00000144115	-0.558879	4.49255	15.4861	8.3156e-05	0.00133215	chr2	88170295	88186636	+	THNSL2	threonine synthase-like 2 [Source:HGNC Symbol;Acc:HGNC:25602]
ENSG00000131375	-0.633245	3.32942	15.481	8.33809e-05	0.00133409	chr3	15206152	15252918	+	CAPN7	calpain 7 [Source:HGNC Symbol;Acc:HGNC:1484]
ENSG00000167969	-0.536267	5.07258	15.4807	8.33913e-05	0.00133409	chr16	2252300	2239395	-	ECI1	enoyl-CoA delta isomerase 1 [Source:HGNC Symbol;Acc:HGNC:2703]
ENSG00000116830	0.782932	2.28283	15.4684	8.39372e-05	0.0013419	chr1	117060303	117107453	+	TTF2	transcription termination factor, RNA polymerase II [Source:HGNC Symbol;Acc:HGNC:12398]
ENSG00000158022	-0.542404	7.29884	15.4572	8.44353e-05	0.00134895	chr1	26068436	26051304	-	TRIM63	tripartite motif containing 63, E3 ubiquitin protein ligase [Source:HGNC Symbol;Acc:HGNC:16007]
ENSG00000217027	-0.587462	3.97185	15.4518	8.46751e-05	0.00135185	chr6	144200965	144200447	-	TPT1P4	tumor protein, translationally-controlled 1 pseudogene 4 [Source:HGNC Symbol;Acc:HGNC:49298]
ENSG00000173801	-0.533168	6.47906	15.4243	8.59189e-05	0.00137077	chr17	41786931	41754604	-	JUP	junction plakoglobin [Source:HGNC Symbol;Acc:HGNC:6207]
ENSG00000184601	-0.987448	1.69588	15.4214	8.60487e-05	0.00137191	chr14	104579684	104590515	+	C14orf180	chromosome 14 open reading frame 180 [Source:HGNC Symbol;Acc:HGNC:33795]
ENSG00000150722	-1.69954	0.230575	15.4084	8.66453e-05	0.00138048	chr2	181954241	182131398	+	PPP1R1C	protein phosphatase 1 regulatory inhibitor subunit 1C [Source:HGNC Symbol;Acc:HGNC:14940]
ENSG00000182511	0.752256	2.43295	15.3987	8.70882e-05	0.00138659	chr15	90883695	90895776	+	FES	FES proto-oncogene, tyrosine kinase [Source:HGNC Symbol;Acc:HGNC:3657]
ENSG00000132382	-0.525992	6.01839	15.3953	8.72463e-05	0.00138816	chr17	4555631	4538897	-	MYBBP1A	MYB binding protein (P160) 1a [Source:HGNC Symbol;Acc:HGNC:7546]
ENSG00000249249	-1.19139	1.02399	15.3837	8.7785e-05	0.00139578	chr5	115602057	115620659	+	AC010226.4
ENSG00000087299	-0.701085	2.79196	15.3761	8.81382e-05	0.00140045	chr14	50312548	50237563	-	L2HGDH	L-2-hydroxyglutarate dehydrogenase [Source:HGNC Symbol;Acc:HGNC:20499]
ENSG00000149294	0.598152	3.84072	15.3678	8.85269e-05	0.00140567	chr11	112961247	113278436	+	NCAM1	neural cell adhesion molecule 1 [Source:HGNC Symbol;Acc:HGNC:7656]
ENSG00000125354	0.849413	1.99906	15.3585	8.89642e-05	0.00141165	chrX	119693370	119615724	-	SEPT6	septin 6 [Source:HGNC Symbol;Acc:HGNC:15848]
ENSG00000064601	0.548862	4.24679	15.3493	8.9398e-05	0.00141757	chr20	45890144	45898820	+	CTSA	cathepsin A [Source:HGNC Symbol;Acc:HGNC:9251]
ENSG00000213654	1.21493	0.775286	15.342	8.97441e-05	0.00142209	chr6	32195523	32190766	-	GPSM3	G-protein signaling modulator 3 [Source:HGNC Symbol;Acc:HGNC:13945]
ENSG00000259820	-0.769059	2.42901	15.3307	9.02827e-05	0.00142966	chr8	134798272	134792020	-	AC083843.1
ENSG00000000938	1.08823	1.08849	15.3273	9.04432e-05	0.00143123	chr1	27635277	27612064	-	FGR	FGR proto-oncogene, Src family tyrosine kinase [Source:HGNC Symbol;Acc:HGNC:3697]
ENSG00000059573	0.889976	1.79586	15.3248	9.05654e-05	0.0014322	chr10	95656706	95605929	-	ALDH18A1	aldehyde dehydrogenase 18 family member A1 [Source:HGNC Symbol;Acc:HGNC:9722]
ENSG00000121152	3.58143	-0.985118	15.3221	9.06936e-05	0.00143325	chr2	96335787	96373845	+	NCAPH	non-SMC condensin I complex subunit H [Source:HGNC Symbol;Acc:HGNC:1112]
ENSG00000133195	0.809662	2.08545	15.3121	9.11742e-05	0.00143987	chr17	73092712	72645949	-	SLC39A11	solute carrier family 39 member 11 [Source:HGNC Symbol;Acc:HGNC:14463]
ENSG00000122966	0.98619	1.45788	15.3079	9.13759e-05	0.00144111	chr12	119877291	119685790	-	CIT	citron rho-interacting serine/threonine kinase [Source:HGNC Symbol;Acc:HGNC:1985]
ENSG00000261101	1.71954	0.00896174	15.3092	9.13156e-05	0.00144111	chrX	101627868	101628523	+	RP4-545K15.5
ENSG00000099308	0.606723	3.46663	15.2994	9.17883e-05	0.00144664	chr19	18097793	18151692	+	MAST3	microtubule associated serine/threonine kinase 3 [Source:HGNC Symbol;Acc:HGNC:19036]
ENSG00000072506	0.589253	3.60976	15.2926	9.21197e-05	0.00145089	chrX	53434373	53431258	-	HSD17B10	hydroxysteroid (17-beta) dehydrogenase 10 [Source:HGNC Symbol;Acc:HGNC:4800]
ENSG00000013810	0.780517	2.26545	15.2874	9.2373e-05	0.00145389	chr4	1721490	1745176	+	TACC3	transforming, acidic coiled-coil containing protein 3 [Source:HGNC Symbol;Acc:HGNC:11524]
ENSG00000130558	0.657777	3.01535	15.2861	9.24351e-05	0.00145389	chr9	135075243	135121179	+	OLFM1	olfactomedin 1 [Source:HGNC Symbol;Acc:HGNC:17187]
ENSG00000100485	-0.526395	5.62235	15.2784	9.28162e-05	0.00145891	chr14	50231558	50117120	-	SOS2	SOS Ras/Rho guanine nucleotide exchange factor 2 [Source:HGNC Symbol;Acc:HGNC:11188]
ENSG00000164684	-0.543723	4.5096	15.2737	9.3046e-05	0.00146153	chr8	80874781	80628451	-	ZNF704	zinc finger protein 704 [Source:HGNC Symbol;Acc:HGNC:32291]
ENSG00000154263	-0.620965	3.39406	15.2692	9.32671e-05	0.00146402	chr17	69244846	69147214	-	ABCA10	ATP binding cassette subfamily A member 10 [Source:HGNC Symbol;Acc:HGNC:30]
ENSG00000100336	1.59591	0.0690632	15.2613	9.36609e-05	0.00146922	chr22	36204840	36189124	-	APOL4	apolipoprotein L4 [Source:HGNC Symbol;Acc:HGNC:14867]
ENSG00000178950	-0.537697	4.65851	15.2577	9.38366e-05	0.00147099	chr4	932373	849276	-	GAK	cyclin G associated kinase [Source:HGNC Symbol;Acc:HGNC:4113]
ENSG00000142192	0.523837	5.97238	15.255	9.39736e-05	0.00147215	chr21	26171128	25880550	-	APP	amyloid beta (A4) precursor protein [Source:HGNC Symbol;Acc:HGNC:620]
ENSG00000167705	-0.544196	4.36447	15.2492	9.42626e-05	0.00147569	chr17	1650077	1646145	-	RILP	Rab interacting lysosomal protein [Source:HGNC Symbol;Acc:HGNC:30266]
ENSG00000088727	1.05274	1.25522	15.2283	9.53087e-05	0.00149106	chr3	47283451	47228026	-	KIF9	kinesin family member 9 [Source:HGNC Symbol;Acc:HGNC:16666]
ENSG00000137731	-1.1707	0.949721	15.2242	9.55144e-05	0.00149328	chr11	117828698	117800844	-	FXYD2	FXYD domain containing ion transport regulator 2 [Source:HGNC Symbol;Acc:HGNC:4026]
ENSG00000110880	0.5348	4.53491	15.2191	9.57762e-05	0.00149638	chr12	108731596	108645109	-	CORO1C	coronin, actin binding protein, 1C [Source:HGNC Symbol;Acc:HGNC:2254]
ENSG00000278828	2.51562	-0.580385	15.2117	9.61504e-05	0.00150122	chr6	27810064	27811300	+	HIST1H3H	histone cluster 1, H3h [Source:HGNC Symbol;Acc:HGNC:4775]
ENSG00000163069	-0.53316	4.91291	15.2094	9.62666e-05	0.00150203	chr4	52038482	52020706	-	SGCB	sarcoglycan beta [Source:HGNC Symbol;Acc:HGNC:10806]
ENSG00000123815	0.668158	2.90549	15.2048	9.65011e-05	0.00150468	chr19	40718207	40691529	-	ADCK4	aarF domain containing kinase 4 [Source:HGNC Symbol;Acc:HGNC:19041]
ENSG00000177732	1.12454	0.917365	15.1941	9.70517e-05	0.00151125	chr20	325401	330224	+	SOX12	SRY-box 12 [Source:HGNC Symbol;Acc:HGNC:11198]
ENSG00000214456	0.534173	5.19022	15.1948	9.70128e-05	0.00151125	chr19	4535224	4522531	-	PLIN5	perilipin 5 [Source:HGNC Symbol;Acc:HGNC:33196]
ENSG00000213406	2.35977	-0.547997	15.178	9.78797e-05	0.00152313	chr4	153308717	153307792	-	ANXA2P1	annexin A2 pseudogene 1 [Source:HGNC Symbol;Acc:HGNC:538]
ENSG00000198951	0.644822	3.06056	15.1724	9.81751e-05	0.00152671	chr22	42070842	42058354	-	NAGA	N-acetylgalactosaminidase, alpha- [Source:HGNC Symbol;Acc:HGNC:7631]
ENSG00000204946	-0.633216	3.27038	15.1695	9.83239e-05	0.00152801	chr7	149262171	149297302	+	ZNF783	zinc finger family member 783 [Source:HGNC Symbol;Acc:HGNC:27222]
ENSG00000165175	-0.532372	5.82422	15.152	9.92368e-05	0.00154117	chrX	38801432	38806537	+	MID1IP1	MID1 interacting protein 1 [Source:HGNC Symbol;Acc:HGNC:20715]
ENSG00000170417	-0.540873	4.52678	15.1414	9.97965e-05	0.00154883	chr2	102736908	102843893	+	TMEM182	transmembrane protein 182 [Source:HGNC Symbol;Acc:HGNC:26391]
ENSG00000170323	0.632788	3.14124	15.12	0.000100934	0.00156545	chr8	81483263	81478419	-	FABP4	fatty acid binding protein 4, adipocyte [Source:HGNC Symbol;Acc:HGNC:3559]
ENSG00000115129	1.21962	0.730564	15.112	0.000101363	0.00157106	chr2	24085861	24077433	-	TP53I3	tumor protein p53 inducible protein 3 [Source:HGNC Symbol;Acc:HGNC:19373]
ENSG00000156587	0.958296	1.5416	15.1055	0.000101715	0.00157546	chr11	57568284	57551656	-	UBE2L6	ubiquitin conjugating enzyme E2L 6 [Source:HGNC Symbol;Acc:HGNC:12490]
ENSG00000131471	0.671526	3.02484	15.0932	0.00010238	0.00158472	chr17	42851184	42858130	+	AOC3	amine oxidase, copper containing 3 [Source:HGNC Symbol;Acc:HGNC:550]
ENSG00000106819	1.29623	0.685951	15.0887	0.000102625	0.00158641	chr9	92482506	92456205	-	ASPN	asporin [Source:HGNC Symbol;Acc:HGNC:14872]
ENSG00000145990	-0.529091	4.9838	15.0887	0.000102622	0.00158641	chr6	13487662	13357830	-	GFOD1	glucose-fructose oxidoreductase domain containing 1 [Source:HGNC Symbol;Acc:HGNC:21096]
ENSG00000255471	-1.06301	1.31475	15.0796	0.000103117	0.00159296	chr11	86925037	86892214	-	RP11-736K20.5
ENSG00000279555	-0.778666	2.33587	15.0737	0.000103443	0.00159694	chr17	57277920	57280017	+	RP11-426D19.1
ENSG00000134250	0.530388	4.74179	15.0677	0.00010377	0.00160094	chr1	120069626	119911553	-	NOTCH2	notch 2 [Source:HGNC Symbol;Acc:HGNC:7882]
ENSG00000078814	-0.538722	7.57595	15.0631	0.000104024	0.0016038	chr20	34975403	35002437	+	MYH7B	myosin, heavy chain 7B, cardiac muscle, beta [Source:HGNC Symbol;Acc:HGNC:15906]
ENSG00000204577	1.48881	0.240955	15.0549	0.000104475	0.00160968	chr19	54223506	54216278	-	LILRB3	leukocyte immunoglobulin-like receptor, subfamily B (with TM and ITIM domains), member 3 [Source:HGNC Symbol;Acc:HGNC:6607]
ENSG00000013016	0.821782	2.13021	15.035	0.000105583	0.00162504	chr2	31234337	31269447	+	EHD3	EH domain containing 3 [Source:HGNC Symbol;Acc:HGNC:3244]
ENSG00000239224	0.794253	2.16529	15.0345	0.000105611	0.00162504	chr14	102583177	102582888	-	RN7SL546P	RNA, 7SL, cytoplasmic 546, pseudogene [Source:HGNC Symbol;Acc:HGNC:46562]
ENSG00000008083	-0.531228	4.7415	15.0243	0.000106182	0.00163276	chr6	15246296	15522040	+	JARID2	jumonji and AT-rich interaction domain containing 2 [Source:HGNC Symbol;Acc:HGNC:6196]
ENSG00000156535	0.990029	1.40068	14.9848	0.000108431	0.00166624	chr6	73695785	73828316	+	CD109	CD109 molecule [Source:HGNC Symbol;Acc:HGNC:21685]
ENSG00000223722	1.43414	0.442538	14.9738	0.000109066	0.0016749	chr12	31754720	31755121	+	RP11-467L13.5
ENSG00000198113	1.21916	0.781624	14.9664	0.000109494	0.00168037	chr9	137277749	137282641	+	TOR4A	torsin family 4, member A [Source:HGNC Symbol;Acc:HGNC:25981]
ENSG00000215057	-0.613798	3.39163	14.9555	0.000110125	0.00168894	chr6	5972412	5974012	+	PKMP5	pyruvate kinase, muscle pseudogene 5 [Source:HGNC Symbol;Acc:HGNC:44247]
ENSG00000145623	0.913088	1.76413	14.9419	0.000110925	0.00169898	chr5	38845858	38945596	+	OSMR	oncostatin M receptor [Source:HGNC Symbol;Acc:HGNC:8507]
ENSG00000204055	3.14231	-0.968254	14.9423	0.000110897	0.00169898	chr9	129176771	129210548	+	RP11-247A12.2
ENSG00000165525	-0.527467	4.80595	14.9282	0.00011173	0.00170908	chr14	49853203	49782083	-	NEMF	nuclear export mediator factor [Source:HGNC Symbol;Acc:HGNC:10663]
ENSG00000184481	-0.51637	5.76514	14.9288	0.000111694	0.00170908	chrX	71096197	71103535	+	FOXO4	forkhead box O4 [Source:HGNC Symbol;Acc:HGNC:7139]
ENSG00000146426	0.6904	2.73065	14.9243	0.000111963	0.00171152	chr6	154832697	155257723	+	TIAM2	T-cell lymphoma invasion and metastasis 2 [Source:HGNC Symbol;Acc:HGNC:11806]
ENSG00000198356	0.591948	3.51444	14.9187	0.000112297	0.00171549	chr19	12737139	12748323	+	ASNA1	arsA arsenite transporter, ATP-binding, homolog 1 (bacterial) [Source:HGNC Symbol;Acc:HGNC:752]
ENSG00000125652	-0.561301	4.13991	14.9152	0.000112505	0.00171755	chr19	6372433	6375251	+	ALKBH7	alkB homolog 7 [Source:HGNC Symbol;Acc:HGNC:21306]
ENSG00000206341	0.646183	3.13926	14.9112	0.00011274	0.00172001	chr6	29887752	29890482	+	HLA-H	major histocompatibility complex, class I, H (pseudogene) [Source:HGNC Symbol;Acc:HGNC:4965]
ENSG00000174125	2.06398	-0.38038	14.9082	0.00011292	0.00172164	chr4	38856817	38790677	-	TLR1	toll-like receptor 1 [Source:HGNC Symbol;Acc:HGNC:11847]
ENSG00000187688	0.90611	1.69137	14.8747	0.000114945	0.00175138	chr17	16415542	16437003	+	TRPV2	transient receptor potential cation channel, subfamily V, member 2 [Source:HGNC Symbol;Acc:HGNC:18082]
ENSG00000166557	1.2854	0.627996	14.8621	0.000115716	0.00176197	chr15	79311062	79427432	+	TMED3	transmembrane p24 trafficking protein 3 [Source:HGNC Symbol;Acc:HGNC:28889]
ENSG00000244509	1.19128	0.811773	14.8556	0.000116114	0.00176688	chr22	39014083	39020352	+	APOBEC3C	apolipoprotein B mRNA editing enzyme, catalytic polypeptide-like 3C [Source:HGNC Symbol;Acc:HGNC:17353]
ENSG00000129103	0.606813	3.35125	14.8477	0.000116604	0.00177203	chr7	56064002	56080670	+	SUMF2	sulfatase modifying factor 2 [Source:HGNC Symbol;Acc:HGNC:20415]
ENSG00000148341	0.519867	5.01791	14.8487	0.000116539	0.00177203	chr9	129028303	129007036	-	SH3GLB2	SH3-domain GRB2-like endophilin B2 [Source:HGNC Symbol;Acc:HGNC:10834]
ENSG00000162909	0.51568	6.03034	14.8435	0.000116862	0.0017748	chr1	223701593	223776018	+	CAPN2	calpain 2, (m/II) large subunit [Source:HGNC Symbol;Acc:HGNC:1479]
ENSG00000133026	0.545602	4.26083	14.8351	0.000117381	0.00178036	chr17	8630761	8474205	-	MYH10	myosin, heavy chain 10, non-muscle [Source:HGNC Symbol;Acc:HGNC:7568]
ENSG00000197312	-0.515522	5.76985	14.8353	0.00011737	0.00178036	chr1	15617500	15669044	+	DDI2	DNA damage inducible 1 homolog 2 [Source:HGNC Symbol;Acc:HGNC:24578]
ENSG00000141570	1.21805	0.73662	14.8281	0.000117822	0.00178589	chr17	79801683	79792132	-	CBX8	chromobox 8 [Source:HGNC Symbol;Acc:HGNC:15962]
ENSG00000129911	1.07878	1.09508	14.821	0.000118262	0.00179141	chr19	1863568	1852399	-	KLF16	Kruppel-like factor 16 [Source:HGNC Symbol;Acc:HGNC:16857]
ENSG00000142661	0.563847	8.96003	14.7929	0.000120042	0.00181719	chr1	24112175	24056035	-	MYOM3	myomesin 3 [Source:HGNC Symbol;Acc:HGNC:26679]
ENSG00000152583	0.522155	6.71337	14.7811	0.000120793	0.00182501	chr4	87531061	87473335	-	SPARCL1	SPARC like 1 [Source:HGNC Symbol;Acc:HGNC:11220]
ENSG00000186350	-0.532157	7.59208	14.7834	0.000120648	0.00182501	chr9	134317098	134440585	+	RXRA	retinoid X receptor alpha [Source:HGNC Symbol;Acc:HGNC:10477]
ENSG00000254740	-1.85951	0.0728886	14.7817	0.000120756	0.00182501	chr11	119372706	119381613	+	RP11-334E6.3
ENSG00000146963	-0.673407	2.87728	14.7781	0.000120984	0.00182672	chr7	139340359	139423457	+	LUC7L2	LUC7-like 2 pre-mRNA splicing factor [Source:HGNC Symbol;Acc:HGNC:21608]
ENSG00000125772	-0.648868	2.97518	14.7759	0.000121125	0.00182766	chr20	5611026	5544404	-	GPCPD1	glycerophosphocholine phosphodiesterase 1 [Source:HGNC Symbol;Acc:HGNC:26957]
ENSG00000079462	0.960872	1.3694	14.7666	0.000121725	0.00183553	chr19	42303546	42297033	-	PAFAH1B3	platelet activating factor acetylhydrolase 1b catalytic subunit 3 [Source:HGNC Symbol;Acc:HGNC:8576]
ENSG00000165238	-0.545169	7.68594	14.7523	0.000122653	0.00184834	chr9	93184916	93320572	+	WNK2	WNK lysine deficient protein kinase 2 [Source:HGNC Symbol;Acc:HGNC:14542]
ENSG00000112977	0.864732	1.82774	14.7457	0.000123081	0.0018536	chr5	10761272	10679230	-	DAP	death-associated protein [Source:HGNC Symbol;Acc:HGNC:2672]
ENSG00000197766	-0.583369	4.03201	14.7405	0.000123423	0.00185755	chr19	859643	863630	+	CFD	complement factor D (adipsin) [Source:HGNC Symbol;Acc:HGNC:2771]
ENSG00000178035	0.512163	5.76137	14.732	0.000123982	0.00186476	chr3	49029408	49024325	-	IMPDH2	IMP (inosine 5'-monophosphate) dehydrogenase 2 [Source:HGNC Symbol;Acc:HGNC:6053]
ENSG00000035141	0.653025	2.8711	14.7258	0.000124391	0.0018697	chr2	70302090	70295975	-	FAM136A	family with sequence similarity 136 member A [Source:HGNC Symbol;Acc:HGNC:25911]
ENSG00000174600	0.736793	2.40449	14.7203	0.000124754	0.00187395	chr12	108339341	108288044	-	CMKLR1	chemerin chemokine-like receptor 1 [Source:HGNC Symbol;Acc:HGNC:2121]
ENSG00000186326	-0.602819	3.69503	14.7146	0.000125128	0.00187805	chr19	32675407	32678300	+	RGS9BP	regulator of G-protein signaling 9 binding protein [Source:HGNC Symbol;Acc:HGNC:30304]
ENSG00000262877	-1.05878	1.27218	14.7137	0.000125187	0.00187805	chr17	81390256	81388126	-	RP11-1055B8.4
ENSG00000120688	-0.572736	3.77929	14.711	0.000125365	0.0018795	chr13	41061274	41084006	+	WBP4	WW domain binding protein 4 [Source:HGNC Symbol;Acc:HGNC:12739]
ENSG00000276278	-1.24101	0.873532	14.7045	0.000125801	0.00188483	chr15	84623237	84622015	-	RP11-182J1.3
ENSG00000178537	0.551092	4.03629	14.6985	0.000126202	0.00188964	chr3	48898993	48856931	-	SLC25A20	solute carrier family 25 (carnitine/acylcarnitine translocase), member 20 [Source:HGNC Symbol;Acc:HGNC:1421]
ENSG00000124104	0.513068	5.55796	14.694	0.000126501	0.0018929	chr20	45833810	45843275	+	SNX21	sorting nexin family member 21 [Source:HGNC Symbol;Acc:HGNC:16154]
ENSG00000117676	1.08999	1.03612	14.6906	0.000126732	0.00189514	chr1	26529761	26575030	+	RPS6KA1	ribosomal protein S6 kinase, 90kDa, polypeptide 1 [Source:HGNC Symbol;Acc:HGNC:10430]
ENSG00000147852	-0.516577	5.40358	14.6803	0.000127425	0.00190429	chr9	2621834	2660053	+	VLDLR	very low density lipoprotein receptor [Source:HGNC Symbol;Acc:HGNC:12698]
ENSG00000185847	-0.582247	3.96236	14.677	0.000127649	0.00190642	chr12	110936585	110958208	+	LINC01405	long intergenic non-protein coding RNA 1405 [Source:HGNC Symbol;Acc:HGNC:50688]
ENSG00000160685	0.540934	4.21485	14.6697	0.000128145	0.0019126	chr1	155002630	155018522	+	ZBTB7B	zinc finger and BTB domain containing 7B [Source:HGNC Symbol;Acc:HGNC:18668]
ENSG00000142634	0.860663	1.84037	14.662	0.000128669	0.00191919	chr1	15409895	15430343	+	EFHD2	EF-hand domain family member D2 [Source:HGNC Symbol;Acc:HGNC:28670]
ENSG00000108784	0.781209	2.15835	14.6594	0.000128846	0.00192062	chr17	42536172	42544449	+	NAGLU	N-acetylglucosaminidase, alpha [Source:HGNC Symbol;Acc:HGNC:7632]
ENSG00000246528	-2.63695	-0.566167	14.6581	0.000128935	0.00192072	chr8	69834111	69854971	+	RP11-159H10.3
ENSG00000131389	-0.533947	4.53359	14.6464	0.000129737	0.00193143	chr3	14402576	14489349	+	SLC6A6	solute carrier family 6 (neurotransmitter transporter), member 6 [Source:HGNC Symbol;Acc:HGNC:11052]
ENSG00000099994	1.08682	1.14616	14.6207	0.00013152	0.00195673	chr22	24181259	24189110	+	SUSD2	sushi domain containing 2 [Source:HGNC Symbol;Acc:HGNC:30667]
ENSG00000104879	-0.690211	13.4221	14.6175	0.00013174	0.00195875	chr19	45322977	45306414	-	CKM	creatine kinase, muscle [Source:HGNC Symbol;Acc:HGNC:1994]
ENSG00000142920	1.05899	1.18008	14.6128	0.000132073	0.00196246	chr1	33081104	33120530	+	AZIN2	antizyme inhibitor 2 [Source:HGNC Symbol;Acc:HGNC:29957]
ENSG00000126003	-0.571759	3.80389	14.5975	0.000133148	0.00197717	chr20	32207791	32192503	-	PLAGL2	PLAG1 like zinc finger 2 [Source:HGNC Symbol;Acc:HGNC:9047]
ENSG00000140854	0.661968	2.83788	14.5963	0.000133232	0.00197717	chr16	57735730	57757250	+	KATNB1	katanin p80 (WD repeat containing) subunit B 1 [Source:HGNC Symbol;Acc:HGNC:6217]
ENSG00000196275	-0.906757	1.69101	14.573	0.000134892	0.00200053	chr7	74851551	74796144	-	GTF2IRD2	GTF2I repeat domain containing 2 [Source:HGNC Symbol;Acc:HGNC:30775]
ENSG00000168461	0.972317	1.42715	14.569	0.000135174	0.00200344	chr18	9708165	9862551	+	RAB31	RAB31, member RAS oncogene family [Source:HGNC Symbol;Acc:HGNC:9771]
ENSG00000170801	-0.588285	3.62032	14.5672	0.000135308	0.00200416	chr4	8269765	8307111	+	HTRA3	HtrA serine peptidase 3 [Source:HGNC Symbol;Acc:HGNC:30406]
ENSG00000156976	-0.509097	6.08346	14.5538	0.000136269	0.00201583	chr3	186783205	186789900	+	EIF4A2	eukaryotic translation initiation factor 4A2 [Source:HGNC Symbol;Acc:HGNC:3284]
ENSG00000265158	-0.964199	1.49241	14.5542	0.000136246	0.00201583	chr18	31724198	31726956	+	LRRC37A7P	leucine-rich repeat containing 37 member A7, pseudogene [Source:HGNC Symbol;Acc:HGNC:43792]
ENSG00000187164	1.11199	1.01774	14.5232	0.000138506	0.00204763	chr10	117126586	116881482	-	SHTN1	shootin 1 [Source:HGNC Symbol;Acc:HGNC:29319]
ENSG00000116903	-0.559222	4.00251	14.5175	0.00013892	0.00205245	chr1	231337852	231332753	-	EXOC8	exocyst complex component 8 [Source:HGNC Symbol;Acc:HGNC:24659]
ENSG00000278637	2.29089	-0.522314	14.5056	0.000139799	0.00206414	chr6	26021679	26021990	+	HIST1H4A	histone cluster 1, H4a [Source:HGNC Symbol;Acc:HGNC:4781]
ENSG00000198125	-0.631972	11.9915	14.503	0.000139993	0.00206569	chr22	35637951	35606764	-	MB	myoglobin [Source:HGNC Symbol;Acc:HGNC:6915]
ENSG00000259976	-0.656886	2.88204	14.4768	0.000141959	0.00209338	chr3	114316179	114314501	-	RP11-553L6.5
ENSG00000181856	-0.523901	7.43796	14.4709	0.000142403	0.00209861	chr17	7281667	7288257	+	SLC2A4	solute carrier family 2 (facilitated glucose transporter), member 4 [Source:HGNC Symbol;Acc:HGNC:11009]
ENSG00000144063	2.16782	-0.426079	14.4644	0.000142894	0.00210452	chr2	110116566	110083870	-	MALL	mal, T-cell differentiation protein-like [Source:HGNC Symbol;Acc:HGNC:6818]
ENSG00000169860	-0.684408	2.85438	14.4627	0.000143022	0.00210508	chr3	152834693	152841439	+	P2RY1	purinergic receptor P2Y, G-protein coupled, 1 [Source:HGNC Symbol;Acc:HGNC:8539]
ENSG00000103966	0.692718	2.62318	14.4544	0.000143657	0.00211308	chr15	41972578	41895939	-	EHD4	EH domain containing 4 [Source:HGNC Symbol;Acc:HGNC:3245]
ENSG00000005844	0.927896	1.51841	14.4487	0.000144093	0.00211683	chr16	30472658	30523185	+	ITGAL	integrin subunit alpha L [Source:HGNC Symbol;Acc:HGNC:6148]
ENSG00000122042	-0.555543	3.97543	14.4496	0.000144019	0.00211683	chr13	29850684	29764371	-	UBL3	ubiquitin like 3 [Source:HGNC Symbol;Acc:HGNC:12504]
ENSG00000119711	-0.574384	3.63091	14.4469	0.000144231	0.00211753	chr14	74084493	74056850	-	ALDH6A1	aldehyde dehydrogenase 6 family member A1 [Source:HGNC Symbol;Acc:HGNC:7179]
ENSG00000204592	0.51246	6.51527	14.4445	0.00014441	0.00211883	chr6	30489467	30494205	+	HLA-E	major histocompatibility complex, class I, E [Source:HGNC Symbol;Acc:HGNC:4962]
ENSG00000213478	1.93602	-0.249079	14.443	0.000144526	0.0021192	chr1	51158471	51157788	-	CFL1P2	cofilin 1 (non-muscle) pseudogene 2 [Source:HGNC Symbol;Acc:HGNC:1878]
ENSG00000110048	-0.505858	5.89079	14.4386	0.000144866	0.00212286	chr11	59616144	59574398	-	OSBP	oxysterol binding protein [Source:HGNC Symbol;Acc:HGNC:8503]
ENSG00000156502	-0.616132	3.25171	14.4249	0.00014592	0.00213562	chr10	69180232	69209099	+	SUPV3L1	SUV3-like helicase [Source:HGNC Symbol;Acc:HGNC:11471]
ENSG00000166986	0.518462	4.78278	14.4252	0.000145902	0.00213562	chr12	57475445	57517569	+	MARS	methionyl-tRNA synthetase [Source:HGNC Symbol;Acc:HGNC:6898]
ENSG00000128016	-0.547036	4.12946	14.4227	0.000146091	0.00213678	chr19	39406813	39409412	+	ZFP36	ZFP36 ring finger protein [Source:HGNC Symbol;Acc:HGNC:12862]
ENSG00000005020	0.782183	2.19131	14.4096	0.000147115	0.00215042	chr7	26995239	26667062	-	SKAP2	src kinase associated phosphoprotein 2 [Source:HGNC Symbol;Acc:HGNC:15687]
ENSG00000102172	0.728749	2.38815	14.3813	0.000149339	0.00218156	chrX	21940573	21994835	+	SMS	spermine synthase [Source:HGNC Symbol;Acc:HGNC:11123]
ENSG00000136111	-0.519442	7.20387	14.3722	0.00015006	0.00219073	chr13	75482114	75284665	-	TBC1D4	TBC1 domain family member 4 [Source:HGNC Symbol;Acc:HGNC:19165]
ENSG00000120158	-0.558275	3.91648	14.3659	0.000150569	0.00219678	chr9	4792869	4885917	+	RCL1	RNA terminal phosphate cyclase-like 1 [Source:HGNC Symbol;Acc:HGNC:17687]
ENSG00000103005	0.690918	2.63508	14.3424	0.000152461	0.002223	chr16	57999546	58021618	+	USB1	U6 snRNA biogenesis 1 [Source:HGNC Symbol;Acc:HGNC:25792]
ENSG00000108773	-0.541634	4.19664	14.3397	0.000152679	0.0022234	chr17	42121358	42113108	-	KAT2A	K(lysine) acetyltransferase 2A [Source:HGNC Symbol;Acc:HGNC:4201]
ENSG00000144061	-0.529273	4.60316	14.3404	0.000152618	0.0022234	chr2	110205066	110122311	-	NPHP1	nephronophthisis 1 (juvenile) [Source:HGNC Symbol;Acc:HGNC:7905]
ENSG00000132681	-0.578832	3.63216	14.3371	0.000152885	0.00222502	chr1	160151570	160186977	+	ATP1A4	ATPase, Na+/K+ transporting, alpha 4 polypeptide [Source:HGNC Symbol;Acc:HGNC:14073]
ENSG00000107262	-0.506529	5.95703	14.3357	0.000152999	0.00222529	chr9	33264761	33247820	-	BAG1	BCL2 associated athanogene 1 [Source:HGNC Symbol;Acc:HGNC:937]
ENSG00000225828	-0.970448	1.57796	14.3325	0.00015326	0.0022277	chr1	32364278	32361270	-	FAM229A	family with sequence similarity 229 member A [Source:HGNC Symbol;Acc:HGNC:44652]
ENSG00000117399	3.94872	-1.02542	14.3296	0.000153497	0.00222976	chr1	43358955	43363203	+	CDC20	cell division cycle 20 [Source:HGNC Symbol;Acc:HGNC:1723]
ENSG00000103510	-0.522215	4.48439	14.3214	0.00015417	0.00223814	chr16	31115754	31131393	+	KAT8	K(lysine) acetyltransferase 8 [Source:HGNC Symbol;Acc:HGNC:17933]
ENSG00000072195	-0.56831	9.68543	14.318	0.000154442	0.00224059	chr2	219434846	219498287	+	SPEG	SPEG complex locus [Source:HGNC Symbol;Acc:HGNC:16901]
ENSG00000197457	1.14681	0.909256	14.317	0.00015453	0.00224059	chr20	63657682	63639705	-	STMN3	stathmin 3 [Source:HGNC Symbol;Acc:HGNC:15926]
ENSG00000174099	-0.50605	5.6519	14.2753	0.000157987	0.00228929	chr12	65278643	65488244	+	MSRB3	methionine sulfoxide reductase B3 [Source:HGNC Symbol;Acc:HGNC:27375]
ENSG00000169894	-0.75748	2.24858	14.2618	0.000159127	0.00230295	chr7	100949555	100968346	+	MUC3A	mucin 3A, cell surface associated [Source:HGNC Symbol;Acc:HGNC:7513]
ENSG00000232422	-1.46128	0.388314	14.2628	0.000159041	0.00230295	chr6	72986313	72987750	+	KNOP1P4	lysine-rich nucleolar protein 1 pseudogene 4 [Source:HGNC Symbol;Acc:HGNC:48922]
ENSG00000100300	0.6069	3.25612	14.2207	0.000162641	0.00235236	chr22	43151514	43163242	+	TSPO	translocator protein [Source:HGNC Symbol;Acc:HGNC:1158]
ENSG00000147443	1.15192	0.835635	14.2151	0.000163121	0.00235785	chr8	21913860	21908873	-	DOK2	docking protein 2 [Source:HGNC Symbol;Acc:HGNC:2991]
ENSG00000166295	-0.504952	5.34591	14.2103	0.000163541	0.00236244	chr10	72216000	72235860	+	ANAPC16	anaphase promoting complex subunit 16 [Source:HGNC Symbol;Acc:HGNC:26976]
ENSG00000100196	1.8811	-0.320362	14.207	0.000163831	0.00236518	chr22	38468062	38483447	+	KDELR3	KDEL endoplasmic reticulum protein retention receptor 3 [Source:HGNC Symbol;Acc:HGNC:6306]
ENSG00000188542	-0.759131	2.31879	14.1983	0.000164585	0.0023746	chr2	240560054	240564014	+	DUSP28	dual specificity phosphatase 28 [Source:HGNC Symbol;Acc:HGNC:33237]
ENSG00000183864	-0.507904	6.31624	14.1683	0.00016723	0.00240978	chr22	41447023	41433492	-	TOB2	transducer of ERBB2, 2 [Source:HGNC Symbol;Acc:HGNC:11980]
ENSG00000250479	-0.522336	7.60841	14.1687	0.000167192	0.00240978	chr22	23768443	23765834	-	CHCHD10	coiled-coil-helix-coiled-coil-helix domain containing 10 [Source:HGNC Symbol;Acc:HGNC:15559]
ENSG00000175215	-0.505139	6.50494	14.1651	0.000167515	0.00241241	chr12	57846739	57819927	-	CTDSP2	CTD small phosphatase 2 [Source:HGNC Symbol;Acc:HGNC:17077]
ENSG00000255717	-0.984213	1.40547	14.1621	0.000167786	0.00241481	chr11	62855914	62851988	-	SNHG1	small nucleolar RNA host gene 1 [Source:HGNC Symbol;Acc:HGNC:32688]
ENSG00000151623	-0.545317	4.07616	14.1557	0.000168351	0.00242145	chr4	148444698	148078762	-	NR3C2	nuclear receptor subfamily 3 group C member 2 [Source:HGNC Symbol;Acc:HGNC:7979]
ENSG00000125743	0.566301	3.64702	14.1371	0.000170024	0.00244401	chr19	45692569	45687454	-	SNRPD2	small nuclear ribonucleoprotein D2 polypeptide [Source:HGNC Symbol;Acc:HGNC:11159]
ENSG00000152642	-0.502705	6.06311	14.1346	0.000170255	0.00244583	chr3	32105689	32168713	+	GPD1L	glycerol-3-phosphate dehydrogenase 1-like [Source:HGNC Symbol;Acc:HGNC:28956]
ENSG00000154814	-0.577996	3.52105	14.1331	0.00017039	0.00244627	chr3	16265160	16350299	+	OXNAD1	oxidoreductase NAD-binding domain containing 1 [Source:HGNC Symbol;Acc:HGNC:25128]
ENSG00000120875	-1.50291	0.388034	14.1188	0.000171685	0.00246335	chr8	29350668	29333064	-	DUSP4	dual specificity phosphatase 4 [Source:HGNC Symbol;Acc:HGNC:3070]
ENSG00000147168	2.12819	-0.466686	14.1044	0.000173008	0.00248081	chrX	71112108	71107404	-	IL2RG	interleukin 2 receptor subunit gamma [Source:HGNC Symbol;Acc:HGNC:6010]
ENSG00000213064	0.570302	3.61812	14.0941	0.000173962	0.00249295	chr1	168225938	168253025	+	SFT2D2	SFT2 domain containing 2 [Source:HGNC Symbol;Acc:HGNC:25140]
ENSG00000218018	-1.20739	0.862309	14.0927	0.000174088	0.00249324	chr20	57393062	57384160	-	RP4-800J21.3
ENSG00000167972	0.540408	4.05994	14.0914	0.000174209	0.00249344	chr16	2340746	2275881	-	ABCA3	ATP binding cassette subfamily A member 3 [Source:HGNC Symbol;Acc:HGNC:33]
ENSG00000131669	0.631778	3.00429	14.0791	0.000175347	0.00250819	chr9	93134288	93121489	-	NINJ1	ninjurin 1 [Source:HGNC Symbol;Acc:HGNC:7824]
ENSG00000278771	0.532051	6.88152	14.0705	0.000176158	0.00251825	chr14	49853914	49853616	-	Metazoa_SRP	Metazoan signal recognition particle RNA [Source:RFAM;Acc:RF00017]
ENSG00000169715	0.914236	1.61618	14.069	0.000176292	0.00251862	chr16	56625475	56627112	+	MT1E	metallothionein 1E [Source:HGNC Symbol;Acc:HGNC:7397]
ENSG00000253372	-1.13212	0.936553	14.0595	0.000177185	0.00252984	chr8	122807746	122816517	+	RP11-44N11.1
ENSG00000179041	-0.650008	2.90227	14.0544	0.00017767	0.00253521	chr8	66429028	66430733	+	RRS1	ribosome biogenesis regulator homolog [Source:HGNC Symbol;Acc:HGNC:17083]
ENSG00000028137	0.579243	3.49275	14.0487	0.000178212	0.00254052	chr1	12167003	12209228	+	TNFRSF1B	tumor necrosis factor receptor superfamily member 1B [Source:HGNC Symbol;Acc:HGNC:11917]
ENSG00000131171	0.992242	1.24398	14.0482	0.000178259	0.00254052	chrX	81201943	81298547	+	SH3BGRL	SH3 domain binding glutamate-rich protein like [Source:HGNC Symbol;Acc:HGNC:10823]
ENSG00000123836	0.52401	4.75644	13.9917	0.000183691	0.00261634	chr1	207034366	207081024	+	PFKFB2	6-phosphofructo-2-kinase/fructose-2,6-biphosphatase 2 [Source:HGNC Symbol;Acc:HGNC:8873]
ENSG00000096717	-0.635885	3.02811	13.9579	0.000187029	0.00266226	chr10	67884669	67918390	+	SIRT1	sirtuin 1 [Source:HGNC Symbol;Acc:HGNC:14929]
ENSG00000112576	0.669826	2.65272	13.9443	0.000188386	0.00267994	chr6	42050357	41934933	-	CCND3	cyclin D3 [Source:HGNC Symbol;Acc:HGNC:1585]
ENSG00000118705	0.502605	5.15336	13.9414	0.000188674	0.00268078	chr20	37178410	37241623	+	RPN2	ribophorin II [Source:HGNC Symbol;Acc:HGNC:10382]
ENSG00000180694	-0.792384	2.20103	13.9416	0.000188651	0.00268078	chr8	90791632	90621995	-	TMEM64	transmembrane protein 64 [Source:HGNC Symbol;Acc:HGNC:25441]
ENSG00000213337	-0.507516	4.9192	13.937	0.000189118	0.00268545	chr2	96858095	96836611	-	ANKRD39	ankyrin repeat domain 39 [Source:HGNC Symbol;Acc:HGNC:28640]
ENSG00000012171	-0.701603	2.6093	13.9297	0.000189854	0.00269427	chr3	50267558	50277546	+	SEMA3B	sema domain, immunoglobulin domain (Ig), short basic domain, secreted, (semaphorin) 3B [Source:HGNC Symbol;Acc:HGNC:10724]
ENSG00000137501	0.722212	2.31187	13.9202	0.000190815	0.00270627	chr11	85811159	85694224	-	SYTL2	synaptotagmin like 2 [Source:HGNC Symbol;Acc:HGNC:15585]
ENSG00000167107	-0.537182	4.16035	13.9093	0.000191922	0.00272032	chr17	50426158	50474845	+	ACSF2	acyl-CoA synthetase family member 2 [Source:HGNC Symbol;Acc:HGNC:26101]
ENSG00000163322	-0.812669	2.00846	13.9048	0.000192381	0.00272517	chr4	83523348	83459517	-	FAM175A	family with sequence similarity 175 member A [Source:HGNC Symbol;Acc:HGNC:25829]
ENSG00000182866	2.09149	-0.579633	13.9003	0.000192839	0.00272927	chr1	32251239	32286165	+	LCK	LCK proto-oncogene, Src family tyrosine kinase [Source:HGNC Symbol;Acc:HGNC:6524]
ENSG00000279010	-0.602115	3.22397	13.8997	0.000192904	0.00272927	chr22	37948352	38002889	+	RP5-1039K5.19
ENSG00000137575	0.619796	3.07748	13.8941	0.00019348	0.00273575	chr8	58552924	58582860	+	SDCBP	syndecan binding protein [Source:HGNC Symbol;Acc:HGNC:10662]
ENSG00000036448	-0.550196	9.50211	13.8912	0.00019378	0.00273835	chr8	2045040	2165552	+	MYOM2	myomesin 2 [Source:HGNC Symbol;Acc:HGNC:7614]
ENSG00000105369	3.35862	-0.830507	13.8678	0.000196209	0.00277099	chr19	41877120	41881372	+	CD79A	CD79a molecule [Source:HGNC Symbol;Acc:HGNC:1698]
ENSG00000134287	0.689539	2.56659	13.8485	0.000198227	0.00279781	chr12	48957551	48935723	-	ARF3	ADP ribosylation factor 3 [Source:HGNC Symbol;Acc:HGNC:654]
ENSG00000104763	0.505736	4.73535	13.843	0.000198815	0.00280441	chr8	18084985	18056425	-	ASAH1	N-acylsphingosine amidohydrolase (acid ceramidase) 1 [Source:HGNC Symbol;Acc:HGNC:735]
ENSG00000148834	0.577783	3.59105	13.8375	0.000199394	0.00281088	chr10	104235356	104267459	+	GSTO1	glutathione S-transferase omega 1 [Source:HGNC Symbol;Acc:HGNC:13312]
ENSG00000112787	-0.505952	5.35218	13.8282	0.000200388	0.00282319	chr12	132489551	132585188	+	FBRSL1	fibrosin-like 1 [Source:HGNC Symbol;Acc:HGNC:29308]
ENSG00000162494	0.615988	3.12458	13.8179	0.000201488	0.00283698	chr1	13514048	13474977	-	LRRC38	leucine rich repeat containing 38 [Source:HGNC Symbol;Acc:HGNC:27005]
ENSG00000161664	-0.498273	5.79698	13.8135	0.000201954	0.00284183	chr17	44170447	44179083	+	ASB16	ankyrin repeat and SOCS box containing 16 [Source:HGNC Symbol;Acc:HGNC:19768]
ENSG00000070159	-0.495857	5.79781	13.8101	0.000202328	0.00284538	chr9	109498313	109375466	-	PTPN3	protein tyrosine phosphatase, non-receptor type 3 [Source:HGNC Symbol;Acc:HGNC:9655]
ENSG00000269378	0.841186	1.75799	13.8073	0.000202622	0.0028478	chr19	14622242	14621634	-	ITGB1P1	integrin subunit beta 1 pseudogene 1 [Source:HGNC Symbol;Acc:HGNC:3781]
ENSG00000110422	-0.505379	6.91798	13.792	0.000204281	0.00286938	chr11	33256672	33357023	+	HIPK3	homeodomain interacting protein kinase 3 [Source:HGNC Symbol;Acc:HGNC:4915]
ENSG00000138814	-0.503277	5.09326	13.7896	0.000204549	0.00287142	chr4	101348278	101023409	-	PPP3CA	protein phosphatase 3, catalytic subunit, alpha isozyme [Source:HGNC Symbol;Acc:HGNC:9314]
ENSG00000141385	-0.500138	6.73176	13.7832	0.000205245	0.00287947	chr18	12377314	12328944	-	AFG3L2	AFG3-like AAA ATPase 2 [Source:HGNC Symbol;Acc:HGNC:315]
ENSG00000107521	0.580064	3.45492	13.7736	0.000206291	0.00288893	chr10	98446947	98416198	-	HPS1	Hermansky-Pudlak syndrome 1 [Source:HGNC Symbol;Acc:HGNC:5163]
ENSG00000139629	2.21222	-0.36345	13.775	0.000206142	0.00288893	chr12	51392867	51351247	-	GALNT6	polypeptide N-acetylgalactosaminyltransferase 6 [Source:HGNC Symbol;Acc:HGNC:4128]
ENSG00000147576	-0.526109	4.20713	13.7739	0.000206258	0.00288893	chr8	66430185	66471601	+	ADHFE1	alcohol dehydrogenase, iron containing 1 [Source:HGNC Symbol;Acc:HGNC:16354]
ENSG00000139651	-0.5307	4.08318	13.7652	0.000207213	0.00290012	chr12	53180700	53195141	+	ZNF740	zinc finger protein 740 [Source:HGNC Symbol;Acc:HGNC:27465]
ENSG00000065518	-0.513361	4.43842	13.7626	0.000207503	0.00290243	chr3	120596309	120602500	+	NDUFB4	NADH:ubiquinone oxidoreductase subunit B4 [Source:HGNC Symbol;Acc:HGNC:7699]
ENSG00000137309	0.502721	4.8946	13.7527	0.000208603	0.00291608	chr6	34236873	34246231	+	HMGA1	high mobility group AT-hook 1 [Source:HGNC Symbol;Acc:HGNC:5010]
ENSG00000175130	0.798638	1.97048	13.7493	0.000208984	0.00291966	chr1	32336379	32333832	-	MARCKSL1	MARCKS-like 1 [Source:HGNC Symbol;Acc:HGNC:7142]
ENSG00000204248	-0.704516	2.60499	13.7428	0.000209707	0.002928	chr6	33192499	33162681	-	COL11A2	collagen, type XI, alpha 2 [Source:HGNC Symbol;Acc:HGNC:2187]
ENSG00000273015	-0.624346	3.0366	13.7405	0.000209962	0.00292982	chr12	45727775	45718046	-	RP11-352M15.2
ENSG00000214676	-1.13529	0.869199	13.7277	0.000211398	0.00294809	chr4	168755816	168756382	+	RPL9P16	ribosomal protein L9 pseudogene 16 [Source:HGNC Symbol;Acc:HGNC:36851]
ENSG00000224940	0.793071	1.97849	13.7218	0.000212066	0.00295565	chr7	128361685	128350325	-	PRRT4	proline-rich transmembrane protein 4 [Source:HGNC Symbol;Acc:HGNC:37280]
ENSG00000110002	0.987547	1.31925	13.7075	0.000213684	0.00297642	chr11	124115362	124147721	+	VWA5A	von Willebrand factor A domain containing 5A [Source:HGNC Symbol;Acc:HGNC:6658]
ENSG00000160211	0.89411	1.50796	13.7013	0.000214386	0.00298442	chrX	154547572	154531391	-	G6PD	glucose-6-phosphate dehydrogenase [Source:HGNC Symbol;Acc:HGNC:4057]
ENSG00000118971	0.634661	2.89082	13.6943	0.000215191	0.00299385	chr12	4273772	4305350	+	CCND2	cyclin D2 [Source:HGNC Symbol;Acc:HGNC:1583]
ENSG00000085832	-0.492598	5.88995	13.6887	0.000215828	0.00300092	chr1	51519328	51354263	-	EPS15	epidermal growth factor receptor pathway substrate 15 [Source:HGNC Symbol;Acc:HGNC:3419]
ENSG00000196739	-0.542828	3.97114	13.686	0.000216142	0.0030035	chr9	114155560	114312511	+	COL27A1	collagen, type XXVII, alpha 1 [Source:HGNC Symbol;Acc:HGNC:22986]
ENSG00000244055	-1.17381	0.854328	13.6734	0.000217602	0.003022	chr7	92457564	92491610	+	AC007566.10
ENSG00000242028	-0.875812	1.69495	13.6641	0.000218676	0.0030351	chr15	43796142	43803043	+	HYPK	huntingtin interacting protein K [Source:HGNC Symbol;Acc:HGNC:18418]
ENSG00000172889	-0.506439	4.90404	13.6582	0.000219365	0.00304286	chr9	136658856	136672678	+	EGFL7	EGF-like-domain, multiple 7 [Source:HGNC Symbol;Acc:HGNC:20594]
ENSG00000129450	1.97188	-0.350472	13.6469	0.000220686	0.00305937	chr19	51124908	51136651	+	SIGLEC9	sialic acid binding Ig-like lectin 9 [Source:HGNC Symbol;Acc:HGNC:10878]
ENSG00000232224	-0.661303	3.70798	13.6349	0.000222102	0.00307717	chr10	26942001	26931206	-	LINC00202-1	long intergenic non-protein coding RNA 202-1 [Source:HGNC Symbol;Acc:HGNC:24672]
ENSG00000110719	0.632212	2.92667	13.6308	0.000222588	0.00308207	chr11	68039016	68050895	+	TCIRG1	T-cell, immune regulator 1, ATPase, H+ transporting, lysosomal V0 subunit A3 [Source:HGNC Symbol;Acc:HGNC:11647]
ENSG00000137807	3.47946	-1.01876	13.6205	0.000223814	0.00309722	chr15	69414246	69448427	+	KIF23	kinesin family member 23 [Source:HGNC Symbol;Acc:HGNC:6392]
ENSG00000130313	0.706145	2.39243	13.6162	0.000224322	0.00310241	chr19	17511629	17521288	+	PGLS	6-phosphogluconolactonase [Source:HGNC Symbol;Acc:HGNC:8903]
ENSG00000149256	0.82338	1.833	13.5955	0.000226816	0.0031332	chr11	79440948	78652831	-	TENM4	teneurin transmembrane protein 4 [Source:HGNC Symbol;Acc:HGNC:29945]
ENSG00000165630	-0.951691	1.42437	13.596	0.000226755	0.0031332	chr10	13586927	13630868	+	PRPF18	pre-mRNA processing factor 18 [Source:HGNC Symbol;Acc:HGNC:17351]
ENSG00000095380	0.799728	1.93988	13.5906	0.000227411	0.00313957	chr9	98056739	98083075	+	NANS	N-acetylneuraminate synthase [Source:HGNC Symbol;Acc:HGNC:19237]
ENSG00000074842	0.828323	1.8342	13.5815	0.00022851	0.00315287	chr19	4670370	4641374	-	MYDGF	myeloid-derived growth factor [Source:HGNC Symbol;Acc:HGNC:16948]
ENSG00000092853	2.70386	-0.754492	13.5782	0.000228916	0.00315661	chr1	35769967	35720218	-	CLSPN	claspin [Source:HGNC Symbol;Acc:HGNC:19715]
ENSG00000196735	0.946088	1.51281	13.5625	0.000230834	0.00318118	chr6	32628179	32647062	+	HLA-DQA1	major histocompatibility complex, class II, DQ alpha 1 [Source:HGNC Symbol;Acc:HGNC:4942]
ENSG00000170876	0.551252	3.89781	13.5498	0.000232405	0.00320095	chr3	14124940	14143679	+	TMEM43	transmembrane protein 43 [Source:HGNC Symbol;Acc:HGNC:28472]
ENSG00000134853	0.541111	3.88369	13.5486	0.000232557	0.00320114	chr4	54229097	54298247	+	PDGFRA	platelet-derived growth factor receptor, alpha polypeptide [Source:HGNC Symbol;Acc:HGNC:8803]
ENSG00000154556	-0.792911	2.19332	13.546	0.000232879	0.0032037	chr4	185956652	185585444	-	SORBS2	sorbin and SH3 domain containing 2 [Source:HGNC Symbol;Acc:HGNC:24098]
ENSG00000203791	-1.15345	0.910234	13.5342	0.000234343	0.00322194	chr10	124791870	124748149	-	METTL10	methyltransferase like 10 [Source:HGNC Symbol;Acc:HGNC:33787]
ENSG00000114346	1.34918	0.377583	13.5203	0.000236079	0.00324294	chr3	172750682	172821474	+	ECT2	epithelial cell transforming 2 [Source:HGNC Symbol;Acc:HGNC:3155]
ENSG00000120738	0.707818	2.75653	13.5198	0.000236148	0.00324294	chr5	138465490	138469315	+	EGR1	early growth response 1 [Source:HGNC Symbol;Acc:HGNC:3238]
ENSG00000130303	0.617793	2.98688	13.5037	0.00023818	0.0032679	chr19	17405648	17402939	-	BST2	bone marrow stromal cell antigen 2 [Source:HGNC Symbol;Acc:HGNC:1119]
ENSG00000256663	2.33594	-0.496753	13.5032	0.000238245	0.0032679	chr12	20551590	20553012	+	RP11-424C20.2
ENSG00000105518	0.529728	3.95964	13.4973	0.000239	0.00327633	chr19	11346518	11342776	-	TMEM205	transmembrane protein 205 [Source:HGNC Symbol;Acc:HGNC:29631]
ENSG00000198668	0.509907	7.76295	13.4956	0.000239213	0.00327733	chr14	90396502	90408261	+	CALM1	calmodulin 1 (phosphorylase kinase, delta) [Source:HGNC Symbol;Acc:HGNC:1442]
ENSG00000174669	-0.494239	6.20753	13.4909	0.000239809	0.00328357	chr11	66372214	66362521	-	SLC29A2	solute carrier family 29 (equilibrative nucleoside transporter), member 2 [Source:HGNC Symbol;Acc:HGNC:11004]
ENSG00000184557	1.00878	1.23737	13.4786	0.000241395	0.00330335	chr17	78360077	78356778	-	SOCS3	suppressor of cytokine signaling 3 [Source:HGNC Symbol;Acc:HGNC:19391]
ENSG00000138095	-0.490434	6.14149	13.4687	0.000242662	0.00331875	chr2	43996005	43886508	-	LRPPRC	leucine rich pentatricopeptide repeat containing [Source:HGNC Symbol;Acc:HGNC:15714]
ENSG00000143951	-0.705033	2.53625	13.4642	0.000243243	0.00332475	chr2	63827843	63121383	-	WDPCP	WD repeat containing planar cell polarity effector [Source:HGNC Symbol;Acc:HGNC:28027]
ENSG00000145536	2.26267	-0.558085	13.4463	0.000245574	0.00335465	chr5	5140330	5320304	+	ADAMTS16	ADAM metallopeptidase with thrombospondin type 1 motif 16 [Source:HGNC Symbol;Acc:HGNC:17108]
ENSG00000214135	-0.568999	3.45019	13.4329	0.000247337	0.00337676	chr3	197627906	197578213	-	AC024560.3
ENSG00000029993	1.14607	0.793285	13.4198	0.00024907	0.00339843	chrX	150980509	150990775	+	HMGB3	high mobility group box 3 [Source:HGNC Symbol;Acc:HGNC:5004]
ENSG00000108510	-0.489693	5.85155	13.4178	0.000249336	0.00340008	chr17	62065282	61942605	-	MED13	mediator complex subunit 13 [Source:HGNC Symbol;Acc:HGNC:22474]
ENSG00000233476	0.773927	2.13433	13.4022	0.000251422	0.00342652	chr7	22511999	22510616	-	EEF1A1P6	eukaryotic translation elongation factor 1 alpha 1 pseudogene 6 [Source:HGNC Symbol;Acc:HGNC:3201]
ENSG00000114395	1.30141	0.511138	13.3824	0.000254095	0.00346094	chr3	50350695	50358460	+	CYB561D2	cytochrome b561 family member D2 [Source:HGNC Symbol;Acc:HGNC:30253]
ENSG00000140553	0.561338	3.51528	13.3812	0.000254248	0.003461	chr15	90930180	90954093	+	UNC45A	unc-45 myosin chaperone A [Source:HGNC Symbol;Acc:HGNC:30594]
ENSG00000183741	0.511929	4.28842	13.3766	0.000254877	0.00346754	chr22	38872314	38861450	-	CBX6	chromobox 6 [Source:HGNC Symbol;Acc:HGNC:1556]
ENSG00000101220	0.618813	2.99186	13.3687	0.000255958	0.00348023	chr20	3768387	3753508	-	C20orf27	chromosome 20 open reading frame 27 [Source:HGNC Symbol;Acc:HGNC:15873]
ENSG00000198937	0.836593	1.7297	13.3675	0.00025612	0.0034804	chr6	37499922	37482920	-	CCDC167	coiled-coil domain containing 167 [Source:HGNC Symbol;Acc:HGNC:21239]
ENSG00000135451	3.1696	-1.03877	13.3663	0.000256285	0.00348063	chr12	49323236	49331731	+	TROAP	trophinin associated protein [Source:HGNC Symbol;Acc:HGNC:12327]
ENSG00000166592	0.490166	5.92549	13.3648	0.000256486	0.00348133	chr16	66925644	66921679	-	RRAD	Ras-related associated with diabetes [Source:HGNC Symbol;Acc:HGNC:10446]
ENSG00000124374	-0.493762	5.62235	13.3586	0.000257334	0.00348474	chr2	71227083	71182739	-	PAIP2B	poly(A) binding protein interacting protein 2B [Source:HGNC Symbol;Acc:HGNC:29200]
ENSG00000124610	3.9181	-1.18189	13.3608	0.000257028	0.00348474	chr6	26017732	26017085	-	HIST1H1A	histone cluster 1, H1a [Source:HGNC Symbol;Acc:HGNC:4715]
ENSG00000161203	0.488244	5.76635	13.3597	0.000257181	0.00348474	chr3	184174689	184184091	+	AP2M1	adaptor related protein complex 2, mu 1 subunit [Source:HGNC Symbol;Acc:HGNC:564]
ENSG00000163635	-0.508023	4.42297	13.3596	0.000257203	0.00348474	chr3	63864557	64003462	+	ATXN7	ataxin 7 [Source:HGNC Symbol;Acc:HGNC:10560]
ENSG00000003402	-0.495222	6.91228	13.3564	0.000257634	0.00348488	chr2	201116104	201176687	+	CFLAR	CASP8 and FADD like apoptosis regulator [Source:HGNC Symbol;Acc:HGNC:1876]
ENSG00000213585	-0.49716	6.94199	13.3564	0.000257643	0.00348488	chr5	134005133	133971915	-	VDAC1	voltage-dependent anion channel 1 [Source:HGNC Symbol;Acc:HGNC:12669]
ENSG00000105516	-0.506602	4.38333	13.3486	0.000258714	0.00349736	chr19	48637438	48630030	-	DBP	D site of albumin promoter (albumin D-box) binding protein [Source:HGNC Symbol;Acc:HGNC:2697]
ENSG00000118680	0.53218	3.948	13.3464	0.000259014	0.00349939	chr18	3261909	3278284	+	MYL12B	myosin light chain 12B [Source:HGNC Symbol;Acc:HGNC:29827]
ENSG00000160310	0.518236	4.17255	13.3331	0.000260863	0.00352232	chr21	46635167	46665124	+	PRMT2	protein arginine methyltransferase 2 [Source:HGNC Symbol;Acc:HGNC:5186]
ENSG00000101608	0.535576	7.56957	13.3314	0.000261096	0.00352343	chr18	3247481	3256236	+	MYL12A	myosin light chain 12A [Source:HGNC Symbol;Acc:HGNC:16701]
ENSG00000126947	0.556293	3.59947	13.3303	0.000261251	0.0035235	chrX	101550531	101554700	+	ARMCX1	armadillo repeat containing, X-linked 1 [Source:HGNC Symbol;Acc:HGNC:18073]
ENSG00000100401	0.510093	4.47551	13.3121	0.000263795	0.00355576	chr22	41286251	41245611	-	RANGAP1	Ran GTPase activating protein 1 [Source:HGNC Symbol;Acc:HGNC:9854]
ENSG00000185386	0.712206	2.33833	13.3012	0.000265331	0.0035744	chr22	50270767	50263713	-	MAPK11	mitogen-activated protein kinase 11 [Source:HGNC Symbol;Acc:HGNC:6873]
ENSG00000184584	0.664889	2.61477	13.2536	0.000272151	0.00366416	chr5	139482935	139475534	-	TMEM173	transmembrane protein 173 [Source:HGNC Symbol;Acc:HGNC:27962]
ENSG00000000971	0.670536	2.58237	13.248	0.000272962	0.00367297	chr1	196651878	196747504	+	CFH	complement factor H [Source:HGNC Symbol;Acc:HGNC:4883]
ENSG00000139438	0.960831	1.30618	13.2318	0.000275334	0.00370275	chr12	109714228	109770507	+	FAM222A	family with sequence similarity 222 member A [Source:HGNC Symbol;Acc:HGNC:25915]
ENSG00000114796	-0.485641	6.18191	13.2095	0.000278627	0.00374488	chr3	183635568	183684477	+	KLHL24	kelch like family member 24 [Source:HGNC Symbol;Acc:HGNC:25947]
ENSG00000111331	0.593095	3.24518	13.2056	0.000279215	0.00375063	chr12	112938352	112973249	+	OAS3	2'-5'-oligoadenylate synthetase 3 [Source:HGNC Symbol;Acc:HGNC:8088]
ENSG00000145675	-0.487248	5.48868	13.1972	0.000280474	0.00376321	chr5	68215720	68301821	+	PIK3R1	phosphoinositide-3-kinase regulatory subunit 1 [Source:HGNC Symbol;Acc:HGNC:8979]
ENSG00000147100	0.994617	1.19924	13.1981	0.000280337	0.00376321	chrX	74421461	74533917	+	SLC16A2	solute carrier family 16, member 2 (thyroid hormone transporter) [Source:HGNC Symbol;Acc:HGNC:10923]
ENSG00000170807	-0.518325	8.61384	13.1934	0.000281037	0.00376724	chr7	123655807	123664290	+	LMOD2	leiomodin 2 (cardiac) [Source:HGNC Symbol;Acc:HGNC:6648]
ENSG00000248626	-0.488566	5.2122	13.193	0.000281096	0.00376724	chr5	159951498	159950493	-	GAPDHP40	glyceraldehyde 3 phosphate dehydrogenase pseudogene 40 [Source:HGNC Symbol;Acc:HGNC:37797]
ENSG00000106723	0.785685	1.97263	13.189	0.000281701	0.00377318	chr9	88388419	88478694	+	SPIN1	spindlin 1 [Source:HGNC Symbol;Acc:HGNC:11243]
ENSG00000172828	0.501302	4.54077	13.1824	0.000282686	0.00378421	chr16	66961237	66975148	+	CES3	carboxylesterase 3 [Source:HGNC Symbol;Acc:HGNC:1865]
ENSG00000163517	-0.504355	4.43426	13.1779	0.000283364	0.00379111	chr3	13479724	13506424	+	HDAC11	histone deacetylase 11 [Source:HGNC Symbol;Acc:HGNC:19086]
ENSG00000111450	0.904301	1.50389	13.1581	0.000286381	0.00382928	chr12	130839266	130789600	-	STX2	syntaxin 2 [Source:HGNC Symbol;Acc:HGNC:3403]
ENSG00000162894	1.67698	0.0125656	13.1553	0.000286802	0.00383272	chr1	206923247	206904386	-	FCMR	Fc fragment of IgM receptor [Source:HGNC Symbol;Acc:HGNC:14315]
ENSG00000130703	0.529018	3.88447	13.1517	0.000287364	0.00383803	chr20	62231922	62296213	+	OSBPL2	oxysterol binding protein like 2 [Source:HGNC Symbol;Acc:HGNC:15761]
ENSG00000182512	-0.51176	4.29516	13.1475	0.000288009	0.00384445	chr14	95533503	95544724	+	GLRX5	glutaredoxin 5 [Source:HGNC Symbol;Acc:HGNC:20134]
ENSG00000095383	0.852663	1.71109	13.1384	0.000289409	0.00386093	chr9	98255721	98198999	-	TBC1D2	TBC1 domain family member 2 [Source:HGNC Symbol;Acc:HGNC:18026]
ENSG00000139832	1.61509	0.0899372	13.1091	0.000293963	0.00391945	chr13	110561733	110523066	-	RAB20	RAB20, member RAS oncogene family [Source:HGNC Symbol;Acc:HGNC:18260]
ENSG00000114019	-0.516826	4.20894	13.0907	0.00029687	0.00395595	chr3	134375479	134355874	-	AMOTL2	angiomotin like 2 [Source:HGNC Symbol;Acc:HGNC:17812]
ENSG00000077942	0.545623	3.71516	13.0863	0.000297565	0.00396295	chr22	45502238	45601135	+	FBLN1	fibulin 1 [Source:HGNC Symbol;Acc:HGNC:3600]
ENSG00000101421	0.483725	5.43261	13.0838	0.000297963	0.00396373	chr20	33811304	33854366	+	CHMP4B	charged multivesicular body protein 4B [Source:HGNC Symbol;Acc:HGNC:16171]
ENSG00000143153	-0.493147	6.72211	13.0845	0.000297856	0.00396373	chr1	169105697	169132722	+	ATP1B1	ATPase, Na+/K+ transporting, beta 1 polypeptide [Source:HGNC Symbol;Acc:HGNC:804]
ENSG00000175414	-0.531272	3.87437	13.076	0.000299206	0.00397802	chr5	176365468	176401865	+	ARL10	ADP ribosylation factor like GTPase 10 [Source:HGNC Symbol;Acc:HGNC:22042]
ENSG00000129355	0.791858	1.8737	13.0748	0.000299396	0.00397827	chr19	10569059	10566462	-	CDKN2D	cyclin-dependent kinase inhibitor 2D (p19, inhibits CDK4) [Source:HGNC Symbol;Acc:HGNC:1790]
ENSG00000131730	-0.502647	7.69315	13.0691	0.000300319	0.00398827	chr5	81233285	81266397	+	CKMT2	creatine kinase, mitochondrial 2 [Source:HGNC Symbol;Acc:HGNC:1996]
ENSG00000182749	0.998343	1.11273	13.0648	0.00030101	0.00399518	chr1	25871253	25861210	-	PAQR7	progestin and adipoQ receptor family member VII [Source:HGNC Symbol;Acc:HGNC:23146]
ENSG00000101605	-0.546153	10.0924	13.0577	0.000302139	0.00400561	chr18	3220108	3066807	-	MYOM1	myomesin 1 [Source:HGNC Symbol;Acc:HGNC:7613]
ENSG00000273792	-0.886104	1.66883	13.0581	0.000302089	0.00400561	chr15	60849068	60847757	-	RP11-554D20.2
ENSG00000120896	-0.487041	5.27859	13.0518	0.000303096	0.00401549	chr8	22544986	22575788	+	SORBS3	sorbin and SH3 domain containing 3 [Source:HGNC Symbol;Acc:HGNC:30907]
ENSG00000136936	-0.750102	2.16592	13.051	0.000303228	0.00401549	chr9	97697357	97674909	-	XPA	xeroderma pigmentosum, complementation group A [Source:HGNC Symbol;Acc:HGNC:12814]
ENSG00000198682	0.999748	1.23536	13.0493	0.000303505	0.00401689	chr10	87659613	87747705	+	PAPSS2	3'-phosphoadenosine 5'-phosphosulfate synthase 2 [Source:HGNC Symbol;Acc:HGNC:8604]
ENSG00000111252	0.572369	3.28902	13.0344	0.00030592	0.00404656	chr12	111405948	111451623	+	SH2B3	SH2B adaptor protein 3 [Source:HGNC Symbol;Acc:HGNC:29605]
ENSG00000177614	0.926681	1.48536	13.0208	0.000308154	0.0040738	chr1	230425729	230314482	-	PGBD5	piggyBac transposable element derived 5 [Source:HGNC Symbol;Acc:HGNC:19405]
ENSG00000136002	-0.615198	3.00797	13.0153	0.000309062	0.0040835	chr2	130836916	131047263	+	ARHGEF4	Rho guanine nucleotide exchange factor 4 [Source:HGNC Symbol;Acc:HGNC:684]
ENSG00000197702	0.572528	3.32216	13.0137	0.000309327	0.00408469	chr11	12377185	12530801	+	PARVA	parvin alpha [Source:HGNC Symbol;Acc:HGNC:14652]
ENSG00000125834	-0.555881	3.54241	12.9988	0.000311792	0.00411437	chr20	2101611	2177038	+	STK35	serine/threonine kinase 35 [Source:HGNC Symbol;Acc:HGNC:16254]
ENSG00000132329	-0.497069	4.90208	12.998	0.000311927	0.00411437	chr2	237858893	237912114	+	RAMP1	receptor (G protein-coupled) activity modifying protein 1 [Source:HGNC Symbol;Acc:HGNC:9843]
ENSG00000123095	-0.488923	5.12078	12.9965	0.000312179	0.00411537	chr12	26125127	26120026	-	BHLHE41	basic helix-loop-helix family member e41 [Source:HGNC Symbol;Acc:HGNC:16617]
ENSG00000104972	1.52931	0.0854577	12.9954	0.000312358	0.00411542	chr19	54617158	54637528	+	LILRB1	leukocyte immunoglobulin-like receptor, subfamily B (with TM and ITIM domains), member 1 [Source:HGNC Symbol;Acc:HGNC:6605]
ENSG00000158270	0.624503	2.81223	12.9807	0.000314826	0.00414559	chr18	500722	316740	-	COLEC12	collectin subfamily member 12 [Source:HGNC Symbol;Acc:HGNC:16016]
ENSG00000233038	2.44518	-0.771326	12.9792	0.000315073	0.00414652	chr7	157854529	157866092	+	AC011899.9
ENSG00000198815	-0.492067	4.70169	12.9721	0.000316283	0.00416009	chr1	42335877	42176539	-	FOXJ3	forkhead box J3 [Source:HGNC Symbol;Acc:HGNC:29178]
ENSG00000264424	-0.515345	8.65326	12.9693	0.000316749	0.00416388	chr17	10469559	10443290	-	MYH4	myosin, heavy chain 4, skeletal muscle [Source:HGNC Symbol;Acc:HGNC:7574]
ENSG00000213553	0.486744	6.52085	12.9614	0.000318088	0.00417913	chr2	38481851	38482804	+	RPLP0P6	ribosomal protein, large, P0 pseudogene 6 [Source:HGNC Symbol;Acc:HGNC:36404]
ENSG00000204632	1.79904	-0.218185	12.9574	0.000318763	0.00418565	chr6	29826967	29831125	+	HLA-G	major histocompatibility complex, class I, G [Source:HGNC Symbol;Acc:HGNC:4964]
ENSG00000164588	-0.848675	1.85284	12.9514	0.000319799	0.00419689	chr5	45696498	45254950	-	HCN1	hyperpolarization activated cyclic nucleotide gated potassium channel 1 [Source:HGNC Symbol;Acc:HGNC:4845]
ENSG00000131386	-0.562141	3.5398	12.9494	0.000320137	0.00419897	chr3	16174649	16231992	+	GALNT15	polypeptide N-acetylgalactosaminyltransferase 15 [Source:HGNC Symbol;Acc:HGNC:21531]
ENSG00000184979	1.11715	0.871225	12.9482	0.000320336	0.00419923	chr22	18149899	18177397	+	USP18	ubiquitin specific peptidase 18 [Source:HGNC Symbol;Acc:HGNC:12616]
ENSG00000164924	0.527829	3.88499	12.942	0.000321405	0.00421088	chr8	100953388	100916525	-	YWHAZ	tyrosine 3-monooxygenase/tryptophan 5-monooxygenase activation protein, zeta [Source:HGNC Symbol;Acc:HGNC:12855]
ENSG00000197355	0.922702	1.43317	12.9276	0.00032388	0.00424092	chr9	137077501	137084539	+	UAP1L1	UDP-N-acetylglucosamine pyrophosphorylase 1 like 1 [Source:HGNC Symbol;Acc:HGNC:28082]
ENSG00000049618	-0.48301	6.48524	12.9184	0.000325474	0.00425758	chr6	156777374	157210779	+	ARID1B	AT-rich interaction domain 1B [Source:HGNC Symbol;Acc:HGNC:18040]
ENSG00000171161	-0.492935	4.86552	12.9182	0.000325517	0.00425758	chr1	248838210	248849517	+	ZNF672	zinc finger protein 672 [Source:HGNC Symbol;Acc:HGNC:26179]
ENSG00000186470	0.674126	2.46592	12.9125	0.000326501	0.00426806	chr6	26365159	26378320	+	BTN3A2	butyrophilin subfamily 3 member A2 [Source:HGNC Symbol;Acc:HGNC:1139]
ENSG00000117525	1.12701	0.818931	12.91	0.00032694	0.00427142	chr1	94541800	94529225	-	F3	coagulation factor III (thromboplastin, tissue factor) [Source:HGNC Symbol;Acc:HGNC:3541]
ENSG00000128272	-0.487585	6.92225	12.8888	0.000330668	0.00431531	chr22	39519695	39522685	+	ATF4	activating transcription factor 4 [Source:HGNC Symbol;Acc:HGNC:786]
ENSG00000204178	-0.497327	4.47577	12.8888	0.000330668	0.00431531	chr1	25430858	25500209	+	TMEM57	transmembrane protein 57 [Source:HGNC Symbol;Acc:HGNC:25572]
ENSG00000281183	-0.706108	2.35648	12.8823	0.000331811	0.0043278	chr15	73569294	73567012	-	NPTN-IT1	NPTN intronic transcript 1 [Source:HGNC Symbol;Acc:HGNC:45091]
ENSG00000076604	1.83701	-0.268493	12.8784	0.000332515	0.00433457	chr17	28743984	28750958	+	TRAF4	TNF receptor associated factor 4 [Source:HGNC Symbol;Acc:HGNC:12034]
ENSG00000259475	-1.34646	0.48541	12.8758	0.000332976	0.00433816	chr15	99105824	98954149	-	RP11-654A16.3
ENSG00000136108	0.963457	1.20632	12.8638	0.000335109	0.00436351	chr13	52455429	52476628	+	CKAP2	cytoskeleton associated protein 2 [Source:HGNC Symbol;Acc:HGNC:1990]
ENSG00000146414	-0.494248	4.63056	12.8541	0.000336855	0.0043838	chr6	145964423	145864245	-	SHPRH	SNF2 histone linker PHD RING helicase, E3 ubiquitin protein ligase [Source:HGNC Symbol;Acc:HGNC:19336]
ENSG00000183571	-0.564881	3.49963	12.8507	0.000337461	0.00438692	chr15	99007795	98968230	-	PGPEP1L	pyroglutamyl-peptidase I-like [Source:HGNC Symbol;Acc:HGNC:27080]
ENSG00000205312	-1.74287	-0.0545324	12.8507	0.00033747	0.00438692	chr17	16852777	16847635	-	KRT17P4	keratin 17 pseudogene 4 [Source:HGNC Symbol;Acc:HGNC:50722]
ENSG00000102893	-0.480509	6.21576	12.8495	0.000337684	0.00438726	chr16	47461123	47701523	+	PHKB	phosphorylase kinase, beta [Source:HGNC Symbol;Acc:HGNC:8927]
ENSG00000187994	1.17328	0.691271	12.8425	0.000338954	0.00440132	chr19	38878279	38867834	-	RINL	Ras and Rab interactor like [Source:HGNC Symbol;Acc:HGNC:24795]
ENSG00000229492	-0.848879	1.76468	12.8402	0.000339374	0.00440433	chr22	17418697	17419828	+	AC004019.10
ENSG00000106211	0.532051	8.46364	12.8226	0.000342567	0.0044433	chr7	76302544	76304295	+	HSPB1	heat shock protein family B (small) member 1 [Source:HGNC Symbol;Acc:HGNC:5246]
ENSG00000178202	0.834901	1.67028	12.8209	0.000342878	0.00444486	chr11	108498432	108472105	-	KDELC2	KDEL motif containing 2 [Source:HGNC Symbol;Acc:HGNC:28496]
ENSG00000168487	0.592256	3.07388	12.8107	0.000344767	0.00446679	chr8	22164736	22212326	+	BMP1	bone morphogenetic protein 1 [Source:HGNC Symbol;Acc:HGNC:1067]
ENSG00000185133	0.812032	1.88051	12.8097	0.000344952	0.00446679	chr22	31122731	31134696	+	INPP5J	inositol polyphosphate-5-phosphatase J [Source:HGNC Symbol;Acc:HGNC:8956]
ENSG00000143079	0.643263	2.64729	12.8068	0.000345476	0.00447111	chr1	112396181	112463456	+	CTTNBP2NL	CTTNBP2 N-terminal like [Source:HGNC Symbol;Acc:HGNC:25330]
ENSG00000167476	-0.5005	6.88714	12.8053	0.000345759	0.00447228	chr19	2269759	2252252	-	JSRP1	junctional sarcoplasmic reticulum protein 1 [Source:HGNC Symbol;Acc:HGNC:24963]
ENSG00000102882	0.524818	3.82704	12.8028	0.000346214	0.00447569	chr16	30123506	30114105	-	MAPK3	mitogen-activated protein kinase 3 [Source:HGNC Symbol;Acc:HGNC:6877]
ENSG00000237356	4.03172	-1.36965	12.7931	0.000348021	0.00449657	chr14	53169054	53687258	+	AL163953.3
ENSG00000148671	0.577078	3.26716	12.792	0.000348217	0.00449661	chr10	86968192	86983934	+	ADIRF	adipogenesis regulatory factor [Source:HGNC Symbol;Acc:HGNC:24043]
ENSG00000115107	0.477224	5.28828	12.7716	0.000352048	0.00454358	chr2	119223831	119265652	+	STEAP3	STEAP3 metalloreductase [Source:HGNC Symbol;Acc:HGNC:24592]
ENSG00000010932	3.50619	-1.1605	12.7704	0.000352258	0.00454378	chr1	171248471	171285978	+	FMO1	flavin containing monooxygenase 1 [Source:HGNC Symbol;Acc:HGNC:3769]
ENSG00000099385	0.576664	3.18845	12.7595	0.00035433	0.00456799	chr16	30894960	30833626	-	BCL7C	B-cell CLL/lymphoma 7C [Source:HGNC Symbol;Acc:HGNC:1006]
ENSG00000101773	1.82039	-0.182158	12.7556	0.000355056	0.00457481	chr18	22798261	23026488	+	RBBP8	retinoblastoma binding protein 8 [Source:HGNC Symbol;Acc:HGNC:9891]
ENSG00000064726	-0.478985	6.21802	12.7409	0.000357866	0.00460849	chr15	83067354	83016422	-	BTBD1	BTB (POZ) domain containing 1 [Source:HGNC Symbol;Acc:HGNC:1120]
ENSG00000267702	-0.680176	2.53774	12.7393	0.000358176	0.00460994	chr18	13486462	13490676	+	RP11-53B2.2
ENSG00000109062	1.04876	0.924258	12.7358	0.000358844	0.00461599	chr17	74748652	74769353	+	SLC9A3R1	solute carrier family 9, subfamily A (NHE3, cation proton antiporter 3), member 3 regulator 1 [Source:HGNC Symbol;Acc:HGNC:11075]
ENSG00000116704	-0.622964	2.90057	12.7318	0.000359603	0.00462124	chr1	67054099	66999332	-	SLC35D1	solute carrier family 35 (UDP-GlcA/UDP-GalNAc transporter), member D1 [Source:HGNC Symbol;Acc:HGNC:20800]
ENSG00000146072	0.68931	2.42071	12.7316	0.000359647	0.00462124	chr6	47309905	47231532	-	TNFRSF21	tumor necrosis factor receptor superfamily member 21 [Source:HGNC Symbol;Acc:HGNC:13469]
ENSG00000051108	-0.485401	4.95077	12.7305	0.000359869	0.00462155	chr16	56932048	56944863	+	HERPUD1	homocysteine-inducible, endoplasmic reticulum stress-inducible, ubiquitin-like domain member 1 [Source:HGNC Symbol;Acc:HGNC:13744]
ENSG00000197858	0.486351	4.75921	12.7263	0.000360671	0.0046293	chr8	144082590	144086216	+	GPAA1	glycosylphosphatidylinositol anchor attachment 1 [Source:HGNC Symbol;Acc:HGNC:4446]
ENSG00000177363	0.906576	1.35146	12.7066	0.000364488	0.00467573	chr11	62689899	62686402	-	LRRN4CL	LRRN4 C-terminal like [Source:HGNC Symbol;Acc:HGNC:33724]
ENSG00000141965	-0.52334	9.42086	12.7035	0.000365084	0.00468081	chr19	4791681	4801273	+	FEM1A	fem-1 homolog a (C. elegans) [Source:HGNC Symbol;Acc:HGNC:16934]
ENSG00000163684	-0.512593	4.01576	12.696	0.000366551	0.00469704	chr3	58306247	58324695	+	RPP14	ribonuclease P/MRP 14kDa subunit [Source:HGNC Symbol;Acc:HGNC:30327]
ENSG00000123091	-0.486124	4.85583	12.6905	0.000367647	0.0047085	chr1	51236271	51273455	+	RNF11	ring finger protein 11 [Source:HGNC Symbol;Acc:HGNC:10056]
ENSG00000076984	-0.486236	4.86871	12.6893	0.000367873	0.00470881	chr19	7903843	7914478	+	MAP2K7	mitogen-activated protein kinase kinase 7 [Source:HGNC Symbol;Acc:HGNC:6847]
ENSG00000160712	0.487796	4.71474	12.6684	0.000372008	0.00475914	chr1	154405193	154469450	+	IL6R	interleukin 6 receptor [Source:HGNC Symbol;Acc:HGNC:6019]
ENSG00000165810	-0.486082	4.93157	12.6634	0.000372998	0.00476919	chr5	181040225	181061523	+	BTNL9	butyrophilin-like 9 [Source:HGNC Symbol;Acc:HGNC:24176]
ENSG00000133561	0.537183	3.69927	12.6594	0.000373813	0.00477598	chr7	150632648	150625375	-	GIMAP6	GTPase, IMAP family member 6 [Source:HGNC Symbol;Acc:HGNC:21918]
ENSG00000272899	1.58212	0.0975341	12.6587	0.000373937	0.00477598	chr7	128866579	128872044	+	RP11-309L24.4
ENSG00000175063	4.48965	-1.37682	12.6516	0.000375376	0.00479174	chr20	45812576	45816957	+	UBE2C	ubiquitin conjugating enzyme E2C [Source:HGNC Symbol;Acc:HGNC:15937]
ENSG00000143774	0.485155	4.70931	12.6367	0.000378366	0.00482727	chr1	228139962	228148984	+	GUK1	guanylate kinase 1 [Source:HGNC Symbol;Acc:HGNC:4693]
ENSG00000106683	0.526237	4.02636	12.5965	0.0003866	0.00492962	chr7	74082933	74122525	+	LIMK1	LIM domain kinase 1 [Source:HGNC Symbol;Acc:HGNC:6613]
ENSG00000110852	0.977448	1.12678	12.5854	0.0003889	0.00495625	chr12	9870136	9852984	-	CLEC2B	C-type lectin domain family 2 member B [Source:HGNC Symbol;Acc:HGNC:2053]
ENSG00000176890	2.79693	-0.682228	12.5839	0.000389201	0.00495738	chr18	657604	673578	+	TYMS	thymidylate synthetase [Source:HGNC Symbol;Acc:HGNC:12441]
ENSG00000135409	-1.27897	0.586574	12.578	0.000390451	0.00496889	chr12	53423855	53431534	+	AMHR2	anti-Mullerian hormone receptor, type II [Source:HGNC Symbol;Acc:HGNC:465]
ENSG00000197616	-0.524522	9.43562	12.5776	0.000390529	0.00496889	chr14	23408277	23381990	-	MYH6	myosin, heavy chain 6, cardiac muscle, alpha [Source:HGNC Symbol;Acc:HGNC:7576]
ENSG00000100425	-0.485839	4.80327	12.572	0.000391705	0.00497655	chr22	49827512	49773283	-	BRD1	bromodomain containing 1 [Source:HGNC Symbol;Acc:HGNC:1102]
ENSG00000177606	-0.484288	6.54283	12.5736	0.000391359	0.00497655	chr1	58784327	58780788	-	JUN	jun proto-oncogene [Source:HGNC Symbol;Acc:HGNC:6204]
ENSG00000188647	-0.531691	3.71084	12.5716	0.00039177	0.00497655	chr9	69759959	69709522	-	PTAR1	protein prenyltransferase alpha subunit repeat containing 1 [Source:HGNC Symbol;Acc:HGNC:30449]
ENSG00000159388	-0.487497	5.40981	12.5654	0.000393092	0.00498251	chr1	203305491	203309602	+	BTG2	BTG family member 2 [Source:HGNC Symbol;Acc:HGNC:1131]
ENSG00000204536	-0.515177	4.16612	12.5664	0.00039287	0.00498251	chr6	31158238	31142439	-	CCHCR1	coiled-coil alpha-helical rod protein 1 [Source:HGNC Symbol;Acc:HGNC:13930]
ENSG00000213626	0.597642	3.05191	12.5655	0.000393059	0.00498251	chr2	30231531	30323730	+	LBH	limb bud and heart development [Source:HGNC Symbol;Acc:HGNC:29532]
ENSG00000244462	-0.560243	3.37868	12.5668	0.000392789	0.00498251	chr20	35664956	35648925	-	RBM12	RNA binding motif protein 12 [Source:HGNC Symbol;Acc:HGNC:9898]
ENSG00000241973	0.474787	5.32369	12.5573	0.000394787	0.00500128	chr22	20859417	20707691	-	PI4KA	phosphatidylinositol 4-kinase, catalytic, alpha [Source:HGNC Symbol;Acc:HGNC:8983]
ENSG00000188086	-0.67658	2.73466	12.5505	0.000396238	0.00501694	chr3	46812558	46742092	-	PRSS45	protease, serine 45 [Source:HGNC Symbol;Acc:HGNC:30717]
ENSG00000188677	-0.480949	7.00783	12.5249	0.000401704	0.00508339	chr22	43999211	44172949	+	PARVB	parvin beta [Source:HGNC Symbol;Acc:HGNC:14653]
ENSG00000153561	-0.473001	6.21551	12.5234	0.000402018	0.00508461	chr2	86720173	86778041	+	RMND5A	required for meiotic nuclear division 5 homolog A [Source:HGNC Symbol;Acc:HGNC:25850]
ENSG00000189129	0.72778	2.17561	12.5005	0.000406977	0.00514455	chr10	80131682	80145359	+	PLAC9	placenta specific 9 [Source:HGNC Symbol;Acc:HGNC:19255]
ENSG00000137267	1.23298	0.500779	12.4992	0.000407252	0.00514525	chr6	3157526	3153669	-	TUBB2A	tubulin beta 2A class IIa [Source:HGNC Symbol;Acc:HGNC:12412]
ENSG00000175203	0.470652	5.50604	12.4835	0.000410694	0.00518592	chr12	57547331	57530102	-	DCTN2	dynactin subunit 2 [Source:HGNC Symbol;Acc:HGNC:2712]
ENSG00000005243	0.527471	3.6811	12.4733	0.00041295	0.0052116	chr17	48038030	48026167	-	COPZ2	coatomer protein complex subunit zeta 2 [Source:HGNC Symbol;Acc:HGNC:19356]
ENSG00000138152	-1.58493	0.149594	12.4716	0.000413313	0.00521336	chr10	122271306	122338162	+	BTBD16	BTB (POZ) domain containing 16 [Source:HGNC Symbol;Acc:HGNC:26340]
ENSG00000183604	-1.09181	0.898867	12.4671	0.000414317	0.00522321	chr16	30335374	30267553	-	SMG1P5	SMG1 pseudogene 5 [Source:HGNC Symbol;Acc:HGNC:49862]
ENSG00000160593	1.00436	1.03348	12.4489	0.000418372	0.00527149	chr11	118225094	118193740	-	JAML	junction adhesion molecule like [Source:HGNC Symbol;Acc:HGNC:19084]
ENSG00000219023	-0.713567	2.3379	12.4475	0.000418692	0.00527268	chr6	35555873	35556264	+	RP3-340B19.2
ENSG00000149489	1.39511	0.2241	12.4419	0.000419945	0.00528561	chr11	62611722	62615120	+	ROM1	retinal outer segment membrane protein 1 [Source:HGNC Symbol;Acc:HGNC:10254]
ENSG00000124406	-0.47423	5.49405	12.4357	0.00042135	0.00530044	chr4	42657105	42408373	-	ATP8A1	ATPase, aminophospholipid transporter (APLT), class I, type 8A, member 1 [Source:HGNC Symbol;Acc:HGNC:13531]
ENSG00000116350	-0.476459	5.05658	12.433	0.000421942	0.00530503	chr1	29181987	29147743	-	SRSF4	serine/arginine-rich splicing factor 4 [Source:HGNC Symbol;Acc:HGNC:10786]
ENSG00000212283	-0.558068	3.40906	12.4304	0.00042254	0.0053097	chr2	101273049	101272936	-	SNORD89	small nucleolar RNA, C/D box 89 [Source:HGNC Symbol;Acc:HGNC:32750]
ENSG00000174428	-0.639561	2.70337	12.4286	0.000422952	0.00531202	chr7	75092573	75149817	+	GTF2IRD2B	GTF2I repeat domain containing 2B [Source:HGNC Symbol;Acc:HGNC:33125]
ENSG00000106853	0.648391	2.50318	12.4257	0.00042359	0.00531431	chr9	111599855	111549722	-	PTGR1	prostaglandin reductase 1 [Source:HGNC Symbol;Acc:HGNC:18429]
ENSG00000148357	-0.481467	7.09151	12.4266	0.000423399	0.00531431	chr9	130265882	130434123	+	HMCN2	hemicentin 2 [Source:HGNC Symbol;Acc:HGNC:21293]
ENSG00000237493	1.02931	0.989131	12.4213	0.000424601	0.00532414	chr12	55981035	55980432	-	RP11-603J24.7
ENSG00000167900	1.14138	0.773325	12.4198	0.000424949	0.00532565	chr17	78187233	78174075	-	TK1	thymidine kinase 1, soluble [Source:HGNC Symbol;Acc:HGNC:11830]
ENSG00000150527	-0.776205	1.97076	12.4064	0.000428004	0.00536106	chr14	39265284	39388513	+	CTAGE5	CTAGE family member 5 [Source:HGNC Symbol;Acc:HGNC:7057]
ENSG00000111335	0.852043	1.63244	12.4015	0.000429125	0.00537222	chr12	112978395	113011723	+	OAS2	2'-5'-oligoadenylate synthetase 2 [Source:HGNC Symbol;Acc:HGNC:8087]
ENSG00000269890	-0.875079	1.61293	12.3935	0.000430964	0.00539236	chr1	228274397	228270443	-	RP5-1139B12.2
ENSG00000213087	0.828065	1.66196	12.3864	0.000432615	0.00541012	chr6	151225947	151225550	-	RP11-613F7.1
ENSG00000171608	0.821059	1.68564	12.3791	0.000434308	0.00542839	chr1	9651732	9729114	+	PIK3CD	phosphatidylinositol-4,5-bisphosphate 3-kinase catalytic subunit delta [Source:HGNC Symbol;Acc:HGNC:8977]
ENSG00000273802	2.14238	-0.372236	12.3735	0.000435618	0.00544185	chr6	26216692	26215159	-	HIST1H2BG	histone cluster 1, H2bg [Source:HGNC Symbol;Acc:HGNC:4746]
ENSG00000064999	-0.477563	4.883	12.3632	0.000438009	0.00546879	chr6	34889265	35091413	+	ANKS1A	ankyrin repeat and sterile alpha motif domain containing 1A [Source:HGNC Symbol;Acc:HGNC:20961]
ENSG00000198947	-0.512885	9.29888	12.3616	0.000438388	0.0054706	chrX	33339441	31097677	-	DMD	dystrophin [Source:HGNC Symbol;Acc:HGNC:2928]
ENSG00000135218	0.473694	6.73808	12.3524	0.000440555	0.00549322	chr7	80369575	80679277	+	CD36	CD36 molecule (thrombospondin receptor) [Source:HGNC Symbol;Acc:HGNC:1663]
ENSG00000186001	-0.490825	4.34832	12.3514	0.000440799	0.00549322	chr3	197791226	197888436	+	LRCH3	leucine-rich repeats and calponin homology (CH) domain containing 3 [Source:HGNC Symbol;Acc:HGNC:28637]
ENSG00000231628	-1.04046	1.11274	12.3509	0.000440906	0.00549322	chr6	105279016	105281755	+	RP3-355L5.4
ENSG00000117450	0.470225	5.33386	12.3368	0.000444262	0.00553209	chr1	45523047	45511036	-	PRDX1	peroxiredoxin 1 [Source:HGNC Symbol;Acc:HGNC:9352]
ENSG00000277775	3.76547	-1.04919	12.3288	0.000446159	0.00555276	chr6	26250605	26250195	-	HIST1H3F	histone cluster 1, H3f [Source:HGNC Symbol;Acc:HGNC:4773]
ENSG00000273149	-0.824796	1.76069	12.3239	0.000447337	0.00556445	chr13	45340039	45341183	+	RP11-290D2.6
ENSG00000204131	0.634725	2.68475	12.3131	0.000449929	0.00559372	chrX	71910818	72161750	+	NHSL2	NHS like 2 [Source:HGNC Symbol;Acc:HGNC:33737]
ENSG00000141404	-0.558506	3.52214	12.3037	0.000452204	0.0056164	chr18	11688956	11885685	+	GNAL	guanine nucleotide binding protein (G protein), alpha activating activity polypeptide, olfactory type [Source:HGNC Symbol;Acc:HGNC:4388]
ENSG00000142694	1.30144	0.363242	12.3036	0.000452234	0.0056164	chr1	36324154	36322031	-	EVA1B	eva-1 homolog B (C. elegans) [Source:HGNC Symbol;Acc:HGNC:25558]
ENSG00000126247	0.466377	5.92312	12.289	0.000455766	0.00565726	chr19	36139575	36150353	+	CAPNS1	calpain, small subunit 1 [Source:HGNC Symbol;Acc:HGNC:1481]
ENSG00000127191	0.59062	2.97431	12.2801	0.000457955	0.00568142	chr9	136881912	136926607	+	TRAF2	TNF receptor associated factor 2 [Source:HGNC Symbol;Acc:HGNC:12032]
ENSG00000162616	-0.524612	3.78884	12.2708	0.000460242	0.00570675	chr1	77979175	78017964	+	DNAJB4	DnaJ heat shock protein family (Hsp40) member B4 [Source:HGNC Symbol;Acc:HGNC:14886]
ENSG00000085998	0.468824	5.27076	12.2618	0.000462477	0.00573143	chr1	46220305	46188682	-	POMGNT1	protein O-linked mannose N-acetylglucosaminyltransferase 1 (beta 1,2-) [Source:HGNC Symbol;Acc:HGNC:19139]
ENSG00000073578	-0.480521	7.40426	12.2571	0.000463644	0.00574285	chr5	218241	256700	+	SDHA	succinate dehydrogenase complex subunit A, flavoprotein (Fp) [Source:HGNC Symbol;Acc:HGNC:10680]
ENSG00000183891	-1.0123	1.11062	12.249	0.00046566	0.00576476	chr2	19901986	19896643	-	TTC32	tetratricopeptide repeat domain 32 [Source:HGNC Symbol;Acc:HGNC:32954]
ENSG00000198771	-0.474821	6.7334	12.2441	0.000466887	0.00577689	chr1	167630093	167706249	+	RCSD1	RCSD domain containing 1 [Source:HGNC Symbol;Acc:HGNC:28310]
ENSG00000181016	-0.503729	4.05606	12.2415	0.000467525	0.00578173	chr7	112480853	112491062	+	LSMEM1	leucine-rich single-pass membrane protein 1 [Source:HGNC Symbol;Acc:HGNC:22036]
ENSG00000101182	0.468964	6.18749	12.2326	0.000469762	0.00580632	chr20	62143440	62136735	-	PSMA7	proteasome subunit alpha 7 [Source:HGNC Symbol;Acc:HGNC:9536]
ENSG00000203280	0.819662	1.8119	12.2305	0.000470296	0.00580984	chr22	25112692	25102433	-	CTA-221G9.12
ENSG00000103404	-0.495457	4.17509	12.2155	0.000474082	0.00585044	chr16	23149270	23061406	-	USP31	ubiquitin specific peptidase 31 [Source:HGNC Symbol;Acc:HGNC:20060]
ENSG00000141968	1.19484	0.590569	12.2163	0.000473873	0.00585044	chr19	6772714	6857366	+	VAV1	vav guanine nucleotide exchange factor 1 [Source:HGNC Symbol;Acc:HGNC:12657]
ENSG00000122359	0.476182	7.11127	12.204	0.000477007	0.00588209	chr10	80205572	80150889	-	ANXA11	annexin A11 [Source:HGNC Symbol;Acc:HGNC:535]
ENSG00000198961	0.467956	5.39754	12.2035	0.000477151	0.00588209	chr5	109409994	109334709	-	PJA2	praja ring finger 2, E3 ubiquitin protein ligase [Source:HGNC Symbol;Acc:HGNC:17481]
ENSG00000143126	-0.472378	5.32566	12.1986	0.000478405	0.00589134	chr1	109250019	109275750	+	CELSR2	cadherin, EGF LAG seven-pass G-type receptor 2 [Source:HGNC Symbol;Acc:HGNC:3231]
ENSG00000143252	-0.46549	5.74303	12.1989	0.000478321	0.00589134	chr1	161314257	161375340	+	SDHC	succinate dehydrogenase complex subunit C [Source:HGNC Symbol;Acc:HGNC:10682]
ENSG00000166482	0.542904	3.49702	12.1926	0.000479937	0.00590709	chr17	19387240	19383442	-	MFAP4	microfibrillar associated protein 4 [Source:HGNC Symbol;Acc:HGNC:7035]
ENSG00000151176	0.487255	4.39106	12.191	0.000480354	0.00590791	chr12	113358566	113391625	+	PLBD2	phospholipase B domain containing 2 [Source:HGNC Symbol;Acc:HGNC:27283]
ENSG00000189043	-0.47352	5.12688	12.1904	0.000480509	0.00590791	chr7	10940256	10931951	-	NDUFA4	NDUFA4, mitochondrial complex associated [Source:HGNC Symbol;Acc:HGNC:7687]
ENSG00000111203	-0.541227	3.54303	12.1884	0.000481034	0.00591126	chr12	2812622	2859791	+	ITFG2	integrin alpha FG-GAP repeat containing 2 [Source:HGNC Symbol;Acc:HGNC:30879]
ENSG00000129235	0.875811	1.36611	12.1841	0.000482124	0.00592153	chr17	6640758	6644541	+	TXNDC17	thioredoxin domain containing 17 [Source:HGNC Symbol;Acc:HGNC:28218]
ENSG00000229444	-0.566084	3.59073	12.183	0.000482406	0.00592189	chr1	43727343	43709392	-	RP11-184I16.4
ENSG00000177084	-0.485337	4.39712	12.181	0.00048293	0.00592521	chr12	132687365	132623753	-	POLE	polymerase (DNA directed), epsilon, catalytic subunit [Source:HGNC Symbol;Acc:HGNC:9177]
ENSG00000278705	0.999474	1.08145	12.1798	0.000483257	0.00592612	chr6	26027252	26026815	-	HIST1H4B	histone cluster 1, H4b [Source:HGNC Symbol;Acc:HGNC:4789]
ENSG00000100219	0.586056	2.98875	12.1772	0.000483909	0.00592788	chr22	28800597	28794555	-	XBP1	X-box binding protein 1 [Source:HGNC Symbol;Acc:HGNC:12801]
ENSG00000279312	-0.99989	1.14016	12.1782	0.000483663	0.00592788	chr6	71375387	71373253	-	RP3-331H24.7
ENSG00000184113	0.579188	3.0861	12.1694	0.000485955	0.00594983	chr22	19527545	19523024	-	CLDN5	claudin 5 [Source:HGNC Symbol;Acc:HGNC:2047]
ENSG00000179091	-0.472793	6.70418	12.1678	0.000486378	0.00595189	chr8	144095027	144097525	+	CYC1	cytochrome c-1 [Source:HGNC Symbol;Acc:HGNC:2579]
ENSG00000132561	0.828651	1.67578	12.1651	0.000487065	0.00595429	chr8	97868840	98036716	+	MATN2	matrilin 2 [Source:HGNC Symbol;Acc:HGNC:6908]
ENSG00000197122	0.958398	1.1922	12.165	0.000487083	0.00595429	chr20	37344685	37406050	+	SRC	SRC proto-oncogene, non-receptor tyrosine kinase [Source:HGNC Symbol;Acc:HGNC:11283]
ENSG00000112182	-0.536672	3.59283	12.1626	0.000487727	0.00595904	chr6	90296908	89926529	-	BACH2	BTB and CNC homology 1, basic leucine zipper transcription factor 2 [Source:HGNC Symbol;Acc:HGNC:14078]
ENSG00000117519	0.682662	2.32507	12.1506	0.000490867	0.00599427	chr1	94927278	94896949	-	CNN3	calponin 3, acidic [Source:HGNC Symbol;Acc:HGNC:2157]
ENSG00000250251	-0.612801	2.92901	12.149	0.000491288	0.00599628	chr16	15154564	15125242	-	PKD1P6	polycystic kidney disease 1 (autosomal dominant) pseudogene 6 [Source:HGNC Symbol;Acc:HGNC:30070]
ENSG00000251322	-0.467271	5.69607	12.147	0.000491821	0.00599965	chr22	50674415	50733298	+	SHANK3	SH3 and multiple ankyrin repeat domains 3 [Source:HGNC Symbol;Acc:HGNC:14294]
ENSG00000197128	-0.630841	2.66775	12.1459	0.000492105	0.00599999	chr19	57477570	57466663	-	ZNF772	zinc finger protein 772 [Source:HGNC Symbol;Acc:HGNC:33106]
ENSG00000084623	0.463416	5.52664	12.1414	0.000493311	0.00601155	chr1	32221928	32231604	+	EIF3I	eukaryotic translation initiation factor 3 subunit I [Source:HGNC Symbol;Acc:HGNC:3272]
ENSG00000125037	0.472973	4.74723	12.1386	0.000494042	0.00601732	chr3	10011116	9962537	-	EMC3	ER membrane protein complex subunit 3 [Source:HGNC Symbol;Acc:HGNC:23999]
ENSG00000167851	1.37199	0.230239	12.1332	0.000495474	0.00602848	chr17	74466416	74484796	+	CD300A	CD300a molecule [Source:HGNC Symbol;Acc:HGNC:19319]
ENSG00000270344	-0.729278	2.14484	12.1341	0.000495232	0.00602848	chr12	89525654	89548005	+	RP11-734K2.4
ENSG00000155760	-0.489418	4.40454	12.1247	0.000497745	0.00605296	chr2	202034587	202038445	+	FZD7	frizzled class receptor 7 [Source:HGNC Symbol;Acc:HGNC:4045]
ENSG00000173581	-0.578045	3.16787	12.1154	0.000500222	0.00607992	chr19	55641062	55653161	+	CCDC106	coiled-coil domain containing 106 [Source:HGNC Symbol;Acc:HGNC:30181]
ENSG00000149541	0.811639	1.66494	12.1064	0.000502635	0.00610607	chr11	62622175	62615296	-	B3GAT3	beta-1,3-glucuronyltransferase 3 [Source:HGNC Symbol;Acc:HGNC:923]
ENSG00000004799	0.510106	6.7635	12.1049	0.000503039	0.00610781	chr7	95596491	95583499	-	PDK4	pyruvate dehydrogenase kinase, isozyme 4 [Source:HGNC Symbol;Acc:HGNC:8812]
ENSG00000101665	-0.66034	2.5707	12.1004	0.000504272	0.00611697	chr18	48950711	48919853	-	SMAD7	SMAD family member 7 [Source:HGNC Symbol;Acc:HGNC:6773]
ENSG00000238741	-0.477496	4.69253	12.1002	0.000504317	0.00611697	chr3	160515236	160514907	-	SCARNA7	small Cajal body-specific RNA 7 [Source:HGNC Symbol;Acc:HGNC:32563]
ENSG00000255967	0.490005	4.20335	12.0963	0.000505372	0.00612659	chr12	8634367	8637608	+	RP11-438L7.3
ENSG00000142684	0.57873	3.10409	12.0952	0.000505672	0.00612705	chr1	26169871	26172060	+	ZNF593	zinc finger protein 593 [Source:HGNC Symbol;Acc:HGNC:30943]
ENSG00000215158	-0.895927	1.4908	12.0938	0.000506064	0.00612862	chr5	34244796	34164698	-	RP11-1023L17.1
ENSG00000173915	-0.610693	2.83709	12.0848	0.000508506	0.00615501	chr10	103396466	103389041	-	USMG5	up-regulated during skeletal muscle growth 5 homolog (mouse) [Source:HGNC Symbol;Acc:HGNC:30889]
ENSG00000104267	-0.528271	3.64093	12.0805	0.000509669	0.00616588	chr8	85463852	85481493	+	CA2	carbonic anhydrase II [Source:HGNC Symbol;Acc:HGNC:1373]
ENSG00000234782	-0.479124	4.68935	12.0713	0.000512183	0.00619309	chr9	118083382	118082869	-	TPT1P9	tumor protein, translationally-controlled 1 pseudogene 9 [Source:HGNC Symbol;Acc:HGNC:49299]
ENSG00000092871	0.625189	2.68631	12.0653	0.00051385	0.00620695	chr17	35089319	35005990	-	RFFL	ring finger and FYVE-like domain containing E3 ubiquitin protein ligase [Source:HGNC Symbol;Acc:HGNC:24821]
ENSG00000135587	1.33257	0.258779	12.0652	0.00051386	0.00620695	chr6	109440763	109443919	+	SMPD2	sphingomyelin phosphodiesterase 2 [Source:HGNC Symbol;Acc:HGNC:11121]
ENSG00000050405	0.486361	4.2885	12.0525	0.000517383	0.00623984	chr12	50283546	50175788	-	LIMA1	LIM domain and actin binding 1 [Source:HGNC Symbol;Acc:HGNC:24636]
ENSG00000165280	0.484486	7.94903	12.0527	0.000517337	0.00623984	chr9	35073249	35056064	-	VCP	valosin containing protein [Source:HGNC Symbol;Acc:HGNC:12666]
ENSG00000170364	-0.803794	1.77682	12.0532	0.000517201	0.00623984	chr3	4303304	4317567	+	SETMAR	SET domain and mariner transposase fusion gene [Source:HGNC Symbol;Acc:HGNC:10762]
ENSG00000112964	-0.482003	4.73452	12.0488	0.000518414	0.00624791	chr5	42423777	42721878	+	GHR	growth hormone receptor [Source:HGNC Symbol;Acc:HGNC:4263]
ENSG00000166167	-0.525417	3.63981	12.0479	0.00051867	0.00624791	chr10	101354033	101557321	+	BTRC	beta-transducin repeat containing E3 ubiquitin protein ligase [Source:HGNC Symbol;Acc:HGNC:1144]
ENSG00000213699	0.532678	3.59332	12.0472	0.000518855	0.00624791	chr2	26764284	26781231	+	SLC35F6	solute carrier family 35 member F6 [Source:HGNC Symbol;Acc:HGNC:26055]
ENSG00000110619	0.508178	3.9395	12.0458	0.000519235	0.00624927	chr11	3057613	3000922	-	CARS	cysteinyl-tRNA synthetase [Source:HGNC Symbol;Acc:HGNC:1493]
ENSG00000278934	1.63282	-0.0827977	12.0375	0.000521554	0.00627395	chr3	73624410	73627626	+	CTD-2006M22.2
ENSG00000168906	-0.466669	5.23038	12.0308	0.00052344	0.00629339	chr2	85539165	85545280	+	MAT2A	methionine adenosyltransferase II, alpha [Source:HGNC Symbol;Acc:HGNC:6904]
ENSG00000168405	1.41899	0.166009	12.0272	0.000524445	0.00630224	chr6	25166555	25081068	-	CMAHP	cytidine monophospho-N-acetylneuraminic acid hydroxylase, pseudogene [Source:HGNC Symbol;Acc:HGNC:2098]
ENSG00000171992	-0.535159	10.5358	12.0232	0.000525573	0.00631255	chr5	150601080	150659220	+	SYNPO	synaptopodin [Source:HGNC Symbol;Acc:HGNC:30672]
ENSG00000130695	-0.466692	6.61978	12.0161	0.000527586	0.00633347	chr1	26234153	26279038	+	CEP85	centrosomal protein 85kDa [Source:HGNC Symbol;Acc:HGNC:25309]
ENSG00000142856	-0.959508	1.19412	12.0119	0.000528778	0.00634452	chr1	63593721	63440770	-	ITGB3BP	integrin subunit beta 3 binding protein [Source:HGNC Symbol;Acc:HGNC:6157]
ENSG00000235568	1.21611	0.438458	12.0092	0.000529552	0.00635055	chr22	42432395	42380410	-	NFAM1	NFAT activating protein with ITAM motif 1 [Source:HGNC Symbol;Acc:HGNC:29872]
ENSG00000089472	1.6801	-0.160562	12.0076	0.000529994	0.00635259	chrX	66162549	66268867	+	HEPH	hephaestin [Source:HGNC Symbol;Acc:HGNC:4866]
ENSG00000181191	0.664527	2.36192	11.9888	0.000535378	0.00641384	chrX	69165793	69160851	-	PJA1	praja ring finger 1, E3 ubiquitin protein ligase [Source:HGNC Symbol;Acc:HGNC:16648]
ENSG00000137168	0.834845	1.57034	11.987	0.000535884	0.00641661	chr6	36875024	36854827	-	PPIL1	peptidylprolyl isomerase like 1 [Source:HGNC Symbol;Acc:HGNC:9260]
ENSG00000173599	0.506879	3.85716	11.9806	0.000537739	0.00643552	chr11	66958376	66848233	-	PC	pyruvate carboxylase [Source:HGNC Symbol;Acc:HGNC:8636]
ENSG00000107819	0.677509	2.35296	11.9733	0.000539836	0.00645732	chr10	101031234	101041244	+	SFXN3	sideroflexin 3 [Source:HGNC Symbol;Acc:HGNC:16087]
ENSG00000060982	1.00593	0.949903	11.9715	0.000540363	0.00646031	chr12	24949459	24810022	-	BCAT1	branched chain amino-acid transaminase 1, cytosolic [Source:HGNC Symbol;Acc:HGNC:976]
ENSG00000140990	-0.468108	6.56026	11.9683	0.000541297	0.00646487	chr16	1959508	1961975	+	NDUFB10	NADH:ubiquinone oxidoreductase subunit B10 [Source:HGNC Symbol;Acc:HGNC:7696]
ENSG00000175463	1.60174	-0.080572	11.9683	0.000541281	0.00646487	chr11	67403915	67410089	+	TBC1D10C	TBC1 domain family member 10C [Source:HGNC Symbol;Acc:HGNC:24702]
ENSG00000062716	0.570513	3.05184	11.9661	0.00054192	0.006469	chr17	59707192	59842255	+	VMP1	vacuole membrane protein 1 [Source:HGNC Symbol;Acc:HGNC:29559]
ENSG00000133466	0.973512	1.07764	11.9443	0.000548314	0.00653864	chr22	37199385	37180167	-	C1QTNF6	C1q and tumor necrosis factor related protein 6 [Source:HGNC Symbol;Acc:HGNC:14343]
ENSG00000174165	0.728915	2.06102	11.945	0.000548118	0.00653864	chr11	66546238	66520637	-	ZDHHC24	zinc finger, DHHC-type containing 24 [Source:HGNC Symbol;Acc:HGNC:27387]
ENSG00000164164	-0.460331	5.50892	11.9366	0.000550575	0.00656226	chr4	145180161	145110838	-	OTUD4	OTU deubiquitinase 4 [Source:HGNC Symbol;Acc:HGNC:24949]
ENSG00000080298	-0.711691	2.206	11.9313	0.000552152	0.0065777	chr9	3526004	3218297	-	RFX3	regulatory factor X3 [Source:HGNC Symbol;Acc:HGNC:9984]
ENSG00000149089	-0.59385	2.90693	11.9227	0.000554697	0.00660465	chr11	34916499	34853094	-	APIP	APAF1 interacting protein [Source:HGNC Symbol;Acc:HGNC:17581]
ENSG00000165731	-0.567856	3.10385	11.9188	0.000555859	0.00661512	chr10	43077027	43130351	+	RET	ret proto-oncogene [Source:HGNC Symbol;Acc:HGNC:9967]
ENSG00000104852	-0.467346	6.3916	11.9093	0.000558697	0.00664551	chr19	49085419	49108605	+	SNRNP70	small nuclear ribonucleoprotein, U1 70kDa subunit [Source:HGNC Symbol;Acc:HGNC:11150]
ENSG00000101577	0.732288	2.03585	11.9028	0.000560655	0.00666541	chr18	3013315	2916994	-	LPIN2	lipin 2 [Source:HGNC Symbol;Acc:HGNC:14450]
ENSG00000150636	1.07231	0.779942	11.9018	0.000560958	0.00666562	chr18	68715209	69055189	+	CCDC102B	coiled-coil domain containing 102B [Source:HGNC Symbol;Acc:HGNC:26295]
ENSG00000117143	-0.545308	3.35034	11.8952	0.000562967	0.00668609	chr1	162561506	162599842	+	UAP1	UDP-N-acetylglucosamine pyrophosphorylase 1 [Source:HGNC Symbol;Acc:HGNC:12457]
ENSG00000186481	-0.923181	1.24267	11.8935	0.000563469	0.00668865	chr18	14179097	14234797	+	ANKRD20A5P	ankyrin repeat domain 20 family member A5, pseudogene [Source:HGNC Symbol;Acc:HGNC:33833]
ENSG00000197614	0.618265	2.75536	11.8737	0.000569499	0.0067568	chr12	8662888	8637346	-	MFAP5	microfibrillar associated protein 5 [Source:HGNC Symbol;Acc:HGNC:29673]
ENSG00000169758	-0.578081	3.04626	11.8675	0.000571387	0.00677437	chr15	76059837	76229121	+	TMEM266	transmembrane protein 266 [Source:HGNC Symbol;Acc:HGNC:26763]
ENSG00000235371	-0.682793	2.35519	11.8669	0.00057156	0.00677437	chr1	236110061	236112370	+	RP4-764D2.1
ENSG00000106484	1.16818	0.598957	11.8495	0.000576928	0.00682762	chr7	130486171	130506296	+	MEST	mesoderm specific transcript [Source:HGNC Symbol;Acc:HGNC:7028]
ENSG00000130772	0.757177	1.87266	11.8495	0.000576925	0.00682762	chr1	28329002	28335967	+	MED18	mediator complex subunit 18 [Source:HGNC Symbol;Acc:HGNC:25944]
ENSG00000133321	0.918691	1.29519	11.8506	0.000576596	0.00682762	chr11	63536809	63546462	+	RARRES3	retinoic acid receptor responder (tazarotene induced) 3 [Source:HGNC Symbol;Acc:HGNC:9869]
ENSG00000023171	0.596703	2.88288	11.848	0.000577404	0.00682979	chr11	123454398	123627774	+	GRAMD1B	GRAM domain containing 1B [Source:HGNC Symbol;Acc:HGNC:29214]
ENSG00000166002	1.25192	0.347373	11.8413	0.000579485	0.00685094	chr11	93543508	93478472	-	SMCO4	single-pass membrane protein with coiled-coil domains 4 [Source:HGNC Symbol;Acc:HGNC:24810]
ENSG00000125877	0.665631	2.40994	11.8327	0.000582175	0.00687926	chr20	3208868	3223870	+	ITPA	inosine triphosphatase [Source:HGNC Symbol;Acc:HGNC:6176]
ENSG00000106538	1.01584	1.02189	11.8207	0.000585935	0.00692019	chr7	150341674	150338317	-	RARRES2	retinoic acid receptor responder (tazarotene induced) 2 [Source:HGNC Symbol;Acc:HGNC:9868]
ENSG00000123358	-0.463215	5.42149	11.8083	0.000589838	0.00695926	chr12	52022832	52059507	+	NR4A1	nuclear receptor subfamily 4 group A member 1 [Source:HGNC Symbol;Acc:HGNC:7980]
ENSG00000170275	0.462081	5.27917	11.8085	0.000589792	0.00695926	chr3	33113979	33147773	+	CRTAP	cartilage associated protein [Source:HGNC Symbol;Acc:HGNC:2379]
ENSG00000108799	-0.462069	5.19106	11.8061	0.000590556	0.00696421	chr17	42745049	42700275	-	EZH1	enhancer of zeste 1 polycomb repressive complex 2 subunit [Source:HGNC Symbol;Acc:HGNC:3526]
ENSG00000135318	1.20176	0.563845	11.8031	0.000591497	0.00697178	chr6	85449584	85495791	+	NT5E	5'-nucleotidase, ecto (CD73) [Source:HGNC Symbol;Acc:HGNC:8021]
ENSG00000104964	-0.472205	7.42579	11.796	0.00059376	0.00699141	chr19	3063107	3052910	-	AES	amino-terminal enhancer of split [Source:HGNC Symbol;Acc:HGNC:307]
ENSG00000171385	-0.620945	2.80738	11.7967	0.000593527	0.00699141	chr1	111989155	111770662	-	KCND3	potassium channel, voltage gated Shal related subfamily D, member 3 [Source:HGNC Symbol;Acc:HGNC:6239]
ENSG00000171860	2.03306	-0.473742	11.7888	0.000596049	0.00701484	chr12	8066471	8058302	-	C3AR1	complement component 3a receptor 1 [Source:HGNC Symbol;Acc:HGNC:1319]
ENSG00000234664	0.635348	2.63487	11.7843	0.000597487	0.00702822	chr15	29730713	29730985	+	HMGN2P5	high mobility group nucleosomal binding domain 2 pseudogene 5 [Source:HGNC Symbol;Acc:HGNC:33568]
ENSG00000183255	0.475028	4.47359	11.7786	0.000599317	0.00704584	chr21	44873903	44849585	-	PTTG1IP	pituitary tumor-transforming 1 interacting protein [Source:HGNC Symbol;Acc:HGNC:13524]
ENSG00000213148	1.36491	0.147777	11.7778	0.000599588	0.00704584	chr2	173431812	173431349	-	AC073465.1
ENSG00000150540	1.11265	0.736929	11.7683	0.000602646	0.00707821	chr2	137964020	138016364	+	HNMT	histamine N-methyltransferase [Source:HGNC Symbol;Acc:HGNC:5028]
ENSG00000006695	-0.481551	4.26633	11.7635	0.000604219	0.00709312	chr17	14069496	14208677	+	COX10	COX10 heme A:farnesyltransferase cytochrome c oxidase assembly factor [Source:HGNC Symbol;Acc:HGNC:2260]
ENSG00000139278	1.32505	0.247012	11.7577	0.000606104	0.00711169	chr12	75480680	75503853	+	GLIPR1	GLI pathogenesis-related 1 [Source:HGNC Symbol;Acc:HGNC:17001]
ENSG00000099377	0.738368	1.99912	11.7537	0.000607409	0.00712331	chr16	30985207	30989152	+	HSD3B7	hydroxy-delta-5-steroid dehydrogenase, 3 beta- and steroid delta-isomerase 7 [Source:HGNC Symbol;Acc:HGNC:18324]
ENSG00000168002	0.690498	2.18014	11.7528	0.000607705	0.00712331	chr11	62761544	62766710	+	POLR2G	polymerase (RNA) II (DNA directed) polypeptide G [Source:HGNC Symbol;Acc:HGNC:9194]
ENSG00000112561	-0.457785	5.60642	11.745	0.000610235	0.00714938	chr6	41736259	41683978	-	TFEB	transcription factor EB [Source:HGNC Symbol;Acc:HGNC:11753]
ENSG00000167578	1.08091	0.687931	11.7379	0.000612563	0.00716947	chr19	40778216	40796938	+	RAB4B	RAB4B, member RAS oncogene family [Source:HGNC Symbol;Acc:HGNC:9782]
ENSG00000197085	-1.78359	-0.0775874	11.7387	0.000612316	0.00716947	chr7	34871582	34346512	-	NPSR1-AS1	NPSR1 antisense RNA 1 [Source:HGNC Symbol;Acc:HGNC:22128]
ENSG00000122375	-1.19945	0.663472	11.7359	0.000613224	0.00717361	chr10	86654557	86666848	+	OPN4	opsin 4 [Source:HGNC Symbol;Acc:HGNC:14449]
ENSG00000174996	0.465063	4.79863	11.7294	0.000615374	0.00719516	chr11	66257294	66267860	+	KLC2	kinesin light chain 2 [Source:HGNC Symbol;Acc:HGNC:20716]
[truncated: 2,000 more rows]

## Sheet: HFD_Sed_RNAseq
Ensembl.ID	logFC	logCPM	F	PValue	FDR	Chromosome.Name	Gene.Start	Gene.End	Strand	Gene.Name	Description
ENSG00000188257	6.22872	1.18928	162.568	2.40682e-29	5.62546e-25	chr1	19980416	19975431	-	PLA2G2A	phospholipase A2 group IIA [Source:HGNC Symbol;Acc:HGNC:9031]
ENSG00000116690	2.51409	2.21373	106.941	2.39394e-21	2.79768e-17	chr1	186296279	186314562	+	PRG4	proteoglycan 4 [Source:HGNC Symbol;Acc:HGNC:9364]
ENSG00000149926	-1.94596	2.75205	95.2736	1.74859e-19	1.36233e-15	chr16	30052978	30024427	-	FAM57B	family with sequence similarity 57 member B [Source:HGNC Symbol;Acc:HGNC:25295]
ENSG00000159403	1.31111	4.06189	86.391	3.35451e-17	1.96012e-13	chr12	7092607	7080209	-	C1R	complement component 1, r subcomponent [Source:HGNC Symbol;Acc:HGNC:1246]
ENSG00000231991	1.27506	3.93898	79.0784	8.59523e-17	4.01793e-13	chr9	33624274	33625293	+	ANXA2P2	annexin A2 pseudogene 2 [Source:HGNC Symbol;Acc:HGNC:539]
ENSG00000067225	-0.913718	10.2281	75.3117	3.7928e-16	1.47748e-12	chr15	72231822	72199029	-	PKM	pyruvate kinase, muscle [Source:HGNC Symbol;Acc:HGNC:9021]
ENSG00000184357	3.1183	1.4127	73.5282	8.45251e-16	2.82229e-12	chr6	27867529	27866849	-	HIST1H1B	histone cluster 1, H1b [Source:HGNC Symbol;Acc:HGNC:4719]
ENSG00000148848	4.42284	0.716299	72.2158	1.30144e-15	3.80232e-12	chr10	126388455	126012381	-	ADAM12	ADAM metallopeptidase domain 12 [Source:HGNC Symbol;Acc:HGNC:190]
ENSG00000145423	3.16654	0.904868	67.9735	1.74074e-14	4.06864e-11	chr4	153789120	153780592	-	SFRP2	secreted frizzled-related protein 2 [Source:HGNC Symbol;Acc:HGNC:10777]
ENSG00000170458	1.70368	2.77536	73.6408	1.71333e-14	4.06864e-11	chr5	140633701	140631728	-	CD14	CD14 molecule [Source:HGNC Symbol;Acc:HGNC:1628]
ENSG00000201098	-1.13978	7.07371	87.6114	2.42305e-14	5.14853e-11	chr7	148987248	148987136	-	RNY1	RNA, Ro-associated Y1 [Source:HGNC Symbol;Acc:HGNC:10242]
ENSG00000226415	-0.895156	7.53282	63.7685	3.99949e-14	7.79001e-11	chr1	76699789	76700538	+	TPI1P1	triosephosphate isomerase 1 pseudogene 1 [Source:HGNC Symbol;Acc:HGNC:35449]
ENSG00000120708	1.10008	4.27808	65.0746	9.40324e-14	1.56987e-10	chr5	136028895	136063818	+	TGFBI	transforming growth factor beta induced [Source:HGNC Symbol;Acc:HGNC:11771]
ENSG00000164708	-0.850154	9.42871	61.8838	9.24271e-14	1.56987e-10	chr7	44065587	44062727	-	PGAM2	phosphoglycerate mutase 2 [Source:HGNC Symbol;Acc:HGNC:8889]
ENSG00000141753	0.995359	5.53132	66.0479	1.90501e-13	2.96839e-10	chr17	40443461	40457731	+	IGFBP4	insulin like growth factor binding protein 4 [Source:HGNC Symbol;Acc:HGNC:5473]
ENSG00000010327	1.15237	5.51753	79.3906	4.3742e-13	5.38096e-10	chr3	52495338	52524495	+	STAB1	stabilin 1 [Source:HGNC Symbol;Acc:HGNC:18628]
ENSG00000172115	-0.951813	5.16872	59.8939	3.90544e-13	5.38096e-10	chr7	25125361	25120091	-	CYCS	cytochrome c, somatic [Source:HGNC Symbol;Acc:HGNC:19986]
ENSG00000177697	0.927655	5.14051	58.1533	4.1051e-13	5.38096e-10	chr11	832843	839831	+	CD151	CD151 molecule (Raph blood group) [Source:HGNC Symbol;Acc:HGNC:1630]
ENSG00000226608	1.21894	4.83348	79.3821	4.25729e-13	5.38096e-10	chr20	4023917	4024444	+	FTLP3	ferritin, light polypeptide pseudogene 3 [Source:HGNC Symbol;Acc:HGNC:4000]
ENSG00000187642	-0.859447	7.80492	58.644	6.17344e-13	7.21459e-10	chr1	982093	975204	-	PERM1	PPARGC1 and ESRR induced regulator, muscle 1 [Source:HGNC Symbol;Acc:HGNC:28208]
ENSG00000130707	1.30301	3.20579	60.1679	8.52942e-13	9.49324e-10	chr9	130444929	130501274	+	ASS1	argininosuccinate synthase 1 [Source:HGNC Symbol;Acc:HGNC:758]
ENSG00000078804	-1.29835	5.04096	88.6248	1.08079e-12	1.14825e-09	chr20	34704290	34713439	+	TP53INP2	tumor protein p53 inducible nuclear protein 2 [Source:HGNC Symbol;Acc:HGNC:16104]
ENSG00000160883	2.48942	1.14113	55.7333	1.13495e-12	1.15336e-09	chr5	176899332	176880869	-	HK3	hexokinase 3 (white cell) [Source:HGNC Symbol;Acc:HGNC:4925]
ENSG00000088827	1.35763	3.19468	62.2802	1.54072e-12	1.50047e-09	chr20	3707128	3686970	-	SIGLEC1	sialic acid binding Ig-like lectin 1, sialoadhesin [Source:HGNC Symbol;Acc:HGNC:11127]
ENSG00000162511	1.55358	2.4437	53.986	2.41897e-12	2.26155e-09	chr1	30757820	30732469	-	LAPTM5	lysosomal protein transmembrane 5 [Source:HGNC Symbol;Acc:HGNC:29612]
ENSG00000120053	-0.824359	7.18591	53.6107	2.78815e-12	2.50644e-09	chr10	99430624	99396870	-	GOT1	glutamic-oxaloacetic transaminase 1, soluble [Source:HGNC Symbol;Acc:HGNC:4432]
ENSG00000068976	-0.851329	11.8395	63.0634	3.53267e-12	2.92688e-09	chr11	64760297	64746389	-	PYGM	phosphorylase, glycogen, muscle [Source:HGNC Symbol;Acc:HGNC:9726]
ENSG00000131174	-0.919984	4.75148	53.0351	3.56154e-12	2.92688e-09	chrX	77899438	77907373	+	COX7B	cytochrome c oxidase subunit VIIb [Source:HGNC Symbol;Acc:HGNC:2291]
ENSG00000138061	1.94884	2.33393	70.6881	3.63152e-12	2.92688e-09	chr2	38109902	38066973	-	CYP1B1	cytochrome P450 family 1 subfamily B member 1 [Source:HGNC Symbol;Acc:HGNC:2597]
ENSG00000182718	1.04351	3.80118	52.1455	5.20475e-12	4.05502e-09	chr15	60402883	60347134	-	ANXA2	annexin A2 [Source:HGNC Symbol;Acc:HGNC:537]
ENSG00000131730	-0.799551	7.69315	51.5227	6.79249e-12	5.12132e-09	chr5	81233285	81266397	+	CKMT2	creatine kinase, mitochondrial 2 [Source:HGNC Symbol;Acc:HGNC:1996]
ENSG00000170439	2.46302	1.37272	63.7672	1.19834e-11	8.75274e-09	chr12	55681546	55684611	+	METTL7B	methyltransferase like 7B [Source:HGNC Symbol;Acc:HGNC:28276]
ENSG00000089250	-0.83396	7.06028	52.3889	1.40315e-11	9.9381e-09	chr12	117452170	117208142	-	NOS1	nitric oxide synthase 1 [Source:HGNC Symbol;Acc:HGNC:7872]
ENSG00000185100	-0.764463	8.51371	49.3062	1.76037e-11	1.21015e-08	chr14	104724186	104747325	+	ADSSL1	adenylosuccinate synthase like 1 [Source:HGNC Symbol;Acc:HGNC:20093]
ENSG00000118785	6.44899	-0.122514	48.887	2.18348e-11	1.42507e-08	chr4	87975650	87983426	+	SPP1	secreted phosphoprotein 1 [Source:HGNC Symbol;Acc:HGNC:11255]
ENSG00000182326	0.863484	4.80368	48.7951	2.19495e-11	1.42507e-08	chr12	6988259	7071032	+	C1S	complement component 1, s subcomponent [Source:HGNC Symbol;Acc:HGNC:1247]
ENSG00000125166	-0.780274	7.59039	48.4668	2.76972e-11	1.74964e-08	chr16	58734357	58707131	-	GOT2	glutamic-oxaloacetic transaminase 2 [Source:HGNC Symbol;Acc:HGNC:4433]
ENSG00000101955	2.31632	1.57243	58.3278	3.08701e-11	1.85774e-08	chrX	38220924	38149336	-	SRPX	sushi-repeat containing protein, X-linked [Source:HGNC Symbol;Acc:HGNC:11309]
ENSG00000118503	1.09515	3.29615	47.9973	3.09981e-11	1.85774e-08	chr6	137867188	137883312	+	TNFAIP3	TNF alpha induced protein 3 [Source:HGNC Symbol;Acc:HGNC:11896]
ENSG00000087086	0.986505	7.55445	64.8303	3.44587e-11	1.91816e-08	chr19	48965301	48966878	+	FTL	ferritin, light polypeptide [Source:HGNC Symbol;Acc:HGNC:3999]
ENSG00000188522	1.93976	1.89528	53.0127	3.32074e-11	1.91816e-08	chr17	19004804	18968789	-	FAM83G	family with sequence similarity 83 member G [Source:HGNC Symbol;Acc:HGNC:32554]
ENSG00000198832	1.38696	2.34327	47.7525	3.44683e-11	1.91816e-08	chr22	31120069	31104772	-	SELM	selenoprotein M [Source:EntrezGene;Acc:140606]
ENSG00000111669	-1.01886	8.3516	68.815	4.21555e-11	2.2914e-08	chr12	6867119	6870948	+	TPI1	triosephosphate isomerase 1 [Source:HGNC Symbol;Acc:HGNC:12009]
ENSG00000125730	0.845071	5.71662	49.7277	4.75027e-11	2.52336e-08	chr19	6730562	6677704	-	C3	complement component 3 [Source:HGNC Symbol;Acc:HGNC:1318]
ENSG00000100600	0.971518	4.34334	50.3637	8.0256e-11	4.1685e-08	chr14	92748702	92703807	-	LGMN	legumain [Source:HGNC Symbol;Acc:HGNC:9472]
ENSG00000162688	-0.776004	8.47547	47.9108	1.12642e-10	5.72342e-08	chr1	99850084	99924023	+	AGL	amylo-alpha-1, 6-glucosidase, 4-alpha-glucanotransferase [Source:HGNC Symbol;Acc:HGNC:321]
ENSG00000169116	0.882022	4.37135	44.8371	1.46993e-10	7.30995e-08	chr4	74933095	75050115	+	PARM1	prostate androgen-regulated mucin-like protein 1 [Source:HGNC Symbol;Acc:HGNC:24536]
ENSG00000180209	-0.685647	10.7735	43.6572	2.06237e-10	1.00425e-07	chr16	30370934	30377991	+	MYLPF	myosin light chain, phosphorylatable, fast skeletal muscle [Source:HGNC Symbol;Acc:HGNC:29824]
ENSG00000023228	-0.731992	7.7037	43.5532	2.15898e-10	1.02984e-07	chr2	206159603	206114817	-	NDUFS1	NADH:ubiquinone oxidoreductase core subunit S1 [Source:HGNC Symbol;Acc:HGNC:7707]
ENSG00000110955	-0.709593	9.00607	42.7618	3.06033e-10	1.43058e-07	chr12	56646068	56638175	-	ATP5B	ATP synthase, H+ transporting, mitochondrial F1 complex, beta polypeptide [Source:HGNC Symbol;Acc:HGNC:830]
ENSG00000203485	0.886425	4.40801	44.6906	3.48249e-10	1.596e-07	chr14	104689606	104722535	+	INF2	inverted formin, FH2 and WH2 domain containing [Source:HGNC Symbol;Acc:HGNC:23791]
ENSG00000215057	-1.0044	3.39163	42.2331	3.86596e-10	1.73767e-07	chr6	5972412	5974012	+	PKMP5	pyruvate kinase, muscle pseudogene 5 [Source:HGNC Symbol;Acc:HGNC:44247]
ENSG00000064300	2.34245	0.68149	42.0074	4.27199e-10	1.86119e-07	chr17	49495293	49515017	+	NGFR	nerve growth factor receptor [Source:HGNC Symbol;Acc:HGNC:7809]
ENSG00000162461	1.00128	5.98952	59.0186	4.30001e-10	1.86119e-07	chr1	15736405	15741396	+	SLC25A34	solute carrier family 25 member 34 [Source:HGNC Symbol;Acc:HGNC:27653]
ENSG00000014641	-0.788864	6.47291	44.8615	4.65081e-10	1.97642e-07	chr2	63588609	63607197	+	MDH1	malate dehydrogenase 1 [Source:HGNC Symbol;Acc:HGNC:6970]
ENSG00000108515	-0.659763	11.4754	41.1812	6.16232e-10	2.572e-07	chr17	4948092	4957131	+	ENO3	enolase 3 (beta, muscle) [Source:HGNC Symbol;Acc:HGNC:3354]
ENSG00000189171	0.892252	4.05072	41.1191	6.33468e-10	2.59755e-07	chr1	153631360	153618787	-	S100A13	S100 calcium binding protein A13 [Source:HGNC Symbol;Acc:HGNC:10490]
ENSG00000090382	1.68211	1.72439	41.1245	6.87823e-10	2.71678e-07	chr12	69348341	69354234	+	LYZ	lysozyme [Source:HGNC Symbol;Acc:HGNC:6740]
ENSG00000135469	-0.867203	5.29468	47.0073	6.97414e-10	2.71678e-07	chr12	56266858	56270966	+	COQ10A	coenzyme Q10A [Source:HGNC Symbol;Acc:HGNC:26515]
ENSG00000248514	-1.95773	1.03219	40.9205	6.9191e-10	2.71678e-07	chr5	181206120	181205361	-	CTC-338M12.1
ENSG00000252010	-0.886086	4.0603	40.8356	7.18534e-10	2.75316e-07	chr2	233275727	233276002	+	SCARNA5	small Cajal body-specific RNA 5 [Source:HGNC Symbol;Acc:HGNC:32561]
ENSG00000188338	-0.811654	4.48976	40.1234	9.86674e-10	3.7196e-07	chr3	50205246	50221486	+	SLC38A3	solute carrier family 38 member 3 [Source:HGNC Symbol;Acc:HGNC:18044]
ENSG00000142089	0.839355	4.24112	39.962	1.0603e-09	3.88978e-07	chr11	327537	319669	-	IFITM3	interferon induced transmembrane protein 3 [Source:HGNC Symbol;Acc:HGNC:5414]
ENSG00000166794	0.926101	3.69849	39.9519	1.0651e-09	3.88978e-07	chr15	64163205	64155812	-	PPIB	peptidylprolyl isomerase B (cyclophilin B) [Source:HGNC Symbol;Acc:HGNC:9255]
ENSG00000178821	-0.80074	5.85485	43.7938	1.16469e-09	4.18805e-07	chr1	1919273	1917590	-	TMEM52	transmembrane protein 52 [Source:HGNC Symbol;Acc:HGNC:27916]
ENSG00000120729	-0.687793	8.71209	39.6859	1.19938e-09	4.24743e-07	chr5	137867791	137887851	+	MYOT	myotilin [Source:HGNC Symbol;Acc:HGNC:12399]
ENSG00000214297	-0.73089	5.57304	39.3533	1.39157e-09	4.8545e-07	chr10	125667950	125666875	-	ALDOAP2	aldolase, fructose-bisphosphate A pseudogene 2 [Source:HGNC Symbol;Acc:HGNC:416]
ENSG00000067177	-0.749843	6.27157	40.796	1.5389e-09	5.28951e-07	chrX	72714319	72578814	-	PHKA1	phosphorylase kinase, alpha 1 (muscle) [Source:HGNC Symbol;Acc:HGNC:8925]
ENSG00000143171	-0.953538	4.04207	43.8279	1.61808e-09	5.48107e-07	chr1	165445355	165400917	-	RXRG	retinoid X receptor gamma [Source:HGNC Symbol;Acc:HGNC:10479]
ENSG00000198053	1.00834	3.15971	38.9303	1.68157e-09	5.61175e-07	chr20	1894167	1940592	+	SIRPA	signal-regulatory protein alpha [Source:HGNC Symbol;Acc:HGNC:9662]
ENSG00000265751	-1.38061	2.77213	46.6229	1.70468e-09	5.61175e-07	chr18	21451017	21380286	-	RP11-296E23.1
ENSG00000115840	-0.740558	6.24654	39.8499	2.16886e-09	6.75902e-07	chr2	171999859	171784370	-	SLC25A12	solute carrier family 25 (aspartate/glutamate carrier), member 12 [Source:HGNC Symbol;Acc:HGNC:10982]
ENSG00000184216	0.779974	5.42664	40.5269	2.14951e-09	6.75902e-07	chrX	154019980	154010500	-	IRAK1	interleukin 1 receptor associated kinase 1 [Source:HGNC Symbol;Acc:HGNC:6112]
ENSG00000213719	1.05217	3.06244	38.4401	2.09483e-09	6.75902e-07	chr6	31739763	31730581	-	CLIC1	chloride intracellular channel 1 [Source:HGNC Symbol;Acc:HGNC:2062]
ENSG00000218682	-0.757523	4.99885	38.3919	2.14065e-09	6.75902e-07	chr2	25856966	25856461	-	AC010150.1
ENSG00000118298	-2.48261	1.87478	64.5661	2.68189e-09	8.24787e-07	chr1	150257159	150265078	+	CA14	carbonic anhydrase XIV [Source:HGNC Symbol;Acc:HGNC:1372]
ENSG00000151729	-0.794521	8.54384	45.809	2.7324e-09	8.29408e-07	chr4	185143241	185150382	+	SLC25A4	solute carrier family 25 (mitochondrial carrier; adenine nucleotide translocator), member 4 [Source:HGNC Symbol;Acc:HGNC:10990]
ENSG00000204054	0.937581	3.59281	37.5392	3.14077e-09	9.41143e-07	chr9	129483451	129513683	+	LINC00963	long intergenic non-protein coding RNA 963 [Source:HGNC Symbol;Acc:HGNC:48716]
ENSG00000026508	0.913695	3.75426	38.179	3.34299e-09	9.86608e-07	chr11	35138870	35232402	+	CD44	CD44 molecule (Indian blood group) [Source:HGNC Symbol;Acc:HGNC:1681]
ENSG00000085265	1.9951	1.35045	37.3058	3.48899e-09	9.86608e-07	chr9	134917963	134905890	-	FCN1	ficolin 1 [Source:HGNC Symbol;Acc:HGNC:3623]
ENSG00000111859	-0.977987	3.23196	37.2965	3.50355e-09	9.86608e-07	chr6	11382348	11183298	-	NEDD9	neural precursor cell expressed, developmentally down-regulated 9 [Source:HGNC Symbol;Acc:HGNC:7733]
ENSG00000174429	-0.837003	5.49767	43.8034	3.39669e-09	9.86608e-07	chr8	106770245	106759483	-	ABRA	actin binding Rho activating protein [Source:HGNC Symbol;Acc:HGNC:30655]
ENSG00000278445	-1.79084	2.68228	58.239	3.48167e-09	9.86608e-07	chr13	102903339	102904000	+	RP11-255P5.3
ENSG00000010295	0.803435	4.36295	37.2135	3.63719e-09	1.01205e-06	chr12	6556083	6538375	-	IFFO1	intermediate filament family orphan 1 [Source:HGNC Symbol;Acc:HGNC:24970]
ENSG00000124107	2.81514	0.342247	38.8735	3.77814e-09	1.0389e-06	chr20	45254564	45252239	-	SLPI	secretory leukocyte peptidase inhibitor [Source:HGNC Symbol;Acc:HGNC:11092]
ENSG00000117984	0.995338	6.67929	56.1518	4.25374e-09	1.15608e-06	chr11	1763992	1752752	-	CTSD	cathepsin D [Source:HGNC Symbol;Acc:HGNC:2529]
ENSG00000117054	-0.769725	5.57564	39.7929	4.44718e-09	1.19476e-06	chr1	75724347	75787575	+	ACADM	acyl-CoA dehydrogenase, C-4 to C-12 straight chain [Source:HGNC Symbol;Acc:HGNC:89]
ENSG00000087884	-0.723448	5.22239	36.1389	5.91034e-09	1.5698e-06	chr11	77821109	77918432	+	AAMDC	adipogenesis associated, Mth938 domain containing [Source:HGNC Symbol;Acc:HGNC:30205]
ENSG00000140416	-0.611524	11.4635	35.6068	7.52212e-09	1.97544e-06	chr15	63042632	63071915	+	TPM1	tropomyosin 1 (alpha) [Source:HGNC Symbol;Acc:HGNC:12010]
ENSG00000169896	1.23122	2.36813	35.579	8.987e-09	2.33392e-06	chr16	31259990	31332892	+	ITGAM	integrin subunit alpha M [Source:HGNC Symbol;Acc:HGNC:6149]
ENSG00000136295	1.06895	2.98538	36.5953	9.51863e-09	2.44482e-06	chr7	2631951	2664802	+	TTYH3	tweety family member 3 [Source:HGNC Symbol;Acc:HGNC:22222]
ENSG00000143390	0.813643	3.98244	35.0332	9.76089e-09	2.45313e-06	chr1	151347357	151340640	-	RFX5	regulatory factor X5 [Source:HGNC Symbol;Acc:HGNC:9986]
ENSG00000250878	-1.91693	1.35838	37.8493	9.69417e-09	2.45313e-06	chr13	102880099	102896033	+	METTL21EP	methyltransferase like 21E, pseudogene [Source:HGNC Symbol;Acc:HGNC:41948]
ENSG00000232882	-0.838186	3.83943	34.8253	1.07293e-08	2.66783e-06	chr1	90893612	90892992	-	PHKA1P1	phosphorylase kinase, alpha 1 pseudogene 1 [Source:HGNC Symbol;Acc:HGNC:33919]
ENSG00000136811	1.06311	2.76949	34.7333	1.11883e-08	2.75267e-06	chr9	128455186	128501292	+	ODF2	outer dense fiber of sperm tails 2 [Source:HGNC Symbol;Acc:HGNC:8114]
ENSG00000170417	-0.830074	4.52678	38.2411	1.22506e-08	2.98263e-06	chr2	102736908	102843893	+	TMEM182	transmembrane protein 182 [Source:HGNC Symbol;Acc:HGNC:26391]
ENSG00000112715	-0.729509	6.78466	37.8973	1.29471e-08	3.11971e-06	chr6	43770184	43786487	+	VEGFA	vascular endothelial growth factor A [Source:HGNC Symbol;Acc:HGNC:12680]
ENSG00000128609	-0.84889	4.13407	36.6774	1.33789e-08	3.19087e-06	chr7	123558255	123536997	-	NDUFA5	NADH:ubiquinone oxidoreductase subunit A5 [Source:HGNC Symbol;Acc:HGNC:7688]
ENSG00000154518	-0.741035	5.05103	35.3634	1.41692e-08	3.34523e-06	chr2	175184607	175176258	-	ATP5G3	ATP synthase, H+ transporting, mitochondrial Fo complex subunit C3 (subunit 9) [Source:HGNC Symbol;Acc:HGNC:843]
ENSG00000008513	-0.685133	6.01755	34.332	1.55617e-08	3.63724e-06	chr8	133571940	133454848	-	ST3GAL1	ST3 beta-galactoside alpha-2,3-sialyltransferase 1 [Source:HGNC Symbol;Acc:HGNC:10862]
ENSG00000184185	-0.786369	6.25785	40.263	1.69242e-08	3.91653e-06	chr17	21376197	21419872	+	KCNJ12	potassium channel, inwardly rectifying subfamily J, member 12 [Source:HGNC Symbol;Acc:HGNC:6258]
ENSG00000099998	1.02708	2.79625	33.6817	1.80766e-08	4.14219e-06	chr22	24245142	24219654	-	GGT5	gamma-glutamyltransferase 5 [Source:HGNC Symbol;Acc:HGNC:4260]
ENSG00000062485	-0.651515	6.68434	33.5835	1.89072e-08	4.29046e-06	chr12	56300392	56271699	-	CS	citrate synthase [Source:HGNC Symbol;Acc:HGNC:2422]
ENSG00000138193	0.937241	3.2496	33.7293	2.05593e-08	4.6205e-06	chr10	93993989	94332823	+	PLCE1	phospholipase C epsilon 1 [Source:HGNC Symbol;Acc:HGNC:17175]
ENSG00000196296	-0.599151	12.6166	34.5825	2.13155e-08	4.74482e-06	chr16	28878405	28904509	+	ATP2A1	ATPase, Ca++ transporting, cardiac muscle, fast twitch 1 [Source:HGNC Symbol;Acc:HGNC:811]
ENSG00000155659	1.6066	1.52747	33.2978	2.15479e-08	4.75131e-06	chrX	66040125	66021738	-	VSIG4	V-set and immunoglobulin domain containing 4 [Source:HGNC Symbol;Acc:HGNC:17032]
ENSG00000084636	0.843079	3.77647	33.6134	2.27394e-08	4.96718e-06	chr1	31704319	31652247	-	COL16A1	collagen, type XVI, alpha 1 [Source:HGNC Symbol;Acc:HGNC:2193]
ENSG00000136167	1.09505	2.85339	34.5132	2.89531e-08	6.26593e-06	chr13	46211871	46125920	-	LCP1	lymphocyte cytosolic protein 1 (L-plastin) [Source:HGNC Symbol;Acc:HGNC:6528]
ENSG00000139998	1.29193	2.63978	36.0032	3.21141e-08	6.88627e-06	chr14	64972776	64945814	-	RAB15	RAB15, member RAS oncogene family [Source:HGNC Symbol;Acc:HGNC:20150]
ENSG00000119535	1.67333	1.4107	32.4054	3.2449e-08	6.89482e-06	chr1	36483278	36466043	-	CSF3R	colony stimulating factor 3 receptor [Source:HGNC Symbol;Acc:HGNC:2439]
ENSG00000109390	-0.698624	4.92982	32.3336	3.35375e-08	7.0619e-06	chr4	139302551	139266880	-	NDUFC1	NADH:ubiquinone oxidoreductase subunit C1 [Source:HGNC Symbol;Acc:HGNC:7705]
ENSG00000168530	-0.588866	11.2579	32.2279	3.56222e-08	7.4339e-06	chr2	210315190	210290150	-	MYL1	myosin light chain 1 [Source:HGNC Symbol;Acc:HGNC:7582]
ENSG00000162645	0.844139	4.14136	35.6502	3.87456e-08	8.01417e-06	chr1	89150456	89106132	-	GBP2	guanylate binding protein 2, interferon-inducible [Source:HGNC Symbol;Acc:HGNC:4183]
ENSG00000254986	0.984181	3.27332	34.5399	4.16124e-08	8.53165e-06	chr11	66480013	66509657	+	DPP3	dipeptidyl-peptidase 3 [Source:HGNC Symbol;Acc:HGNC:3008]
ENSG00000006062	0.774437	4.3262	32.6463	5.45769e-08	1.09968e-05	chr17	45317040	45263121	-	MAP3K14	mitogen-activated protein kinase kinase kinase 14 [Source:HGNC Symbol;Acc:HGNC:6853]
ENSG00000144815	-0.655007	6.16701	31.675	5.42813e-08	1.09968e-05	chr3	101779202	101828229	+	NXPE3	neurexophilin and PC-esterase domain family member 3 [Source:HGNC Symbol;Acc:HGNC:28238]
ENSG00000049540	1.2397	3.62403	48.1942	5.60959e-08	1.12062e-05	chr7	74027789	74069907	+	ELN	elastin [Source:HGNC Symbol;Acc:HGNC:3327]
ENSG00000169184	-0.687218	6.93741	33.9498	6.00391e-08	1.17924e-05	chr22	27801498	27748277	-	MN1	meningioma (disrupted in balanced translocation) 1 [Source:HGNC Symbol;Acc:HGNC:7180]
ENSG00000197747	1.00276	2.88944	31.0808	5.97484e-08	1.17924e-05	chr1	151994390	151982915	-	S100A10	S100 calcium binding protein A10 [Source:HGNC Symbol;Acc:HGNC:10487]
ENSG00000132613	0.650389	6.23372	31.3789	6.17606e-08	1.20294e-05	chr16	70686066	70661204	-	MTSS1L	metastasis suppressor 1-like [Source:HGNC Symbol;Acc:HGNC:25094]
ENSG00000130595	-0.553115	12.402	30.9181	6.44152e-08	1.24428e-05	chr11	1919562	1938706	+	TNNT3	troponin T type 3 (skeletal, fast) [Source:HGNC Symbol;Acc:HGNC:11950]
ENSG00000176340	-0.631404	6.60841	30.8005	6.8015e-08	1.30028e-05	chr11	63974607	63976543	+	COX8A	cytochrome c oxidase subunit VIIIA (ubiquitous) [Source:HGNC Symbol;Acc:HGNC:2294]
ENSG00000177150	-0.877753	3.29771	31.0116	6.8427e-08	1.30028e-05	chr18	13726663	13663347	-	FAM210A	family with sequence similarity 210 member A [Source:HGNC Symbol;Acc:HGNC:28346]
ENSG00000183856	3.68057	-0.131559	30.7441	6.98153e-08	1.31596e-05	chr1	156572604	156525405	-	IQGAP3	IQ motif containing GTPase activating protein 3 [Source:HGNC Symbol;Acc:HGNC:20669]
ENSG00000189043	-0.681905	5.12688	30.8568	7.1085e-08	1.32918e-05	chr7	10940256	10931951	-	NDUFA4	NDUFA4, mitochondrial complex associated [Source:HGNC Symbol;Acc:HGNC:7687]
ENSG00000149925	-0.551255	12.3916	30.5891	7.50073e-08	1.39139e-05	chr16	30053090	30070457	+	ALDOA	aldolase, fructose-bisphosphate A [Source:HGNC Symbol;Acc:HGNC:414]
ENSG00000019169	2.82667	2.46821	67.8708	7.77547e-08	1.422e-05	chr2	118942166	118994660	+	MARCO	macrophage receptor with collagenous structure [Source:HGNC Symbol;Acc:HGNC:6895]
ENSG00000155367	-0.777856	3.97338	30.5081	7.78747e-08	1.422e-05	chr1	112715477	112709994	-	PPM1J	protein phosphatase, Mg2+/Mn2+ dependent 1J [Source:HGNC Symbol;Acc:HGNC:20785]
ENSG00000116771	-0.802995	4.32233	33.3207	8.2104e-08	1.48761e-05	chr1	15585110	15572353	-	AGMAT	agmatinase [Source:HGNC Symbol;Acc:HGNC:18407]
ENSG00000129538	0.768665	4.53477	32.9659	8.58273e-08	1.54311e-05	chr14	20803278	20801228	-	RNASE1	ribonuclease, RNase A family, 1 (pancreatic) [Source:HGNC Symbol;Acc:HGNC:10044]
ENSG00000075239	-0.635004	6.12129	30.1991	8.9867e-08	1.60341e-05	chr11	108121516	108147776	+	ACAT1	acetyl-CoA acetyltransferase 1 [Source:HGNC Symbol;Acc:HGNC:93]
ENSG00000197324	0.734104	5.09557	33.003	1.01363e-07	1.79482e-05	chr14	22871613	22881580	+	LRP10	LDL receptor related protein 10 [Source:HGNC Symbol;Acc:HGNC:14553]
ENSG00000137841	1.35626	1.89927	30.1653	1.02185e-07	1.79576e-05	chr15	40307935	40278176	-	PLCB2	phospholipase C beta 2 [Source:HGNC Symbol;Acc:HGNC:9055]
ENSG00000102879	1.30172	1.91125	29.7881	1.08762e-07	1.89708e-05	chr16	30182827	30189076	+	CORO1A	coronin, actin binding protein, 1A [Source:HGNC Symbol;Acc:HGNC:2252]
ENSG00000171885	-1.25073	4.8938	57.6528	1.10397e-07	1.91134e-05	chr18	26865818	26852038	-	AQP4	aquaporin 4 [Source:HGNC Symbol;Acc:HGNC:637]
ENSG00000152700	-0.652692	5.91026	30.5015	1.13895e-07	1.9574e-05	chr5	134649271	134601144	-	SAR1B	secretion associated, Ras related GTPase 1B [Source:HGNC Symbol;Acc:HGNC:10535]
ENSG00000167553	1.07022	2.57901	29.6003	1.33304e-07	2.27425e-05	chr12	49188736	49274603	+	TUBA1C	tubulin alpha 1c [Source:HGNC Symbol;Acc:HGNC:20768]
ENSG00000159189	1.07004	3.0976	34.166	1.4705e-07	2.49058e-05	chr1	22643630	22648110	+	C1QC	complement component 1, q subcomponent, C chain [Source:HGNC Symbol;Acc:HGNC:1245]
ENSG00000138435	1.19078	2.82701	36.6994	1.67858e-07	2.82255e-05	chr2	174764472	174747592	-	CHRNA1	cholinergic receptor, nicotinic alpha 1 [Source:HGNC Symbol;Acc:HGNC:1955]
ENSG00000123338	1.22484	2.12176	29.2835	1.72433e-07	2.87877e-05	chr12	54497711	54548238	+	NCKAP1L	NCK-associated protein 1-like [Source:HGNC Symbol;Acc:HGNC:4862]
ENSG00000137094	-0.628641	5.66111	28.6838	1.81914e-07	2.98194e-05	chr9	34989641	34998900	+	DNAJB5	DnaJ heat shock protein family (Hsp40) member B5 [Source:HGNC Symbol;Acc:HGNC:14887]
ENSG00000162458	1.45351	1.60157	30.1594	1.81393e-07	2.98194e-05	chr1	15756607	15786594	+	FBLIM1	filamin binding LIM protein 1 [Source:HGNC Symbol;Acc:HGNC:24686]
ENSG00000204287	0.700414	4.42022	28.6776	1.8244e-07	2.98194e-05	chr6	32439842	32445046	+	HLA-DRA	major histocompatibility complex, class II, DR alpha [Source:HGNC Symbol;Acc:HGNC:4947]
ENSG00000010256	-0.589325	7.77494	28.6217	1.87269e-07	3.03961e-05	chr3	48610976	48599002	-	UQCRC1	ubiquinol-cytochrome c reductase core protein I [Source:HGNC Symbol;Acc:HGNC:12585]
ENSG00000150768	-0.65532	5.25418	28.9993	1.89653e-07	3.05708e-05	chr11	112024814	112064390	+	DLAT	dihydrolipoamide S-acetyltransferase [Source:HGNC Symbol;Acc:HGNC:2896]
ENSG00000165168	1.08208	2.52992	28.3712	2.10519e-07	3.37018e-05	chrX	37780011	37813461	+	CYBB	cytochrome b-245, beta polypeptide [Source:HGNC Symbol;Acc:HGNC:2578]
ENSG00000148339	-0.712045	4.48203	29.1987	2.14793e-07	3.41522e-05	chr9	128068201	128109245	+	SLC25A25	solute carrier family 25 (mitochondrial carrier; phosphate carrier), member 25 [Source:HGNC Symbol;Acc:HGNC:20663]
ENSG00000100243	0.647756	6.30417	29.8786	2.21448e-07	3.47376e-05	chr22	42649568	42617840	-	CYB5R3	cytochrome b5 reductase 3 [Source:HGNC Symbol;Acc:HGNC:2873]
ENSG00000196878	-0.957805	3.04693	29.3922	2.19969e-07	3.47376e-05	chr1	209652466	209614870	-	LAMB3	laminin subunit beta 3 [Source:HGNC Symbol;Acc:HGNC:6490]
ENSG00000077150	0.82321	3.37778	28.2401	2.23828e-07	3.48769e-05	chr10	102394110	102402529	+	NFKB2	nuclear factor of kappa light polypeptide gene enhancer in B-cells 2 (p49/p100) [Source:HGNC Symbol;Acc:HGNC:7795]
ENSG00000134070	1.0115	2.40792	28.0035	2.50044e-07	3.86745e-05	chr3	10164865	10243743	+	IRAK2	interleukin 1 receptor associated kinase 2 [Source:HGNC Symbol;Acc:HGNC:6113]
ENSG00000162073	-0.851349	3.26277	27.991	2.51509e-07	3.86745e-05	chr16	2969245	2973489	+	PAQR4	progestin and adipoQ receptor family member IV [Source:HGNC Symbol;Acc:HGNC:26386]
ENSG00000166595	0.721479	4.77221	30.2146	2.63711e-07	4.02857e-05	chr16	66934423	66932055	-	FAM96B	family with sequence similarity 96 member B [Source:HGNC Symbol;Acc:HGNC:24261]
ENSG00000033867	-0.796666	3.4883	27.8537	2.6822e-07	4.07085e-05	chr3	27484420	27372721	-	SLC4A7	solute carrier family 4, sodium bicarbonate cotransporter, member 7 [Source:HGNC Symbol;Acc:HGNC:11033]
ENSG00000005844	1.40878	1.51841	27.7983	2.75272e-07	4.15092e-05	chr16	30472658	30523185	+	ITGAL	integrin subunit alpha L [Source:HGNC Symbol;Acc:HGNC:6148]
ENSG00000128335	0.942636	4.49304	38.2617	3.03875e-07	4.55287e-05	chr22	36239954	36226203	-	APOL2	apolipoprotein L2 [Source:HGNC Symbol;Acc:HGNC:619]
ENSG00000130300	0.902874	3.14792	28.7439	3.16593e-07	4.7132e-05	chr19	17377350	17351448	-	PLVAP	plasmalemma vesicle associated protein [Source:HGNC Symbol;Acc:HGNC:13635]
ENSG00000075624	0.583146	7.57399	27.4565	3.23155e-07	4.78044e-05	chr7	5563784	5527151	-	ACTB	actin, beta [Source:HGNC Symbol;Acc:HGNC:132]
ENSG00000150687	-0.679721	4.59464	27.3405	3.46823e-07	5.06644e-05	chr11	86791059	86952910	+	PRSS23	protease, serine 23 [Source:HGNC Symbol;Acc:HGNC:14370]
ENSG00000163191	1.1409	2.11311	27.3102	3.46131e-07	5.06644e-05	chr1	152047907	152032506	-	S100A11	S100 calcium binding protein A11 [Source:HGNC Symbol;Acc:HGNC:10488]
ENSG00000092054	-0.495939	14.6951	27.2955	3.511e-07	5.09705e-05	chr14	23435718	23412738	-	MYH7	myosin, heavy chain 7, cardiac muscle, beta [Source:HGNC Symbol;Acc:HGNC:7577]
ENSG00000137312	0.597377	6.42615	27.2588	3.54593e-07	5.11543e-05	chr6	30742733	30727709	-	FLOT1	flotillin 1 [Source:HGNC Symbol;Acc:HGNC:3757]
ENSG00000156467	-0.615752	5.57602	27.2459	3.56743e-07	5.11543e-05	chr8	96235634	96225920	-	UQCRB	ubiquinol-cytochrome c reductase binding protein [Source:HGNC Symbol;Acc:HGNC:12582]
ENSG00000180758	-0.616644	5.44558	27.2005	3.6444e-07	5.19394e-05	chr1	9129170	9100305	-	GPR157	G protein-coupled receptor 157 [Source:HGNC Symbol;Acc:HGNC:23687]
ENSG00000130957	-0.754375	6.76919	34.5392	3.98485e-07	5.64473e-05	chr9	94593793	94558720	-	FBP2	fructose-bisphosphatase 2 [Source:HGNC Symbol;Acc:HGNC:3607]
ENSG00000259881	1.09823	2.35592	27.7512	4.07083e-07	5.73178e-05	chr16	88881038	88887136	+	RP11-830F9.5
ENSG00000132329	-0.638047	4.90208	26.9417	4.11599e-07	5.76066e-05	chr2	237858893	237912114	+	RAMP1	receptor (G protein-coupled) activity modifying protein 1 [Source:HGNC Symbol;Acc:HGNC:9843]
ENSG00000125414	-0.613349	14.9685	33.9321	4.25532e-07	5.92021e-05	chr17	10549957	10521148	-	MYH2	myosin, heavy chain 2, skeletal muscle, adult [Source:HGNC Symbol;Acc:HGNC:7572]
ENSG00000135404	0.91216	6.33989	41.3454	4.50732e-07	6.18818e-05	chr12	55729707	55725323	-	CD63	CD63 molecule [Source:HGNC Symbol;Acc:HGNC:1692]
ENSG00000173369	1.37611	2.42068	34.3707	4.52736e-07	6.18818e-05	chr1	22652762	22661538	+	C1QB	complement component 1, q subcomponent, B chain [Source:HGNC Symbol;Acc:HGNC:1242]
ENSG00000225093	1.13853	2.99858	33.6235	4.49158e-07	6.18818e-05	chr6	108005568	108004357	-	RPL3P7	ribosomal protein L3 pseudogene 7 [Source:HGNC Symbol;Acc:HGNC:36797]
ENSG00000162734	0.68759	4.39502	26.8854	4.67131e-07	6.34782e-05	chr1	160205337	160215376	+	PEA15	phosphoprotein enriched in astrocytes 15 [Source:HGNC Symbol;Acc:HGNC:8822]
ENSG00000274267	3.11862	0.0549573	26.5465	4.95814e-07	6.69865e-05	chr6	26032060	26031650	-	HIST1H3B	histone cluster 1, H3b [Source:HGNC Symbol;Acc:HGNC:4776]
ENSG00000095587	-2.36996	0.153699	26.4651	5.1519e-07	6.92043e-05	chr10	96513918	96364606	-	TLL2	tolloid like 2 [Source:HGNC Symbol;Acc:HGNC:11844]
ENSG00000104856	1.09799	2.07037	26.3843	5.35215e-07	7.14833e-05	chr19	45001430	45038198	+	RELB	v-rel avian reticuloendotheliosis viral oncogene homolog B [Source:HGNC Symbol;Acc:HGNC:9956]
ENSG00000159423	-0.676958	4.34319	26.3303	5.54829e-07	7.36819e-05	chr1	18902781	18871430	-	ALDH4A1	aldehyde dehydrogenase 4 family member A1 [Source:HGNC Symbol;Acc:HGNC:406]
ENSG00000122861	1.05923	2.28879	26.2808	5.70565e-07	7.50777e-05	chr10	73909177	73917497	+	PLAU	plasminogen activator, urokinase [Source:HGNC Symbol;Acc:HGNC:9052]
ENSG00000198744	-0.883788	3.17396	26.2443	5.71764e-07	7.50777e-05	chr1	634376	634922	+	MTCO3P12	MT-CO3 pseudogene 12 [Source:HGNC Symbol;Acc:HGNC:52042]
ENSG00000103066	0.674821	4.37833	26.4416	5.76534e-07	7.52812e-05	chr16	68245304	68261062	+	PLA2G15	phospholipase A2 group XV [Source:HGNC Symbol;Acc:HGNC:17163]
ENSG00000138080	0.802404	3.47462	26.9572	5.90436e-07	7.66681e-05	chr2	27078567	27086408	+	EMILIN1	elastin microfibril interfacer 1 [Source:HGNC Symbol;Acc:HGNC:19880]
ENSG00000137198	-0.583965	6.24059	25.9444	6.58775e-07	8.46019e-05	chr6	16238580	16295549	+	GMPR	guanosine monophosphate reductase [Source:HGNC Symbol;Acc:HGNC:4376]
ENSG00000234745	0.626734	6.45982	27.7582	6.58099e-07	8.46019e-05	chr6	31357188	31353872	-	HLA-B	major histocompatibility complex, class I, B [Source:HGNC Symbol;Acc:HGNC:4932]
ENSG00000179218	0.624719	5.67578	26.8911	6.81056e-07	8.69854e-05	chr19	12938578	12944489	+	CALR	calreticulin [Source:HGNC Symbol;Acc:HGNC:1455]
ENSG00000138463	-0.805068	3.25156	25.8061	7.03302e-07	8.93385e-05	chr3	122794795	122881139	+	DIRC2	disrupted in renal carcinoma 2 [Source:HGNC Symbol;Acc:HGNC:16628]
ENSG00000179091	-0.572203	6.70418	25.793	7.07685e-07	8.94093e-05	chr8	144095027	144097525	+	CYC1	cytochrome c-1 [Source:HGNC Symbol;Acc:HGNC:2579]
ENSG00000130706	0.58066	6.35494	25.7427	7.24726e-07	9.107e-05	chr20	62302093	62308862	+	ADRM1	adhesion regulating molecule 1 [Source:HGNC Symbol;Acc:HGNC:15759]
ENSG00000100979	1.44849	3.80716	50.1318	7.30691e-07	9.13286e-05	chr20	45912155	45898621	-	PLTP	phospholipid transfer protein [Source:HGNC Symbol;Acc:HGNC:9093]
ENSG00000082397	0.913347	2.67163	25.5777	7.83578e-07	9.63925e-05	chr18	5630700	5392381	-	EPB41L3	erythrocyte membrane protein band 4.1-like 3 [Source:HGNC Symbol;Acc:HGNC:3380]
ENSG00000181856	-0.61931	7.43796	27.939	7.82556e-07	9.63925e-05	chr17	7281667	7288257	+	SLC2A4	solute carrier family 2 (facilitated glucose transporter), member 4 [Source:HGNC Symbol;Acc:HGNC:11009]
ENSG00000184060	1.08343	2.12822	25.5852	7.80798e-07	9.63925e-05	chr17	30906344	30959322	+	ADAP2	ArfGAP with dual PH domains 2 [Source:HGNC Symbol;Acc:HGNC:16487]
ENSG00000152642	-0.586866	6.06311	25.5739	7.90933e-07	9.67878e-05	chr3	32105689	32168713	+	GPD1L	glycerol-3-phosphate dehydrogenase 1-like [Source:HGNC Symbol;Acc:HGNC:28956]
ENSG00000184076	-0.614568	5.13858	25.5407	7.97437e-07	9.70755e-05	chr22	29767369	29770413	+	UQCR10	ubiquinol-cytochrome c reductase, complex III subunit X [Source:HGNC Symbol;Acc:HGNC:30863]
ENSG00000106992	-0.633901	5.43462	26.7195	8.04939e-07	9.73677e-05	chr9	127877743	127866480	-	AK1	adenylate kinase 1 [Source:HGNC Symbol;Acc:HGNC:361]
ENSG00000112992	-0.562626	7.33138	25.5124	8.08169e-07	9.73677e-05	chr5	43602692	43707405	+	NNT	nicotinamide nucleotide transhydrogenase [Source:HGNC Symbol;Acc:HGNC:7863]
ENSG00000146112	0.762562	3.5258	25.4314	8.45251e-07	0.000101313	chr6	30687895	30676389	-	PPP1R18	protein phosphatase 1 regulatory subunit 18 [Source:HGNC Symbol;Acc:HGNC:29413]
ENSG00000136143	-0.603037	5.30388	25.3967	8.53733e-07	0.000101808	chr13	48001354	47936491	-	SUCLA2	succinate-CoA ligase, ADP-forming, beta subunit [Source:HGNC Symbol;Acc:HGNC:11448]
ENSG00000100412	-0.55013	8.26038	25.3785	8.61128e-07	0.000102168	chr22	41469125	41528989	+	ACO2	aconitase 2 [Source:HGNC Symbol;Acc:HGNC:118]
ENSG00000140798	2.314	1.28207	33.5036	9.19712e-07	0.000108568	chr16	48156018	48082973	-	ABCC12	ATP binding cassette subfamily C member 12 [Source:HGNC Symbol;Acc:HGNC:14640]
ENSG00000178585	-0.804871	4.00623	29.0396	9.67681e-07	0.000113656	chr1	9910336	9848276	-	CTNNBIP1	catenin beta interacting protein 1 [Source:HGNC Symbol;Acc:HGNC:16913]
ENSG00000248527	-0.563068	6.79333	24.9775	1.04154e-06	0.00012172	chr1	633696	634376	+	MTATP6P1	mitochondrially encoded ATP synthase 6 pseudogene 1 [Source:HGNC Symbol;Acc:HGNC:44575]
ENSG00000197744	0.891497	2.7315	24.9561	1.05219e-06	0.000122352	chr5	118973796	118974122	+	PTMAP2	prothymosin, alpha pseudogene 2 [Source:HGNC Symbol;Acc:HGNC:9625]
ENSG00000169762	-0.712103	4.19857	26.3473	1.09567e-06	0.000126777	chr4	16227410	16160505	-	TAPT1	transmembrane anterior posterior transformation 1 [Source:HGNC Symbol;Acc:HGNC:26887]
ENSG00000237973	-0.677799	7.3447	29.8798	1.11149e-06	0.000127974	chr1	631074	632616	+	MTCO1P12	MT-CO1 pseudogene 12 [Source:HGNC Symbol;Acc:HGNC:52014]
ENSG00000006327	1.39975	2.2615	29.8302	1.13015e-06	0.000128854	chr16	3018445	3022383	+	TNFRSF12A	tumor necrosis factor receptor superfamily member 12A [Source:HGNC Symbol;Acc:HGNC:18152]
ENSG00000131747	2.44142	0.300612	24.8077	1.12904e-06	0.000128854	chr17	40417950	40388516	-	TOP2A	topoisomerase (DNA) II alpha [Source:HGNC Symbol;Acc:HGNC:11989]
ENSG00000152234	-0.542083	8.43759	24.7939	1.13646e-06	0.000128944	chr18	46104334	46080248	-	ATP5A1	ATP synthase, H+ transporting, mitochondrial F1 complex, alpha subunit 1, cardiac muscle [Source:HGNC Symbol;Acc:HGNC:823]
ENSG00000119139	0.648556	4.27208	24.7456	1.16285e-06	0.000131301	chr9	69121264	69255208	+	TJP2	tight junction protein 2 [Source:HGNC Symbol;Acc:HGNC:11828]
ENSG00000108528	-0.569667	6.3085	24.7262	1.17365e-06	0.000131883	chr17	4940251	4937130	-	SLC25A11	solute carrier family 25 (mitochondrial carrier; oxoglutarate carrier), member 11 [Source:HGNC Symbol;Acc:HGNC:10981]
ENSG00000149257	0.71097	3.81485	24.6808	1.19921e-06	0.000134111	chr11	75562056	75572783	+	SERPINH1	serpin peptidase inhibitor, clade H (heat shock protein 47), member 1, (collagen binding protein 1) [Source:HGNC Symbol;Acc:HGNC:1546]
ENSG00000224550	-0.720909	4.52654	27.5352	1.30855e-06	0.000145641	chr1	107505203	107505448	+	RP11-270C12.3
ENSG00000106624	0.96209	3.53134	31.1209	1.32687e-06	0.000146364	chr7	44104361	44114562	+	AEBP1	AE binding protein 1 [Source:HGNC Symbol;Acc:HGNC:303]
ENSG00000114120	-0.718278	3.71429	24.6709	1.32757e-06	0.000146364	chr3	140941830	140979933	+	SLC25A36	solute carrier family 25 (pyrimidine nucleotide carrier), member 36 [Source:HGNC Symbol;Acc:HGNC:25554]
ENSG00000143318	-0.520973	10.1575	24.4496	1.33869e-06	0.000146897	chr1	160190556	160201886	+	CASQ1	calsequestrin 1 [Source:HGNC Symbol;Acc:HGNC:1512]
ENSG00000132481	0.969474	2.34306	24.3766	1.386e-06	0.000151378	chr17	75878575	75874161	-	TRIM47	tripartite motif containing 47 [Source:HGNC Symbol;Acc:HGNC:19020]
ENSG00000247627	-0.641558	4.8007	24.3491	1.4043e-06	0.000152664	chr5	134928036	134926660	-	MTND4P12	mitochondrially encoded NADH:ubiquinone oxidoreductase core subunit 4 pseudogene 12 [Source:HGNC Symbol;Acc:HGNC:42199]
ENSG00000185359	0.630991	4.51668	24.2866	1.4809e-06	0.000160246	chr17	81683326	81703138	+	HGS	hepatocyte growth factor-regulated tyrosine kinase substrate [Source:HGNC Symbol;Acc:HGNC:4897]
ENSG00000109819	-0.628473	5.40062	25.7365	1.58631e-06	0.000170861	chr4	23904089	23755041	-	PPARGC1A	peroxisome proliferator-activated receptor gamma, coactivator 1 alpha [Source:HGNC Symbol;Acc:HGNC:9237]
ENSG00000175220	0.656628	4.11331	24.0545	1.61595e-06	0.000173255	chr11	46700615	46677080	-	ARHGAP1	Rho GTPase activating protein 1 [Source:HGNC Symbol;Acc:HGNC:673]
ENSG00000101160	0.702022	4.06845	24.6936	1.69171e-06	0.00018055	chr20	59007247	58995185	-	CTSZ	cathepsin Z [Source:HGNC Symbol;Acc:HGNC:2547]
ENSG00000137309	0.600111	4.8946	23.8114	1.8147e-06	0.000192796	chr6	34236873	34246231	+	HMGA1	high mobility group AT-hook 1 [Source:HGNC Symbol;Acc:HGNC:5010]
ENSG00000168517	-0.666658	4.04533	23.7947	1.82921e-06	0.000193458	chr17	45160700	45170040	+	HEXIM2	hexamethylene bis-acetamide inducible 2 [Source:HGNC Symbol;Acc:HGNC:28591]
ENSG00000108950	1.2616	1.451	23.6895	1.92356e-06	0.000201611	chr17	68601389	68535113	-	FAM20A	family with sequence similarity 20 member A [Source:HGNC Symbol;Acc:HGNC:23015]
ENSG00000248746	-0.599369	9.64591	26.9914	1.91583e-06	0.000201611	chr11	66546395	66563329	+	ACTN3	actinin, alpha 3 (gene/pseudogene) [Source:HGNC Symbol;Acc:HGNC:165]
ENSG00000166816	-0.577655	5.42156	23.6501	1.96003e-06	0.000204062	chr16	75116771	75111860	-	LDHD	lactate dehydrogenase D [Source:HGNC Symbol;Acc:HGNC:19708]
ENSG00000184544	-0.585945	5.64269	24.1398	1.9644e-06	0.000204062	chr17	9791297	9771434	-	DHRS7C	dehydrogenase/reductase (SDR family) member 7C [Source:HGNC Symbol;Acc:HGNC:32423]
ENSG00000101224	0.84728	2.86213	23.6346	1.97463e-06	0.000204217	chr20	3786772	3806121	+	CDC25B	cell division cycle 25B [Source:HGNC Symbol;Acc:HGNC:1726]
ENSG00000186174	0.572671	6.17246	23.9965	2.0322e-06	0.000209245	chr11	118925608	118893875	-	BCL9L	B-cell CLL/lymphoma 9-like [Source:HGNC Symbol;Acc:HGNC:23688]
ENSG00000116701	1.40305	1.18641	23.5568	2.04947e-06	0.000210097	chr1	183590876	183555563	-	NCF2	neutrophil cytosolic factor 2 [Source:HGNC Symbol;Acc:HGNC:7661]
ENSG00000159335	0.705192	3.72292	23.64	2.07715e-06	0.000212006	chr12	6765516	6770952	+	PTMS	parathymosin [Source:HGNC Symbol;Acc:HGNC:9629]
ENSG00000181019	1.08282	1.99851	23.5086	2.09728e-06	0.000213129	chr16	69726951	69706996	-	NQO1	NAD(P)H dehydrogenase, quinone 1 [Source:HGNC Symbol;Acc:HGNC:2874]
ENSG00000178035	0.573004	5.76137	23.6213	2.18898e-06	0.000221485	chr3	49029408	49024325	-	IMPDH2	IMP (inosine 5'-monophosphate) dehydrogenase 2 [Source:HGNC Symbol;Acc:HGNC:6053]
ENSG00000263232	-0.713761	3.55381	23.3695	2.24156e-06	0.000225827	chr16	72006543	72005037	-	ATP5A1P3	ATP synthase, H+ transporting, mitochondrial F1 complex, alpha subunit 1 pseudogene 3 [Source:HGNC Symbol;Acc:HGNC:829]
ENSG00000224389	4.41847	-0.733794	23.2604	2.36596e-06	0.000237337	chr6	32014762	32035418	+	C4B	complement component 4B (Chido blood group) [Source:HGNC Symbol;Acc:HGNC:1324]
ENSG00000091140	-0.562193	5.81223	23.1742	2.46118e-06	0.000245834	chr7	107890970	107931730	+	DLD	dihydrolipoamide dehydrogenase [Source:HGNC Symbol;Acc:HGNC:2898]
ENSG00000181322	1.82689	0.681378	23.1505	2.48937e-06	0.000247591	chr3	138329886	138261437	-	NME9	NME/NM23 family member 9 [Source:HGNC Symbol;Acc:HGNC:21343]
ENSG00000005884	0.739023	3.34866	23.1021	2.5477e-06	0.000250716	chr17	50055968	50090481	+	ITGA3	integrin subunit alpha 3 [Source:HGNC Symbol;Acc:HGNC:6139]
ENSG00000132313	-0.702182	3.66636	23.0978	2.55297e-06	0.000250716	chr2	86199355	86213794	+	MRPL35	mitochondrial ribosomal protein L35 [Source:HGNC Symbol;Acc:HGNC:14489]
ENSG00000196154	0.642039	4.54538	23.8626	2.54984e-06	0.000250716	chr1	153550136	153543613	-	S100A4	S100 calcium binding protein A4 [Source:HGNC Symbol;Acc:HGNC:10494]
ENSG00000259291	-0.589514	5.4304	23.6673	2.60767e-06	0.000255017	chr15	90082207	90074512	-	RP11-617F23.1
ENSG00000165731	-0.800041	3.10385	23.104	2.76589e-06	0.000269363	chr10	43077027	43130351	+	RET	ret proto-oncogene [Source:HGNC Symbol;Acc:HGNC:9967]
ENSG00000173281	-0.548408	6.55292	22.8891	2.85501e-06	0.000276888	chr8	9151574	9136255	-	PPP1R3B	protein phosphatase 1 regulatory subunit 3B [Source:HGNC Symbol;Acc:HGNC:14942]
ENSG00000163453	0.630918	4.30622	22.8362	2.92826e-06	0.000282819	chr4	57110385	57030773	-	IGFBP7	insulin like growth factor binding protein 7 [Source:HGNC Symbol;Acc:HGNC:5476]
ENSG00000162378	-0.574684	6.78327	23.991	3.00832e-06	0.000289356	chr1	52726467	52827342	+	ZYG11B	zyg-11 family member B, cell cycle regulator [Source:HGNC Symbol;Acc:HGNC:25820]
ENSG00000176046	0.755946	4.552	27.9448	3.05892e-06	0.000293017	chr16	28539174	28532708	-	NUPR1	nuclear protein 1, transcriptional regulator [Source:HGNC Symbol;Acc:HGNC:29990]
ENSG00000207142	-0.878509	3.84289	28.2331	3.13593e-06	0.000299167	chr12	42454720	42454821	+	Y_RNA	Y RNA [Source:RFAM;Acc:RF00019]
ENSG00000158186	0.581789	5.11147	22.5796	3.31394e-06	0.000314865	chr3	138347648	138405534	+	MRAS	muscle RAS oncogene homolog [Source:HGNC Symbol;Acc:HGNC:7227]
ENSG00000168298	0.586555	5.66818	23.5142	3.35555e-06	0.000317527	chr6	26156354	26157107	+	HIST1H1E	histone cluster 1, H1e [Source:HGNC Symbol;Acc:HGNC:4718]
ENSG00000163131	1.03688	2.30576	22.4744	3.44327e-06	0.000324514	chr1	150765957	150730196	-	CTSS	cathepsin S [Source:HGNC Symbol;Acc:HGNC:2545]
ENSG00000213619	-0.56161	5.31724	22.4267	3.52312e-06	0.000330707	chr11	47565336	47584562	+	NDUFS3	NADH:ubiquinone oxidoreductase core subunit S3 [Source:HGNC Symbol;Acc:HGNC:7710]
ENSG00000131323	0.721257	3.39408	22.3922	3.58216e-06	0.000334247	chr14	102777476	102911500	+	TRAF3	TNF receptor associated factor 3 [Source:HGNC Symbol;Acc:HGNC:12033]
ENSG00000197746	0.590409	8.87632	25.4244	3.58945e-06	0.000334247	chr10	71851375	71816298	-	PSAP	prosaposin [Source:HGNC Symbol;Acc:HGNC:9498]
ENSG00000105220	-0.51623	7.9762	22.2866	3.76867e-06	0.000349544	chr19	34359480	34402156	+	GPI	glucose-6-phosphate isomerase [Source:HGNC Symbol;Acc:HGNC:4458]
ENSG00000168702	-1.0614	2.90861	27.63	3.81199e-06	0.000352165	chr2	142131701	140231423	-	LRP1B	LDL receptor related protein 1B [Source:HGNC Symbol;Acc:HGNC:6693]
ENSG00000254023	-1.2534	1.46822	22.4961	3.87703e-06	0.000356763	chr8	75376709	75377014	+	PKMP4	pyruvate kinase, muscle pseudogene 4 [Source:HGNC Symbol;Acc:HGNC:44246]
ENSG00000198618	0.837269	2.97214	22.5391	3.89558e-06	0.000357064	chr21	18857779	18858276	+	PPIAP22	peptidylprolyl isomerase A (cyclophilin A) pseudogene 22 [Source:HGNC Symbol;Acc:HGNC:17236]
ENSG00000126458	0.791817	3.01966	22.1928	3.94273e-06	0.000359975	chr19	49640201	49635292	-	RRAS	related RAS viral (r-ras) oncogene homolog [Source:HGNC Symbol;Acc:HGNC:10447]
ENSG00000087586	-1.14495	1.84074	22.1851	3.96267e-06	0.000360387	chr20	56392337	56369389	-	AURKA	aurora kinase A [Source:HGNC Symbol;Acc:HGNC:11393]
ENSG00000019582	0.578668	6.88142	23.81	4.0656e-06	0.000368315	chr5	150412929	150401637	-	CD74	CD74 molecule, major histocompatibility complex, class II invariant chain [Source:HGNC Symbol;Acc:HGNC:1697]
ENSG00000196126	0.601276	4.52685	22.0624	4.21931e-06	0.000380764	chr6	32589848	32552990	-	HLA-DRB1	major histocompatibility complex, class II, DR beta 1 [Source:HGNC Symbol;Acc:HGNC:4948]
ENSG00000145390	-0.587075	5.40753	22.9739	4.23699e-06	0.000380889	chr4	119212587	119295517	+	USP53	ubiquitin specific peptidase 53 [Source:HGNC Symbol;Acc:HGNC:29255]
ENSG00000100055	0.971873	2.34718	21.9988	4.32883e-06	0.000387654	chr22	37282027	37315345	+	CYTH4	cytohesin 4 [Source:HGNC Symbol;Acc:HGNC:9505]
ENSG00000269028	-0.59612	4.83293	22.3122	4.38761e-06	0.000391419	chr3	96618236	96617188	-	MTRNR2L12	MT-RNR2-like 12 [Source:HGNC Symbol;Acc:HGNC:37169]
ENSG00000130429	0.908308	2.55501	21.9611	4.40819e-06	0.000391759	chr7	99374249	99394801	+	ARPC1B	actin related protein 2/3 complex subunit 1B [Source:HGNC Symbol;Acc:HGNC:704]
ENSG00000163430	0.60292	4.95325	22.6342	4.44639e-06	0.000393657	chr3	120451253	120392293	-	FSTL1	follistatin like 1 [Source:HGNC Symbol;Acc:HGNC:3972]
ENSG00000168264	-0.558502	5.27502	21.8196	4.71936e-06	0.000414815	chr1	234609525	234604269	-	IRF2BP2	interferon regulatory factor 2 binding protein 2 [Source:HGNC Symbol;Acc:HGNC:21729]
ENSG00000249210	-0.757379	3.14692	21.819	4.72086e-06	0.000414815	chr19	46558641	46559642	+	GAPDHP38	glyceraldehyde 3 phosphate dehydrogenase pseudogene 38 [Source:HGNC Symbol;Acc:HGNC:37792]
ENSG00000033100	0.741416	3.13956	21.8005	4.76308e-06	0.000416957	chr7	151232489	151238827	+	CHPF2	chondroitin polymerizing factor 2 [Source:HGNC Symbol;Acc:HGNC:29270]
ENSG00000100442	-0.579911	5.39808	22.5222	4.79471e-06	0.000418159	chr14	45135319	45115600	-	FKBP3	FK506 binding protein 3 [Source:HGNC Symbol;Acc:HGNC:3719]
ENSG00000164919	-0.581936	4.72134	21.768	4.83844e-06	0.000420404	chr8	99894062	99873200	-	COX6C	cytochrome c oxidase subunit VIc [Source:HGNC Symbol;Acc:HGNC:2285]
ENSG00000174032	-0.564626	5.10781	21.7263	4.93655e-06	0.000427341	chr13	45418455	45393316	-	SLC25A30	solute carrier family 25 member 30 [Source:HGNC Symbol;Acc:HGNC:27371]
ENSG00000106683	0.646346	4.02636	21.6752	5.05986e-06	0.000436399	chr7	74082933	74122525	+	LIMK1	LIM domain kinase 1 [Source:HGNC Symbol;Acc:HGNC:6613]
ENSG00000099624	-0.52037	6.92753	21.6535	5.11304e-06	0.000439364	chr19	1241746	1244826	+	ATP5D	ATP synthase, H+ transporting, mitochondrial F1 complex, delta subunit [Source:HGNC Symbol;Acc:HGNC:837]
ENSG00000100345	0.511203	8.29245	21.6259	5.18166e-06	0.00044363	chr22	36388018	36281281	-	MYH9	myosin, heavy chain 9, non-muscle [Source:HGNC Symbol;Acc:HGNC:7579]
ENSG00000139914	-0.639041	5.50352	24.618	5.41788e-06	0.00046048	chr14	24131275	24132849	+	FITM1	fat storage-inducing transmembrane protein 1 [Source:HGNC Symbol;Acc:HGNC:33714]
ENSG00000173915	-0.846782	2.83709	21.8132	5.39919e-06	0.00046048	chr10	103396466	103389041	-	USMG5	up-regulated during skeletal muscle growth 5 homolog (mouse) [Source:HGNC Symbol;Acc:HGNC:30889]
ENSG00000152556	-0.493488	9.50232	21.4928	5.52582e-06	0.000467953	chr12	48105139	48146404	+	PFKM	phosphofructokinase, muscle [Source:HGNC Symbol;Acc:HGNC:8877]
ENSG00000158571	-0.721073	5.17523	26.8506	5.67028e-06	0.000478453	chrX	54998534	54932961	-	PFKFB1	6-phosphofructo-2-kinase/fructose-2,6-biphosphatase 1 [Source:HGNC Symbol;Acc:HGNC:8872]
ENSG00000116459	-0.562821	5.08012	21.394	5.79584e-06	0.000487003	chr1	111448864	111462773	+	ATP5F1	ATP synthase, H+ transporting, mitochondrial Fo complex subunit B1 [Source:HGNC Symbol;Acc:HGNC:840]
ENSG00000172757	0.565908	5.60051	21.9767	5.81328e-06	0.000487003	chr11	65862026	65823022	-	CFL1	cofilin 1 (non-muscle) [Source:HGNC Symbol;Acc:HGNC:1874]
ENSG00000130598	-0.475569	10.8518	21.3791	5.83791e-06	0.00048732	chr11	1838989	1841680	+	TNNI2	troponin I type 2 (skeletal, fast) [Source:HGNC Symbol;Acc:HGNC:11946]
ENSG00000142973	-0.960218	2.85223	24.9732	5.88422e-06	0.000489437	chr1	46757838	46819413	+	CYP4B1	cytochrome P450 family 4 subfamily B member 1 [Source:HGNC Symbol;Acc:HGNC:2644]
ENSG00000169860	-0.818276	2.85438	21.5638	5.95062e-06	0.000493205	chr3	152834693	152841439	+	P2RY1	purinergic receptor P2Y, G-protein coupled, 1 [Source:HGNC Symbol;Acc:HGNC:8539]
ENSG00000184840	0.608083	4.27766	21.3041	6.05329e-06	0.000499942	chr5	177592158	177596124	+	TMED9	transmembrane p24 trafficking protein 9 [Source:HGNC Symbol;Acc:HGNC:24878]
ENSG00000115380	1.67291	2.71139	39.1182	6.23824e-06	0.000511601	chr2	55924139	55865967	-	EFEMP1	EGF containing fibulin-like extracellular matrix protein 1 [Source:HGNC Symbol;Acc:HGNC:3218]
ENSG00000186687	-0.602132	4.34933	21.2434	6.23356e-06	0.000511601	chr5	131170810	131205426	+	LYRM7	LYR motif containing 7 [Source:HGNC Symbol;Acc:HGNC:28072]
ENSG00000174807	0.755969	3.27419	21.9086	6.39398e-06	0.00052254	chr11	66317044	66314487	-	CD248	CD248 molecule, endosialin [Source:HGNC Symbol;Acc:HGNC:18219]
ENSG00000261303	-5.36123	-0.988891	21.0049	7.04945e-06	0.000574101	chr15	78660644	78735495	+	RP11-160C18.2
ENSG00000123384	0.578545	7.47795	23.3928	7.12387e-06	0.000578146	chr12	57128493	57213351	+	LRP1	LDL receptor related protein 1 [Source:HGNC Symbol;Acc:HGNC:6692]
ENSG00000123146	0.768006	4.5624	26.7118	7.18334e-06	0.000580956	chr19	14380501	14408725	+	ADGRE5	adhesion G protein-coupled receptor E5 [Source:HGNC Symbol;Acc:HGNC:1711]
ENSG00000140990	-0.514083	6.56026	20.9274	7.26396e-06	0.00058545	chr16	1959508	1961975	+	NDUFB10	NADH:ubiquinone oxidoreductase subunit B10 [Source:HGNC Symbol;Acc:HGNC:7696]
ENSG00000186818	1.83103	0.518327	20.9186	7.29507e-06	0.000585937	chr19	54643889	54670359	+	LILRB4	leukocyte immunoglobulin-like receptor, subfamily B (with TM and ITIM domains), member 4 [Source:HGNC Symbol;Acc:HGNC:6608]
ENSG00000070182	0.666538	9.90025	27.7543	7.4675e-06	0.000597732	chr14	64879883	64746283	-	SPTB	spectrin, beta, erythrocytic [Source:HGNC Symbol;Acc:HGNC:11274]
ENSG00000273033	-0.715862	3.46756	21.4267	7.50478e-06	0.000598666	chr3	122886941	122892416	+	RP11-67L2.2
ENSG00000167552	0.832316	3.04854	22.6302	7.56185e-06	0.000601167	chr12	49189324	49184796	-	TUBA1A	tubulin alpha 1a [Source:HGNC Symbol;Acc:HGNC:20766]
ENSG00000169692	0.726559	3.19317	20.8642	7.61805e-06	0.000603582	chr9	136687423	136673143	-	AGPAT2	1-acylglycerol-3-phosphate O-acyltransferase 2 [Source:HGNC Symbol;Acc:HGNC:325]
ENSG00000175356	-0.937677	2.46981	20.9762	7.84257e-06	0.000619271	chr11	9138114	9020391	-	SCUBE2	signal peptide, CUB domain, EGF-like 2 [Source:HGNC Symbol;Acc:HGNC:30425]
ENSG00000110090	0.759524	3.4406	22.2279	7.92467e-06	0.000623647	chr11	68844410	68754620	-	CPT1A	carnitine palmitoyltransferase 1A (liver) [Source:HGNC Symbol;Acc:HGNC:2328]
ENSG00000112245	-0.575129	6.53354	22.5824	8.01162e-06	0.000628375	chr6	63521761	63583587	+	PTP4A1	protein tyrosine phosphatase type IVA, member 1 [Source:HGNC Symbol;Acc:HGNC:9634]
ENSG00000177508	-0.816642	2.92484	21.1105	8.10825e-06	0.000633827	chr16	54286763	54283304	-	IRX3	iroquois homeobox 3 [Source:HGNC Symbol;Acc:HGNC:14360]
ENSG00000186517	1.05942	2.00215	20.6284	8.80388e-06	0.00068591	chr1	161069970	161046946	-	ARHGAP30	Rho GTPase activating protein 30 [Source:HGNC Symbol;Acc:HGNC:27414]
ENSG00000109906	-0.50282	7.30493	20.4223	9.2811e-06	0.000720688	chr11	114059593	114250676	+	ZBTB16	zinc finger and BTB domain containing 16 [Source:HGNC Symbol;Acc:HGNC:12930]
ENSG00000156508	0.570073	5.35324	21.2874	9.34202e-06	0.000723017	chr6	73523797	73515750	-	EEF1A1	eukaryotic translation elongation factor 1 alpha 1 [Source:HGNC Symbol;Acc:HGNC:3189]
ENSG00000177556	0.895977	2.41207	20.3975	9.3939e-06	0.000724632	chr5	151772532	151742316	-	ATOX1	antioxidant 1 copper chaperone [Source:HGNC Symbol;Acc:HGNC:798]
ENSG00000171735	-0.672834	3.58982	20.3451	9.63584e-06	0.00074085	chr1	6785324	7769706	+	CAMTA1	calmodulin binding transcription activator 1 [Source:HGNC Symbol;Acc:HGNC:18806]
ENSG00000196177	-0.588589	4.31606	20.2972	9.86299e-06	0.000755828	chr10	123008979	123058311	+	ACADSB	acyl-CoA dehydrogenase, short/branched chain [Source:HGNC Symbol;Acc:HGNC:91]
ENSG00000151632	0.70525	3.2337	20.2819	9.93666e-06	0.000758986	chr10	5135226	4922564	-	AKR1C2	aldo-keto reductase family 1, member C2 [Source:HGNC Symbol;Acc:HGNC:385]
ENSG00000104325	-0.62514	4.1522	20.742	1.00389e-05	0.000761815	chr8	90001405	90052092	+	DECR1	2,4-dienoyl-CoA reductase 1, mitochondrial [Source:HGNC Symbol;Acc:HGNC:2753]
ENSG00000165025	1.20289	1.81694	22.0057	1.00318e-05	0.000761815	chr9	90801787	90898549	+	SYK	spleen tyrosine kinase [Source:HGNC Symbol;Acc:HGNC:11491]
ENSG00000136859	0.626221	5.10376	22.7463	1.02952e-05	0.000778737	chr9	127122883	127087332	-	ANGPTL2	angiopoietin like 2 [Source:HGNC Symbol;Acc:HGNC:490]
ENSG00000151208	0.515682	5.88392	20.153	1.05795e-05	0.000797662	chr10	77926526	77790791	-	DLG5	discs, large homolog 5 (Drosophila) [Source:HGNC Symbol;Acc:HGNC:2904]
ENSG00000115107	0.578244	5.28828	21.3562	1.07347e-05	0.000806762	chr2	119223831	119265652	+	STEAP3	STEAP3 metalloreductase [Source:HGNC Symbol;Acc:HGNC:24592]
ENSG00000107758	-0.539183	6.23279	20.8024	1.09171e-05	0.000817838	chr10	73496024	73436428	-	PPP3CB	protein phosphatase 3, catalytic subunit, beta isozyme [Source:HGNC Symbol;Acc:HGNC:9315]
ENSG00000169926	-0.55117	5.80235	20.9744	1.0965e-05	0.000818798	chr15	31326855	31435665	+	KLF13	Kruppel-like factor 13 [Source:HGNC Symbol;Acc:HGNC:13672]
ENSG00000262420	-1.44023	0.899359	20.037	1.11939e-05	0.000833234	chr16	11741910	11744506	+	RP11-490O6.2
ENSG00000173156	0.99465	2.10577	20.2919	1.14835e-05	0.000852077	chr11	67056818	67072013	+	RHOD	ras homolog family member D [Source:HGNC Symbol;Acc:HGNC:670]
ENSG00000183111	0.548992	4.85358	19.9743	1.1541e-05	0.000853631	chr5	149551947	149634968	+	ARHGEF37	Rho guanine nucleotide exchange factor 37 [Source:HGNC Symbol;Acc:HGNC:34430]
ENSG00000162430	0.585381	5.24286	21.3712	1.15923e-05	0.000854724	chr1	25800176	25818224	+	SEPN1	selenoprotein N, 1 [Source:HGNC Symbol;Acc:HGNC:15999]
ENSG00000085733	0.520664	5.70342	19.9107	1.1904e-05	0.000869477	chr11	70398404	70436584	+	CTTN	cortactin [Source:HGNC Symbol;Acc:HGNC:3338]
ENSG00000141542	0.638921	3.78537	19.9117	1.18981e-05	0.000869477	chr17	82698728	82654973	-	RAB40B	RAB40B, member RAS oncogene family [Source:HGNC Symbol;Acc:HGNC:18284]
ENSG00000161638	0.601878	4.09927	19.9211	1.18437e-05	0.000869477	chr12	54419460	54395261	-	ITGA5	integrin subunit alpha 5 [Source:HGNC Symbol;Acc:HGNC:6141]
ENSG00000115956	1.23111	1.58426	19.8933	1.20055e-05	0.00087416	chr2	68365173	68397453	+	PLEK	pleckstrin [Source:HGNC Symbol;Acc:HGNC:9070]
ENSG00000123096	-0.646952	4.64627	22.2419	1.29027e-05	0.000936567	chr12	26121991	26299290	+	SSPN	sarcospan [Source:HGNC Symbol;Acc:HGNC:11322]
ENSG00000060762	-0.632791	3.90754	19.8945	1.29521e-05	0.000937242	chr6	166383013	166364919	-	MPC1	mitochondrial pyruvate carrier 1 [Source:HGNC Symbol;Acc:HGNC:21606]
ENSG00000135821	-0.561649	7.51893	21.9468	1.32002e-05	0.000952245	chr1	182392206	182381704	-	GLUL	glutamate-ammonia ligase [Source:HGNC Symbol;Acc:HGNC:4341]
ENSG00000104093	0.900152	2.36635	19.7677	1.33686e-05	0.000961432	chr15	51622833	51447711	-	DMXL2	Dmx-like 2 [Source:HGNC Symbol;Acc:HGNC:2938]
ENSG00000104833	1.50833	0.598465	19.6643	1.34233e-05	0.000962403	chr19	6502848	6494319	-	TUBB4A	tubulin beta 4A class IVa [Source:HGNC Symbol;Acc:HGNC:20774]
ENSG00000171388	-1.32672	1.37057	20.5497	1.40077e-05	0.00100123	chrX	129654937	129645259	-	APLN	apelin [Source:HGNC Symbol;Acc:HGNC:16665]
ENSG00000100364	0.535923	4.95903	19.5369	1.42843e-05	0.00101789	chr22	45240769	45190338	-	KIAA0930	KIAA0930 [Source:HGNC Symbol;Acc:HGNC:1314]
ENSG00000134243	0.498299	6.76778	19.4996	1.45471e-05	0.00103346	chr1	109397951	109309568	-	SORT1	sortilin 1 [Source:HGNC Symbol;Acc:HGNC:11186]
ENSG00000107957	0.503953	6.2734	19.4782	1.46993e-05	0.00104111	chr10	103855543	103594027	-	SH3PXD2A	SH3 and PX domains 2A [Source:HGNC Symbol;Acc:HGNC:23664]
ENSG00000235043	-0.577281	4.36792	19.4821	1.47569e-05	0.00104203	chr4	86950113	86949669	-	TECRP1	trans-2,3-enoyl-CoA reductase pseudogene 1 [Source:HGNC Symbol;Acc:HGNC:44050]
ENSG00000155660	0.716438	3.36985	20.1011	1.50931e-05	0.00106256	chr7	149028641	149003062	-	PDIA4	protein disulfide isomerase family A member 4 [Source:HGNC Symbol;Acc:HGNC:30167]
ENSG00000127184	-0.52281	5.62619	19.4949	1.53637e-05	0.00107467	chr5	86617904	86620962	+	COX7C	cytochrome c oxidase subunit VIIc [Source:HGNC Symbol;Acc:HGNC:2292]
ENSG00000147065	0.52247	5.42504	19.3883	1.53594e-05	0.00107467	chrX	65588377	65741931	+	MSN	moesin [Source:HGNC Symbol;Acc:HGNC:7373]
ENSG00000198612	-0.660429	3.69599	19.8157	1.54121e-05	0.00107467	chr2	237085312	237100466	+	COPS8	COP9 signalosome subunit 8 [Source:HGNC Symbol;Acc:HGNC:24335]
ENSG00000244731	2.43471	-0.187421	19.3764	1.5449e-05	0.00107467	chr6	31982024	32002681	+	C4A	complement component 4A (Rodgers blood group) [Source:HGNC Symbol;Acc:HGNC:1323]
ENSG00000105357	0.481961	8.28622	19.2739	1.62424e-05	0.00112651	chr19	50188186	50310545	+	MYH14	myosin, heavy chain 14, non-muscle [Source:HGNC Symbol;Acc:HGNC:23212]
ENSG00000182578	0.668916	3.62491	19.5087	1.64255e-05	0.00113584	chr5	150113372	150053291	-	CSF1R	colony stimulating factor 1 receptor [Source:HGNC Symbol;Acc:HGNC:2433]
ENSG00000166592	1.11879	5.92549	40.3746	1.64776e-05	0.00113608	chr16	66925644	66921679	-	RRAD	Ras-related associated with diabetes [Source:HGNC Symbol;Acc:HGNC:10446]
ENSG00000102144	-0.480011	7.55553	19.2005	1.68362e-05	0.00115739	chrX	78065188	78129296	+	PGK1	phosphoglycerate kinase 1 [Source:HGNC Symbol;Acc:HGNC:8896]
ENSG00000196182	0.503243	6.34014	19.1869	1.69537e-05	0.00116205	chr1	36385896	36339624	-	STK40	serine/threonine kinase 40 [Source:HGNC Symbol;Acc:HGNC:21373]
ENSG00000108846	3.08568	-0.258669	19.1669	1.71156e-05	0.00116972	chr17	50634777	50692252	+	ABCC3	ATP binding cassette subfamily C member 3 [Source:HGNC Symbol;Acc:HGNC:54]
ENSG00000140740	-0.494187	6.81576	19.0708	1.7939e-05	0.00121981	chr16	21952660	21983660	+	UQCRC2	ubiquinol-cytochrome c reductase core protein II [Source:HGNC Symbol;Acc:HGNC:12586]
ENSG00000185728	-0.5777	4.27091	19.0633	1.80051e-05	0.00121981	chr8	63168553	63212786	+	YTHDF3	YTH N(6)-methyladenosine RNA binding protein 3 [Source:HGNC Symbol;Acc:HGNC:26465]
ENSG00000204580	0.556658	4.48953	19.0675	1.79685e-05	0.00121981	chr6	30876421	30900156	+	DDR1	discoidin domain receptor tyrosine kinase 1 [Source:HGNC Symbol;Acc:HGNC:2730]
ENSG00000115286	-0.495158	6.43228	19.0425	1.81895e-05	0.00122874	chr19	1383527	1395589	+	NDUFS7	NADH:ubiquinone oxidoreductase core subunit S7 [Source:HGNC Symbol;Acc:HGNC:7714]
ENSG00000122884	-0.59078	3.997	18.9986	1.8585e-05	0.00125183	chr10	73096974	73007217	-	P4HA1	prolyl 4-hydroxylase, alpha polypeptide I [Source:HGNC Symbol;Acc:HGNC:8546]
ENSG00000135940	-0.494448	6.35797	18.943	1.90981e-05	0.00127537	chr2	97646040	97648383	+	COX5B	cytochrome c oxidase subunit Vb [Source:HGNC Symbol;Acc:HGNC:2269]
ENSG00000166147	0.553993	6.46137	20.6655	1.89963e-05	0.00127537	chr15	48645849	48408306	-	FBN1	fibrillin 1 [Source:HGNC Symbol;Acc:HGNC:3603]
ENSG00000226085	-0.652664	3.61465	19.3065	1.90519e-05	0.00127537	chr22	39875289	39876108	+	UQCRFS1P1	ubiquinol-cytochrome c reductase, Rieske iron-sulfur polypeptide 1 pseudogene 1 [Source:HGNC Symbol;Acc:HGNC:12588]
ENSG00000084764	0.522286	5.25711	18.9328	1.91931e-05	0.00127806	chr2	26970612	27027196	+	MAPRE3	microtubule associated protein RP/EB family member 3 [Source:HGNC Symbol;Acc:HGNC:6892]
ENSG00000087116	0.985356	2.04602	19.0087	1.94535e-05	0.00129172	chr5	179345430	179110851	-	ADAMTS2	ADAM metallopeptidase with thrombospondin type 1 motif 2 [Source:HGNC Symbol;Acc:HGNC:218]
ENSG00000137801	0.940404	2.24648	19.5794	1.96252e-05	0.00129944	chr15	39581079	39599466	+	THBS1	thrombospondin 1 [Source:HGNC Symbol;Acc:HGNC:11785]
ENSG00000133321	1.16364	1.29519	18.8456	2.00308e-05	0.00131997	chr11	63536809	63546462	+	RARRES3	retinoic acid receptor responder (tazarotene induced) 3 [Source:HGNC Symbol;Acc:HGNC:9869]
ENSG00000175606	-0.769367	3.04921	19.4824	2.00483e-05	0.00131997	chr8	73972437	73982783	+	TMEM70	transmembrane protein 70 [Source:HGNC Symbol;Acc:HGNC:26050]
ENSG00000107521	0.64562	3.45492	18.7874	2.06112e-05	0.00135322	chr10	98446947	98416198	-	HPS1	Hermansky-Pudlak syndrome 1 [Source:HGNC Symbol;Acc:HGNC:5163]
ENSG00000110435	-0.526189	4.99061	18.7694	2.07939e-05	0.00136139	chr11	34915829	35020591	+	PDHX	pyruvate dehydrogenase complex component X [Source:HGNC Symbol;Acc:HGNC:21350]
ENSG00000206503	0.497897	5.98748	18.7082	2.14269e-05	0.00139891	chr6	29941260	29945884	+	HLA-A	major histocompatibility complex, class I, A [Source:HGNC Symbol;Acc:HGNC:4931]
ENSG00000160410	0.857694	2.42512	18.7001	2.15119e-05	0.00140055	chr19	40576851	40591399	+	SHKBP1	SH3KBP1 binding protein 1 [Source:HGNC Symbol;Acc:HGNC:19214]
ENSG00000167613	1.245	1.28114	18.6894	2.16252e-05	0.00140402	chr19	54370558	54351384	-	LAIR1	leukocyte-associated immunoglobulin-like receptor 1 [Source:HGNC Symbol;Acc:HGNC:6477]
ENSG00000054938	0.98374	1.94432	18.6566	2.19765e-05	0.00142287	chr11	74731385	74696429	-	CHRDL2	chordin-like 2 [Source:HGNC Symbol;Acc:HGNC:24168]
ENSG00000167136	-0.549642	4.47066	18.5819	2.27967e-05	0.0014719	chr9	128818474	128822677	+	ENDOG	endonuclease G [Source:HGNC Symbol;Acc:HGNC:3346]
ENSG00000023330	-0.508462	5.38859	18.4985	2.37491e-05	0.00152917	chr3	52198086	52214327	+	ALAS1	5'-aminolevulinate synthase 1 [Source:HGNC Symbol;Acc:HGNC:396]
ENSG00000240652	0.529833	4.96896	18.4262	2.46084e-05	0.00158015	chr11	107908420	107908764	+	RP11-832N8.1
ENSG00000130827	0.773477	2.68753	18.4002	2.49241e-05	0.00159167	chrX	154458281	154477779	+	PLXNA3	plexin A3 [Source:HGNC Symbol;Acc:HGNC:9101]
ENSG00000154723	-0.611927	4.10436	19.0598	2.4902e-05	0.00159167	chr21	25735673	25716503	-	ATP5J	ATP synthase, H+ transporting, mitochondrial Fo complex subunit F6 [Source:HGNC Symbol;Acc:HGNC:847]
ENSG00000110077	1.00898	2.06989	18.5058	2.52303e-05	0.00160683	chr11	60184666	60172014	-	MS4A6A	membrane-spanning 4-domains, subfamily A, member 6A [Source:HGNC Symbol;Acc:HGNC:13375]
ENSG00000148680	1.42126	1.08218	18.3542	2.54935e-05	0.00161628	chr10	90857698	90740823	-	HTR7	5-hydroxytryptamine (serotonin) receptor 7, adenylate cyclase-coupled [Source:HGNC Symbol;Acc:HGNC:5302]
ENSG00000162552	1.2536	1.39588	19.8459	2.55169e-05	0.00161628	chr1	22143969	22117305	-	WNT4	wingless-type MMTV integration site family member 4 [Source:HGNC Symbol;Acc:HGNC:12783]
ENSG00000159199	-0.525855	4.89738	18.331	2.57868e-05	0.00162457	chr17	48892765	48895871	+	ATP5G1	ATP synthase, H+ transporting, mitochondrial Fo complex subunit C1 (subunit 9) [Source:HGNC Symbol;Acc:HGNC:841]
ENSG00000268518	-0.494678	5.81684	18.3331	2.576e-05	0.00162457	chr19	50487638	50486810	-	CTD-2545M3.8
ENSG00000109854	0.836147	2.4006	18.3114	2.6036e-05	0.00163586	chr11	20363685	20383783	+	HTATIP2	HIV-1 Tat interactive protein 2 [Source:HGNC Symbol;Acc:HGNC:16637]
ENSG00000273654	-0.52473	4.82676	18.2901	2.63095e-05	0.00164861	chr19	18022403	18032099	+	CTB-52I2.4
ENSG00000108518	0.538861	4.68159	18.2837	2.63924e-05	0.00164939	chr17	4949061	4945652	-	PFN1	profilin 1 [Source:HGNC Symbol;Acc:HGNC:8881]
ENSG00000069535	-0.51546	5.18863	18.2738	2.65217e-05	0.00165305	chrX	43882447	43766611	-	MAOB	monoamine oxidase B [Source:HGNC Symbol;Acc:HGNC:6834]
ENSG00000095637	-0.471171	7.88781	18.2584	2.67231e-05	0.00166117	chr10	95561414	95311771	-	SORBS1	sorbin and SH3 domain containing 1 [Source:HGNC Symbol;Acc:HGNC:14565]
ENSG00000025708	0.888611	2.24469	18.231	2.7086e-05	0.00167926	chr22	50530056	50525752	-	TYMP	thymidine phosphorylase [Source:HGNC Symbol;Acc:HGNC:3148]
ENSG00000139182	1.00545	1.95255	18.5034	2.72687e-05	0.00168612	chr12	7129698	7158945	+	CLSTN3	calsyntenin 3 [Source:HGNC Symbol;Acc:HGNC:18371]
ENSG00000123124	-0.489807	6.18645	18.209	2.73802e-05	0.00168854	chr8	86342738	86478420	+	WWP1	WW domain containing E3 ubiquitin protein ligase 1 [Source:HGNC Symbol;Acc:HGNC:17004]
ENSG00000117632	1.07742	2.39659	21.6502	2.84243e-05	0.00174832	chr1	25906991	25884181	-	STMN1	stathmin 1 [Source:HGNC Symbol;Acc:HGNC:6510]
ENSG00000143252	-0.493356	5.74303	18.123	2.85633e-05	0.00175226	chr1	161314257	161375340	+	SDHC	succinate dehydrogenase complex subunit C [Source:HGNC Symbol;Acc:HGNC:10682]
ENSG00000084234	0.498256	5.51769	18.0965	2.89391e-05	0.00177067	chr11	130069837	130144811	+	APLP2	amyloid beta (A4) precursor-like protein 2 [Source:HGNC Symbol;Acc:HGNC:598]
ENSG00000110917	-0.485856	6.62914	18.0871	2.9192e-05	0.00177683	chr12	120686869	120701864	+	MLEC	malectin [Source:HGNC Symbol;Acc:HGNC:28973]
ENSG00000152078	-0.832361	2.68357	18.4934	2.9177e-05	0.00177683	chr1	95117338	95197607	+	TMEM56	transmembrane protein 56 [Source:HGNC Symbol;Acc:HGNC:26477]
ENSG00000132205	1.01782	1.94113	18.3325	2.97527e-05	0.00180626	chr18	2847030	2915993	+	EMILIN2	elastin microfibril interfacer 2 [Source:HGNC Symbol;Acc:HGNC:19881]
ENSG00000009830	0.644679	3.40842	18.0087	3.02178e-05	0.00182031	chr14	77320884	77274956	-	POMT2	protein-O-mannosyltransferase 2 [Source:HGNC Symbol;Acc:HGNC:19743]
ENSG00000106554	-0.485394	6.06427	18.0087	3.02173e-05	0.00182031	chr7	133082088	132784868	-	CHCHD3	coiled-coil-helix-coiled-coil-helix domain containing 3 [Source:HGNC Symbol;Acc:HGNC:21906]
ENSG00000165629	-0.522571	5.19326	18.2136	3.02171e-05	0.00182031	chr10	7788129	7807815	+	ATP5C1	ATP synthase, H+ transporting, mitochondrial F1 complex, gamma polypeptide 1 [Source:HGNC Symbol;Acc:HGNC:833]
ENSG00000067064	-0.738165	3.97244	21.755	3.04528e-05	0.00182506	chr10	1049170	1039908	-	IDI1	isopentenyl-diphosphate delta isomerase 1 [Source:HGNC Symbol;Acc:HGNC:5387]
ENSG00000132840	0.773624	2.77168	17.9955	3.04142e-05	0.00182506	chr5	79069717	79089466	+	BHMT2	betaine--homocysteine S-methyltransferase 2 [Source:HGNC Symbol;Acc:HGNC:1048]
ENSG00000149131	0.543114	4.45531	17.9749	3.07246e-05	0.00183664	chr11	57597387	57614853	+	SERPING1	serpin peptidase inhibitor, clade G (C1 inhibitor), member 1 [Source:HGNC Symbol;Acc:HGNC:1228]
ENSG00000152377	0.764215	2.72864	17.9662	3.08571e-05	0.00183985	chr5	137598379	136975298	-	SPOCK1	sparc/osteonectin, cwcv and kazal-like domains proteoglycan (testican) 1 [Source:HGNC Symbol;Acc:HGNC:11251]
ENSG00000167792	-0.467782	7.43188	17.9406	3.12483e-05	0.00185844	chr11	67606852	67612535	+	NDUFV1	NADH:ubiquinone oxidoreductase core subunit V1 [Source:HGNC Symbol;Acc:HGNC:7716]
ENSG00000160789	0.475661	6.95274	17.8483	3.27017e-05	0.00193994	chr1	156082573	156140089	+	LMNA	lamin A/C [Source:HGNC Symbol;Acc:HGNC:6636]
ENSG00000116774	0.807576	2.58944	17.9008	3.29072e-05	0.00194719	chr1	113979391	114035572	+	OLFML3	olfactomedin like 3 [Source:HGNC Symbol;Acc:HGNC:24956]
ENSG00000218582	-0.780926	2.66581	17.8044	3.34184e-05	0.00197245	chr6	79954011	79953005	-	GAPDHP63	glyceraldehyde 3 phosphate dehydrogenase pseudogene 63 [Source:HGNC Symbol;Acc:HGNC:4157]
ENSG00000118898	0.554848	4.40046	17.9709	3.39359e-05	0.00199795	chr16	4960741	4882507	-	PPL	periplakin [Source:HGNC Symbol;Acc:HGNC:9273]
ENSG00000075618	0.881986	2.30731	18.4274	3.41046e-05	0.00200283	chr7	5592823	5606655	+	FSCN1	fascin actin-bundling protein 1 [Source:HGNC Symbol;Acc:HGNC:11148]
ENSG00000128965	-2.83384	-0.299805	17.7356	3.45708e-05	0.00202512	chr15	40952962	40956519	+	CHAC1	ChaC glutathione-specific gamma-glutamylcyclotransferase 1 [Source:HGNC Symbol;Acc:HGNC:28680]
ENSG00000184371	0.689398	3.00932	17.7265	3.47266e-05	0.00202916	chr1	109910242	109930992	+	CSF1	colony stimulating factor 1 (macrophage) [Source:HGNC Symbol;Acc:HGNC:2432]
ENSG00000116667	-0.489032	6.57318	17.9282	3.51976e-05	0.00205155	chr1	184387058	184629020	+	C1orf21	chromosome 1 open reading frame 21 [Source:HGNC Symbol;Acc:HGNC:15494]
ENSG00000130005	-0.462216	7.62668	17.681	3.55141e-05	0.00205973	chr19	1401570	1397084	-	GAMT	guanidinoacetate N-methyltransferase [Source:HGNC Symbol;Acc:HGNC:4136]
ENSG00000176014	0.771865	2.59158	17.6812	3.55121e-05	0.00205973	chr18	12307669	12344320	+	TUBB6	tubulin beta 6 class V [Source:HGNC Symbol;Acc:HGNC:20776]
ENSG00000139180	-0.585944	3.90593	17.6704	3.57015e-05	0.00206547	chr12	4649095	4694317	+	NDUFA9	NADH:ubiquinone oxidoreductase subunit A9 [Source:HGNC Symbol;Acc:HGNC:7693]
ENSG00000227682	-0.707758	2.97098	17.6527	3.60143e-05	0.00207843	chr2	155269633	155270134	+	ATP5A1P2	ATP synthase, H+ transporting, mitochondrial F1 complex, alpha subunit 1 pseudogene 2 [Source:HGNC Symbol;Acc:HGNC:828]
ENSG00000174705	0.847953	3.19315	21.1061	3.63486e-05	0.00209255	chr5	172454523	172325181	-	SH3PXD2B	SH3 and PX domains 2B [Source:HGNC Symbol;Acc:HGNC:29242]
ENSG00000107099	0.796439	2.49656	17.6258	3.64964e-05	0.00209589	chr9	214854	465259	+	DOCK8	dedicator of cytokinesis 8 [Source:HGNC Symbol;Acc:HGNC:19191]
ENSG00000275385	3.8624	-0.562946	17.604	3.69704e-05	0.00211792	chr17	36064280	36072032	+	CCL18	chemokine (C-C motif) ligand 18 [Source:HGNC Symbol;Acc:HGNC:10616]
ENSG00000055163	-0.822872	2.46671	17.5604	3.76927e-05	0.00215123	chr5	157266079	157395595	+	CYFIP2	cytoplasmic FMR1 interacting protein 2 [Source:HGNC Symbol;Acc:HGNC:13760]
ENSG00000075415	-0.46819	7.14596	17.5581	3.7736e-05	0.00215123	chr12	98593591	98606379	+	SLC25A3	solute carrier family 25 (mitochondrial carrier; phosphate carrier), member 3 [Source:HGNC Symbol;Acc:HGNC:10989]
ENSG00000279192	-0.528096	4.78255	17.646	3.79705e-05	0.00215933	chr15	24985053	24988232	+	PWAR5	Prader Willi/Angelman region RNA 5 [Source:HGNC Symbol;Acc:HGNC:30090]
ENSG00000172348	-0.513087	4.84383	17.5375	3.81226e-05	0.00216272	chr6	46491972	46220736	-	RCAN2	regulator of calcineurin 2 [Source:HGNC Symbol;Acc:HGNC:3041]
[truncated: 1,190 more rows]

[truncated: 2 more sheets: HFD_Ex_RRBS, HFD_Sed_RRBS]
