# Supplementary material for: Transcriptomic and epigenetic responses to short-term nutrient-exercise stress in humans
Source: Sci Rep. 2017 Nov 9;7:15134. doi: 10.1038/s41598-017-15420-7 (PMC5680174; doi:10.1038/s41598-017-15420-7)
Supplement: Supplementary file 3 — Supplementary tables [file 41598_2017_15420_MOESM3_ESM.xlsx]

## Sheet: BP_Upregulated
GO.ID	GO.Name	HFD-Ex_log2OR	HFD-Ex_FDR	HFD-Sed_log2OR	HFD-Sed_FDR	Only-HFD-Ex_log2OR	Only-HFD-Ex_FDR	Only-HFD-Sed_log2OR	Only-HFD-Sed_FDR	Intersect_log2OR	Intersect_FDR
GO:0002376	immune system process	2.90729	9.84972e-54	2.96859	1.14087e-31	2.13667	5.95886e-18	1.5299	0.584956	3.16935	1.8052e-31
GO:0007155	cell adhesion	2.3257	3.58788e-40	2.39692	3.51532e-22	1.84803	3.28727e-16	1.59046	0.490136	2.51569	2.49217e-20
GO:0045087	innate immune response	2.62417	8.06001e-36	2.80148	5.75219e-23	1.82242	4.82622e-10	1.04352	1	3.05076	3.16461e-24
GO:0006955	immune response	2.7738	2.14012e-33	2.63211	1.56437e-15	2.03873	5.74639e-11	-7.66899	1	3.0462	1.20722e-19
GO:0030198	extracellular matrix organization	3.23764	3.20267e-33	3.08594	5.83319e-17	2.40832	1.36597e-11	1.62884	1	3.33118	9.85347e-18
GO:0007165	signal transduction	1.47772	5.88526e-30	1.62283	3.38051e-17	1.21038	1.00782e-12	1.26083	0.278117	1.67666	1.11698e-14
GO:0006954	inflammatory response	2.49665	8.63095e-29	2.8104	2.83477e-21	1.74648	5.17303e-08	1.90731	0.499081	2.92009	2.24219e-19
GO:0050900	leukocyte migration	3.00922	1.30816e-17	2.7386	2.06724e-07	2.34153	7.88306e-07	0.235322	1	3.0458	2.12503e-08
GO:0050776	regulation of immune response	3.09628	1.2561e-16	2.77917	8.54696e-07	2.34187	6.70904e-06	-6.25758	1	3.1797	1.95786e-08
GO:0060333	interferon-gamma-mediated signaling pathway	3.56236	1.81855e-16	3.57663	2.54524e-10	2.28269	0.000596867	0.945421	1	3.86349	3.26939e-11
GO:0022617	extracellular matrix disassembly	3.64543	2.20085e-15	3.19838	1.66718e-06	2.65283	3.5544e-05	-5.56756	1	3.59683	8.49658e-08
GO:0006915	apoptotic process	1.43768	5.5129e-15	1.57331	1.74112e-08	1.08037	4.37504e-05	0.740615	1	1.76583	4.25256e-09
GO:0001525	angiogenesis	2.10778	1.51759e-14	2.01325	3.28584e-06	1.68939	9.64157e-06	0.185379	1	2.28679	3.93804e-07
GO:0007229	integrin-mediated signaling pathway	3.06284	2.17809e-14	3.11003	1.74112e-08	2.29233	5.88342e-05	2.23179	0.917795	3.18373	1.63707e-07
GO:0030574	collagen catabolic process	3.6842	4.38941e-14	2.58971	0.0050539	3.16609	1.27484e-07	-5.3973	1	2.9856	0.000887855
GO:0070374	positive regulation of ERK1 and ERK2 cascade	2.59186	1.09017e-13	2.0181	0.00202841	2.32445	1.39139e-07	0.0548198	1	2.30056	0.000603912
GO:0019882	antigen processing and presentation	3.71631	3.468e-13	3.76405	1.17335e-08	2.13008	0.019458	-5.27154	1	4.16301	3.00913e-10
GO:0002576	platelet degranulation	2.92064	3.93865e-13	2.84982	1.16977e-06	2.14044	0.000282333	0.565841	1	3.13707	2.35817e-07
GO:0060337	type I interferon signaling pathway	3.56195	4.71115e-13	3.12502	2.0749e-05	2.7626	3.64231e-05	1.29847	1	3.35524	1.58778e-05
GO:0002250	adaptive immune response	2.74085	9.59925e-13	2.71758	1.38655e-06	2.09522	0.000149224	1.39121	1	2.90423	1.27328e-06
GO:0030199	collagen fibril organization	3.97057	1.27542e-12	3.32884	6.51334e-05	2.89782	0.000179536	-4.98161	1	3.72523	7.8726e-06
GO:0006810	transport	0.928319	1.82716e-12	0.684895	0.0103371	0.963871	3.26758e-09	0.6249	1	0.68375	0.0396531
GO:0030335	positive regulation of cell migration	2.2013	2.46423e-12	2.14652	1.30124e-05	1.81158	3.5544e-05	1.20777	1	2.29827	2.02034e-05
GO:0002224	toll-like receptor signaling pathway	4.10498	2.38496e-11	3.48364	0.000104112	2.89624	0.000900298	-4.71828	1	3.87951	1.58778e-05
GO:0007160	cell-matrix adhesion	2.87193	2.38496e-11	2.25957	0.0050539	2.65323	6.66143e-07	1.74326	1	2.31548	0.0135075
GO:0006898	receptor-mediated endocytosis	2.46901	2.71794e-11	2.90904	2.94324e-09	1.2112	0.138509	-6.51611	1	3.31221	1.39505e-11
GO:0007166	cell surface receptor signaling pathway	1.95116	2.71794e-11	1.6187	0.00358778	1.70338	1.62561e-05	-0.725516	1	1.93568	0.000450651
GO:0098609	cell-cell adhesion	1.72066	3.86368e-11	1.78904	1.11247e-05	1.40875	0.00012991	1.18523	1	1.89052	3.36651e-05
GO:0007568	aging	2.19253	1.80254e-10	2.06476	0.000279207	1.82101	0.000149224	0.8369	1	2.26564	0.000215869
GO:0030168	platelet activation	2.53511	1.80254e-10	1.70426	0.0648659	2.52919	1.26917e-07	1.39121	1	1.739	0.131265
GO:0032496	response to lipopolysaccharide	2.08122	3.99343e-10	2.15741	2.0749e-05	1.71082	0.000263468	1.71867	1	2.19993	0.00019047
GO:0045766	positive regulation of angiogenesis	2.57634	4.50727e-10	2.53235	6.25745e-05	1.83291	0.00537006	-6.18943	1	2.93133	2.85382e-06
GO:0010951	negative regulation of endopeptidase activity	2.82774	4.97452e-10	3.21988	6.03821e-08	1.43496	0.157686	-5.83569	1	3.61988	1.31682e-09
GO:0006508	proteolysis	1.32886	6.6116e-10	1.44185	2.0749e-05	0.902349	0.0098053	-0.956094	1	1.77096	2.56787e-07
GO:0042493	response to drug	1.69714	1.04268e-09	1.72229	0.000127708	1.45037	0.000172484	1.34201	1	1.77338	0.00067413
GO:0070527	platelet aggregation	3.67849	1.72335e-09	3.11949	0.00161369	2.96417	0.000284406	1.8997	1	3.26136	0.00246345
GO:0050731	positive regulation of peptidyl-tyrosine phosphorylation	2.77264	2.10214e-09	2.5936	0.000481432	2.19137	0.00103415	0.874856	1	2.83587	0.000288976
GO:0016032	viral process	1.36553	3.25039e-09	1.59056	4.55033e-06	1.06949	0.00173116	1.31639	0.788137	1.61965	5.9746e-05
GO:0007159	leukocyte cell-cell adhesion	4.31289	5.57703e-09	4.29106	3.22811e-06	2.21479	0.150169	-4.20336	1	4.68692	3.93804e-07
GO:0043066	negative regulation of apoptotic process	1.37539	5.57703e-09	1.86973	7.45292e-09	0.74515	0.125976	0.946914	1	2.03231	5.86104e-09
GO:0050830	defense response to Gram-positive bacterium	3.12495	5.57703e-09	1.69974	0.373074	3.18232	2.87825e-07	1.39379	1	1.73454	0.43115
GO:0035987	endodermal cell differentiation	4.05079	6.06334e-09	3.96918	1.25735e-05	2.61388	0.0236295	2.33067	1	4.10002	2.79403e-05
GO:0008284	positive regulation of cell proliferation	1.40213	6.15629e-09	1.79963	1.39055e-07	0.924084	0.0252792	1.26409	0.987934	1.88575	6.93216e-07
GO:0006928	movement of cell or subcellular component	2.66284	6.428e-09	2.6561	0.000136546	2.10546	0.00173116	1.82965	1	2.75626	0.000433927
GO:0006953	acute-phase response	4.4275	1.21893e-08	3.21531	0.0216707	3.74335	9.38512e-05	2.68445	1	3.18625	0.0599074
GO:0007049	cell cycle	1.1334	1.21893e-08	1.00292	0.00790119	1.04345	0.000100758	0.527614	1	1.10269	0.00983694
GO:0042102	positive regulation of T cell proliferation	3.00938	1.45617e-08	3.16572	1.70347e-05	1.81657	0.081702	-5.36687	1	3.56313	1.22486e-06
GO:0006935	chemotaxis	2.23477	1.77996e-08	1.96602	0.00678794	1.80901	0.00174857	-6.45928	1	2.36398	0.000764624
GO:0007596	blood coagulation	2.00989	2.56939e-08	1.89156	0.00280959	1.62008	0.00228074	-0.151811	1	2.18305	0.00067413
GO:0006811	ion transport	1.30036	5.79919e-08	0.851884	0.167133	1.32923	1.21374e-05	0.32043	1	0.967169	0.164007
GO:0051607	defense response to virus	1.96969	7.98947e-08	1.6829	0.0189577	1.71252	0.000794538	-0.140434	1	1.95969	0.00755403
GO:0001666	response to hypoxia	1.85479	1.05491e-07	1.33991	0.107123	1.68664	0.000321879	-7.01799	1	1.73789	0.0221679
GO:0055114	oxidation-reduction process	1.07188	1.13256e-07	1.09852	0.00187436	0.835958	0.00629671	0.00223621	1	1.30927	0.000361416
GO:0031295	T cell costimulation	2.6897	1.15063e-07	2.67549	0.000682987	1.86342	0.0329905	-5.62015	1	3.0724	7.86805e-05
GO:0051301	cell division	1.32222	1.17376e-07	1.11197	0.0286488	1.22735	0.00026118	0.445006	1	1.24862	0.0266569
GO:0038096	Fc-gamma receptor signaling pathway involved in phagocytosis	2.37598	1.46682e-07	2.80814	3.63103e-06	1.33168	0.173469	0.622605	1	3.08847	9.16977e-07
GO:0007186	G-protein coupled receptor signaling pathway	1.38486	1.93045e-07	1.34191	0.0050539	1.27418	0.000388186	1.26733	1	1.32296	0.0259729
GO:0019221	cytokine-mediated signaling pathway	2.17847	2.10372e-07	2.08748	0.00409135	1.84147	0.00212428	1.34266	1	2.20449	0.00649999
GO:0051092	positive regulation of NF-kappaB transcription factor activity	1.96684	2.10372e-07	1.77476	0.011759	1.65007	0.00253253	-0.0582083	1	2.05073	0.0045897
GO:0043123	positive regulation of I-kappaB kinase/NF-kappaB signaling	1.78916	2.6673e-07	1.28674	0.119178	1.69488	0.00022481	-0.391639	1	1.55674	0.0656024
GO:0002474	antigen processing and presentation of peptide antigen via MHC class I	3.41359	2.72529e-07	3.7816	7.46653e-06	1.6296	0.365215	-4.66933	1	4.17798	7.76844e-07
GO:0007067	mitotic nuclear division	1.44474	3.11722e-07	0.879744	0.314706	1.422	0.000109486	-1.16548	1	1.1842	0.112432
GO:0006968	cellular defense response	3.08073	3.32027e-07	2.02209	0.209458	2.83888	0.0002432	-5.02119	1	2.41594	0.112432
GO:0016477	cell migration	1.76372	3.7747e-07	1.97283	0.000194735	1.5362	0.00173116	2.24667	0.536019	1.78335	0.0114915
GO:0016310	phosphorylation	1.0205	3.79755e-07	0.749133	0.112793	1.0283	8.78087e-05	0.44804	1	0.813605	0.143394
GO:0042127	regulation of cell proliferation	1.6427	5.05958e-07	1.86527	0.000188692	1.26026	0.0157452	1.38838	1	1.93362	0.000740077
GO:0043065	positive regulation of apoptotic process	1.38045	5.96429e-07	1.38434	0.00478725	1.30071	0.000444674	1.60107	0.644486	1.25941	0.0548389
GO:0019886	antigen processing and presentation of exogenous peptide antigen via MHC class II	2.23816	6.02045e-07	2.32268	0.0010779	1.76064	0.0117407	1.5474	1	2.43349	0.00222276
GO:0009612	response to mechanical stimulus	2.58007	6.06283e-07	1.64146	0.29969	2.57871	5.61209e-05	1.07124	1	1.74248	0.378496
GO:0010466	negative regulation of peptidase activity	2.53937	8.83276e-07	2.95214	2.0749e-05	1.27844	0.3255	-5.64574	1	3.35007	1.27328e-06
GO:0035556	intracellular signal transduction	1.21921	1.07554e-06	1.50604	5.97697e-05	1.01756	0.00604395	1.58605	0.584956	1.36389	0.00543947
GO:0007584	response to nutrient	2.41921	1.28155e-06	1.70133	0.188045	2.22117	0.000881226	-5.79048	1	2.0962	0.0785276
GO:0046718	viral entry into host cell	2.41921	1.28155e-06	2.76737	6.80858e-05	1.65441	0.0710122	1.92152	1	2.86341	0.000249246
GO:0071222	cellular response to lipopolysaccharide	2.0609	1.33836e-06	2.62041	3.17855e-06	1.48221	0.0460561	2.3535	0.584956	2.44968	0.000476327
GO:0006334	nucleosome assembly	2.09684	1.51789e-06	1.53276	0.148248	1.99975	0.000451785	0.374846	1	1.739	0.131265
GO:0009615	response to virus	2.09684	1.51789e-06	1.70426	0.0648659	1.90056	0.00150878	0.374846	1	1.92867	0.0507557
GO:0033209	tumor necrosis factor-mediated signaling pathway	2.01833	2.16505e-06	2.2614	0.000425913	1.66464	0.00945247	2.32201	0.599901	2.13553	0.00881322
GO:0042742	defense response to bacterium	2.31715	3.31918e-06	1.62586	0.21734	2.13353	0.00150878	-5.85777	1	2.02074	0.0940633
GO:0008360	regulation of cell shape	1.81292	3.74112e-06	2.68149	1.37937e-08	0.543678	0.723419	1.53155	1	2.8427	2.12503e-08
GO:0032755	positive regulation of interleukin-6 production	2.85507	3.88524e-06	1.15428	0.791506	3.12201	9.64157e-06	1.64414	1	0.921705	1
GO:0006468	protein phosphorylation	0.999967	4.21679e-06	0.936323	0.0268608	0.967766	0.000900298	1.00813	1	0.884959	0.111704
GO:0006956	complement activation	3.12079	4.31458e-06	3.70757	1.08879e-05	1.19185	0.640552	-4.71828	1	4.10396	1.09035e-06
GO:0030154	cell differentiation	0.990044	5.36723e-06	1.53379	1.52695e-07	0.691285	0.0667963	1.90185	0.086378	1.33783	0.000417505
GO:0032760	positive regulation of tumor necrosis factor production	2.7909	5.96344e-06	2.24187	0.0872426	2.54884	0.00186156	1.60562	1	2.32838	0.135361
GO:0007010	cytoskeleton organization	1.69433	7.20102e-06	2.46434	1.47876e-07	1.14846	0.104165	2.85291	0.086378	2.16811	0.000417505
GO:0008283	cell proliferation	1.25186	8.46312e-06	1.85809	5.14565e-07	0.826995	0.121391	2.07379	0.165284	1.70429	0.000249246
GO:0033627	cell adhesion mediated by integrin	4.1574	9.37484e-06	3.85249	0.0050539	2.57053	0.144107	-3.6183	1	4.24633	0.00200373
GO:0001934	positive regulation of protein phosphorylation	1.7204	1.15535e-05	1.78405	0.00727608	1.36563	0.0299213	0.859566	1	1.94713	0.00788179
GO:0034097	response to cytokine	2.39369	1.20284e-05	2.8683	9.46119e-05	1.72506	0.0766437	2.7421	0.681438	2.74705	0.00246345
GO:0044267	cellular protein metabolic process	2.04456	1.33226e-05	2.01605	0.0146742	1.48805	0.0732273	-6.17188	1	2.41297	0.00244168
GO:0031623	receptor internalization	2.76134	1.67613e-05	2.60324	0.0193001	2.03629	0.0663522	-5.02119	1	2.9981	0.00583201
GO:0048013	ephrin receptor signaling pathway	2.10373	2.31584e-05	2.04995	0.0208309	1.82237	0.0126565	1.70191	1	2.07522	0.0507557
GO:0002504	antigen processing and presentation of peptide or polysaccharide antigen via MHC class II	3.89478	2.61624e-05	3.70058	0.00678794	2.43309	0.180171	-3.71783	1	4.09442	0.00272522
GO:0051260	protein homooligomerization	1.64755	2.81655e-05	1.60852	0.0268608	1.38879	0.0202686	0.803548	1	1.75642	0.0297618
GO:0051603	proteolysis involved in cellular protein catabolic process	2.44797	3.17542e-05	2.38174	0.0194584	1.77904	0.093665	-5.3973	1	2.77711	0.00520889
GO:0006629	lipid metabolic process	1.06397	3.23665e-05	1.19143	0.00614767	0.778568	0.0766437	0.254204	1	1.3745	0.00283643
GO:0043085	positive regulation of catalytic activity	2.04811	3.78013e-05	1.42049	0.3454	2.01686	0.00173337	0.64203	1	1.57003	0.378496
GO:0042981	regulation of apoptotic process	1.37602	5.36077e-05	1.38076	0.0276574	1.29323	0.00622023	1.58349	0.948897	1.26153	0.151261
GO:0006958	complement activation, classical pathway	2.84332	5.53369e-05	3.84662	1.38655e-06	0.0358111	1	-4.76564	1	4.24352	1.21031e-07
GO:0031663	lipopolysaccharide-mediated signaling pathway	2.84332	5.53369e-05	2.92543	0.00697332	2.11616	0.0827989	1.94705	1	3.03713	0.0132972
GO:0051897	positive regulation of protein kinase B signaling	2.0646	5.55573e-05	0.631114	1	2.23332	0.000263468	-5.96342	1	1.02448	0.840738
GO:0048678	response to axon injury	3.18613	5.79673e-05	1.96229	0.425644	2.98784	0.00353992	-4.33466	1	2.35513	0.378496
GO:0034162	toll-like receptor 9 signaling pathway	3.67266	6.07172e-05	3.56315	0.00937584	2.30761	0.219277	-3.81094	1	3.95699	0.0038403
GO:0016337	single organismal cell-cell adhesion	1.93347	6.28266e-05	1.66359	0.109377	1.83291	0.00537006	1.51121	1	1.65442	0.230642
GO:0000187	activation of MAPK activity	1.87972	6.34295e-05	1.87996	0.0257304	1.47519	0.0584513	0.391208	1	2.11888	0.0165704
GO:0034329	cell junction assembly	3.987	6.34295e-05	3.52962	0.0303089	2.72244	0.125976	-3.5114	1	3.92295	0.0165445
GO:0043547	positive regulation of GTPase activity	0.955936	6.66228e-05	1.26386	0.000481867	0.838561	0.0181676	1.76702	0.165284	1.01797	0.0567107
GO:0030036	actin cytoskeleton organization	1.58694	7.8667e-05	1.82878	0.00417031	1.11382	0.125976	0.803548	1	2.00701	0.00337303
GO:0050729	positive regulation of inflammatory response	2.31454	7.8667e-05	1.79375	0.214679	2.03363	0.0175632	-5.48493	1	2.18812	0.101184
GO:0006952	defense response	2.19941	9.9771e-05	1.61283	0.320742	2.13867	0.00414476	1.04519	1	1.7144	0.378496
GO:0061077	chaperone-mediated protein folding	2.69126	0.000127096	2.21493	0.146853	2.2506	0.0361388	-4.85593	1	2.60878	0.0785276
GO:0014070	response to organic cyclic compound	1.7516	0.000141425	1.98277	0.00648398	1.29398	0.123803	1.25018	1	2.10224	0.010161
GO:0042060	wound healing	2.07123	0.000150774	2.09284	0.0286488	1.62687	0.0766437	0.874856	1	2.29077	0.028169
GO:0042130	negative regulation of T cell proliferation	2.80974	0.000150774	2.43749	0.103874	2.50229	0.0175632	2.04668	1	2.44903	0.205239
GO:0018149	peptide cross-linking	4.11521	0.000151688	3.2839	0.118966	3.08469	0.0761186	-3.27047	1	3.67674	0.0785276
GO:0034113	heterotypic cell-cell adhesion	3.17358	0.000159003	2.61232	0.136155	2.57144	0.0520044	-4.20336	1	3.00566	0.0813327
GO:0071276	cellular response to cadmium ion	3.72438	0.000159003	2.11506	0.545883	3.47795	0.00551154	-3.6183	1	2.50739	0.531423
GO:0030203	glycosaminoglycan metabolic process	2.96378	0.000161442	1.17633	0.954981	3.06543	0.00109437	-4.45503	1	1.56867	0.864205
GO:0051259	protein oligomerization	2.19238	0.000186241	1.05437	0.755096	2.24072	0.0023572	-5.56756	1	1.44773	0.568246
GO:0030593	neutrophil chemotaxis	2.47665	0.000202674	2.74994	0.00572254	1.70075	0.188351	1.60562	1	2.90489	0.00788179
GO:0008152	metabolic process	0.986746	0.000215339	0.785993	0.233066	0.941204	0.0119152	0.258019	1	0.902008	0.224311
GO:0000165	MAPK cascade	1.23247	0.000222746	1.5758	0.00181031	1.13892	0.0175632	2.11273	0.32446	1.18014	0.165233
GO:0010811	positive regulation of cell-substrate adhesion	2.72726	0.000222767	2.37856	0.115472	2.43514	0.0207069	1.99601	1	2.3924	0.218601
GO:0046330	positive regulation of JNK cascade	2.15385	0.00024072	1.37724	0.470733	2.34854	0.000766744	2.1248	1	0.975024	1
GO:0007017	microtubule-based process	2.55369	0.000255664	2.1153	0.181582	2.36467	0.0152137	1.76629	1	2.13842	0.325796
GO:0038083	peptidyl-tyrosine autophosphorylation	2.55369	0.000255664	2.1153	0.181582	2.36467	0.0152137	1.76629	1	2.13842	0.325796
GO:0048661	positive regulation of smooth muscle cell proliferation	2.22645	0.000255664	2.08317	0.0739898	1.70677	0.113583	-5.4563	1	2.47804	0.0294671
GO:0050853	B cell receptor signaling pathway	2.55369	0.000255664	1.74507	0.39361	2.36467	0.0152137	-4.94092	1	2.13842	0.325796
GO:0071230	cellular response to amino acid stimulus	2.22645	0.000255664	1.52953	0.39361	2.07022	0.0157452	-5.4563	1	1.92339	0.284228
GO:0030449	regulation of complement activation	3.04809	0.000260574	3.28689	0.00649363	1.72265	0.439447	-4.2705	1	3.68124	0.00222276
GO:0071353	cellular response to interleukin-4	3.04809	0.000260574	3.28689	0.00649363	1.72265	0.439447	-4.2705	1	3.68124	0.00222276
GO:0071260	cellular response to mechanical stimulus	2.05831	0.000261436	1.75391	0.164353	1.71112	0.0572577	-5.74382	1	2.14879	0.0717929
GO:0050852	T cell receptor signaling pathway	1.53224	0.000261959	1.99354	0.000828459	1.17715	0.110554	2.23355	0.584956	1.81711	0.0230715
GO:0007264	small GTPase mediated signal transduction	1.23	0.000270523	1.38357	0.0160832	1.05621	0.04542	1.42714	1	1.32361	0.0785276
GO:0001503	ossification	1.84997	0.000297788	2.62006	3.26144e-05	0.742041	0.640552	1.58452	1	2.76382	6.96447e-05
GO:0010759	positive regulation of macrophage chemotaxis	4.3064	0.000297788	4.37659	0.00644052	2.08633	0.487341	-2.98113	1	4.76992	0.00283643
GO:0010628	positive regulation of gene expression	1.18888	0.000302259	1.18969	0.0589614	1.22592	0.00491858	1.83491	0.584956	0.866837	0.472409
GO:0070555	response to interleukin-1	2.64923	0.000310404	1.94457	0.380461	2.37097	0.0252792	-4.76564	1	2.33791	0.241198
GO:1901741	positive regulation of myoblast fusion	3.50226	0.000317836	1.99961	0.603191	3.30816	0.00844096	-3.71783	1	2.39194	0.535986
GO:0018108	peptidyl-tyrosine phosphorylation	1.50354	0.000346191	1.39507	0.111256	1.3395	0.0329905	0.8369	1	1.50119	0.138829
GO:0016042	lipid catabolic process	1.88228	0.000356774	2.33925	0.00193859	1.37689	0.146742	2.29168	0.880521	2.24712	0.0177246
GO:0032355	response to estradiol	1.82524	0.000356774	1.89752	0.0357136	1.53061	0.0611043	1.56584	1	1.92724	0.0785276
GO:0016064	immunoglobulin mediated immune response	3.79394	0.000366453	3.11411	0.13962	2.89223	0.101552	-3.39595	1	3.50695	0.0940633
GO:0042535	positive regulation of tumor necrosis factor biosynthetic process	3.79394	0.000366453	2.37798	0.494717	3.40687	0.0175632	-3.39595	1	2.77031	0.402257
GO:0043206	extracellular fibril organization	3.79394	0.000366453	-5.53931	1	3.89252	0.00174857	-3.39595	1	1.63788	1
GO:0060968	regulation of gene silencing	3.79394	0.000366453	2.37798	0.494717	3.40687	0.0175632	-3.39595	1	2.77031	0.402257
GO:0007275	multicellular organism development	0.727385	0.000397113	0.918938	0.00649363	0.660252	0.0304804	1.31187	0.499081	0.743059	0.146531
GO:0050715	positive regulation of cytokine secretion	3.1585	0.000397113	2.28429	0.39361	2.77787	0.0307307	-4.05891	1	2.67713	0.284228
GO:0050870	positive regulation of T cell activation	2.93263	0.000401289	2.85271	0.0470699	2.04484	0.208053	-4.33466	1	3.24656	0.0214372
GO:0048010	vascular endothelial growth factor receptor signaling pathway	1.91892	0.000413253	1.96701	0.0443088	1.33343	0.215685	-5.92208	1	2.3629	0.0112771
GO:0010033	response to organic substance	1.85574	0.000419909	1.42049	0.3454	1.77415	0.0161602	0.64203	1	1.57003	0.378496
GO:0002755	MyD88-dependent toll-like receptor signaling pathway	2.5752	0.000430463	1.42588	0.65682	2.54168	0.00818608	-4.81149	1	1.81873	0.535986
GO:0008217	regulation of blood pressure	2.2203	0.000436637	1.62924	0.39361	2.00792	0.0304804	-5.36687	1	2.0231	0.241198
GO:0043552	positive regulation of phosphatidylinositol 3-kinase activity	2.68365	0.000544948	0.999327	1	2.81744	0.00272616	-4.61866	1	1.39167	0.969508
GO:0002479	antigen processing and presentation of exogenous peptide antigen via MHC class I, TAP-dependent	2.00922	0.000581732	3.16181	8.15861e-07	0.999162	0.487341	3.43708	0.152073	2.80976	0.000764624
GO:0048146	positive regulation of fibroblast proliferation	2.17585	0.000581732	1.23914	0.65682	2.14628	0.0112675	-5.3973	1	1.63249	0.510148
GO:0006897	endocytosis	1.34079	0.000584281	1.703	0.00417031	0.792459	0.379511	0.515228	1	1.90944	0.00237863
GO:0007204	positive regulation of cytosolic calcium ion concentration	1.70904	0.000584281	1.36136	0.314706	1.81716	0.00390796	2.01426	1	1.02059	0.747344
GO:0034142	toll-like receptor 4 signaling pathway	3.3098	0.000592164	3.11479	0.0589614	2.30761	0.219277	-3.81094	1	3.50813	0.0345629
GO:0070542	response to fatty acid	3.3098	0.000592164	2.58384	0.282996	2.75528	0.0655236	-3.81094	1	2.97667	0.20058
GO:0045429	positive regulation of nitric oxide biosynthetic process	2.50478	0.000607732	2.53166	0.0470699	2.0006	0.110896	1.85385	1	2.60878	0.0785276
GO:0060326	cell chemotaxis	2.26233	0.00060913	1.41345	0.545883	2.1732	0.017421	-5.23832	1	1.8068	0.38326
GO:0006801	superoxide metabolic process	3.02106	0.000662206	3.11578	0.0266975	1.89261	0.348679	-4.13294	1	3.50962	0.0112771
GO:0007169	transmembrane receptor protein tyrosine kinase signaling pathway	1.6876	0.000685403	1.70426	0.0648659	1.45602	0.0638849	1.39121	1	1.739	0.131265
GO:0050728	negative regulation of inflammatory response	1.97521	0.000709107	1.53019	0.361865	2.04334	0.00657128	0.969727	1	1.28388	0.653457
GO:0007267	cell-cell signaling	1.45225	0.000726347	1.77138	0.00775414	0.956391	0.277155	0.848189	1	1.93469	0.00826975
GO:0008285	negative regulation of cell proliferation	0.996114	0.000726347	1.37021	0.00188094	0.755176	0.13186	1.56636	0.584956	1.25434	0.0302703
GO:0030855	epithelial cell differentiation	2.13273	0.000726347	2.34606	0.0219224	1.53607	0.208053	1.26804	1	2.51205	0.0269279
GO:0045765	regulation of angiogenesis	2.60116	0.000768472	3.31224	0.000720162	1.6296	0.365215	3.09919	0.880521	3.1575	0.0095355
GO:0051290	protein heterotetramerization	2.31251	0.000847058	2.24187	0.0872426	1.70075	0.188351	-5.09725	1	2.63622	0.0379558
GO:0034138	toll-like receptor 3 signaling pathway	3.89249	0.000854415	4.69946	0.000648633	0.730265	1	-3.13304	1	5.0933	0.000233794
GO:0050777	negative regulation of immune response	3.89249	0.000854415	-5.27639	1	4.47641	0.000387616	-3.13304	1	-4.88505	1
GO:0071223	cellular response to lipoteichoic acid	3.89249	0.000854415	2.69967	0.39361	3.3068	0.0534396	-3.13304	1	3.09201	0.378496
GO:0071404	cellular response to low-density lipoprotein particle stimulus	3.89249	0.000854415	4.11397	0.0103133	1.89387	0.588568	-3.13304	1	4.50731	0.00520889
GO:0030336	negative regulation of cell migration	1.68513	0.00101125	2.22001	0.00193859	1.40649	0.0978024	2.85052	0.334733	1.81139	0.105441
GO:0030833	regulation of actin filament polymerization	2.89557	0.00107013	2.61232	0.136155	2.21479	0.150169	-4.20336	1	3.00566	0.0813327
GO:0045071	negative regulation of viral genome replication	2.37346	0.00116776	2.1153	0.181582	1.89359	0.125976	-4.94092	1	2.50915	0.0940633
GO:0051056	regulation of small GTPase mediated signal transduction	1.42782	0.00123652	1.69567	0.0175618	1.10176	0.150169	1.484	1	1.70194	0.0507557
GO:0001558	regulation of cell growth	1.81165	0.00136707	1.96701	0.0443088	1.64806	0.0534396	2.39733	0.863671	1.70164	0.294481
GO:0043627	response to estrogen	2.12016	0.00137385	2.22426	0.053224	1.41497	0.32464	-5.33579	1	2.61913	0.0192108
GO:2000379	positive regulation of reactive oxygen species metabolic process	2.63308	0.00141942	2.96488	0.0157293	1.82236	0.277155	2.2103	1	3.02409	0.0342241
GO:0000302	response to reactive oxygen species	2.31202	0.00159145	2.06794	0.191856	1.84292	0.135308	-4.98161	1	2.4618	0.101184
GO:0034446	substrate adhesion-dependent cell spreading	2.31202	0.00159145	2.37952	0.0596548	2.08696	0.0569867	2.76629	0.997422	2.09257	0.347147
GO:0045773	positive regulation of axon extension	2.44911	0.00159145	1.47655	0.65682	2.37097	0.0252792	-4.76564	1	1.8694	0.535986
GO:0070498	interleukin-1-mediated signaling pathway	3.3092	0.00161654	3.85249	0.0050539	1.30925	0.760391	-3.6183	1	4.24633	0.00200373
GO:0097190	apoptotic signaling pathway	1.84665	0.00165133	1.89538	0.0792703	1.62687	0.0766437	1.898	1	1.82123	0.230642
GO:0001895	retina homeostasis	2.78012	0.00167294	3.28689	0.00649363	1.22981	0.656981	-4.2705	1	3.68124	0.00222276
GO:0046835	carbohydrate phosphorylation	2.78012	0.00167294	2.03631	0.39361	2.47832	0.0608478	-4.2705	1	2.42915	0.378496
GO:0016525	negative regulation of angiogenesis	2.07571	0.00173971	1.27236	0.620768	2.00792	0.0304804	-5.36687	1	1.66572	0.480045
GO:0046777	protein autophosphorylation	1.3054	0.00174379	1.29722	0.119178	1.26961	0.032681	1.65817	1	1.11495	0.378496
GO:0042346	positive regulation of NF-kappaB import into nucleus	2.9881	0.00178711	-6.12426	1	3.57265	0.000456334	-3.98089	1	-5.73292	1
GO:2000249	regulation of actin cytoskeleton reorganization	2.9881	0.00178711	3.70188	0.00217163	2.08525	0.277155	3.85439	0.584956	3.28578	0.0507557
GO:0002430	complement receptor mediated signaling pathway	4.04317	0.00194924	3.96109	0.0484719	2.30844	0.477082	-2.81134	1	4.35392	0.0302703
GO:0034134	toll-like receptor 2 signaling pathway	4.04317	0.00194924	3.11424	0.3454	3.15461	0.125976	-2.81134	1	3.50657	0.276814
GO:0007015	actin filament organization	1.81621	0.00197419	2.41194	0.00262656	1.05977	0.477082	1.87486	1	2.46267	0.00788179
GO:0000281	mitotic cytokinesis	2.5456	0.00199489	2.17606	0.268354	2.08589	0.125976	-4.56615	1	2.5694	0.164067
GO:0043542	endothelial cell migration	2.5456	0.00199489	2.5631	0.0792472	1.75521	0.314913	-4.56615	1	2.95694	0.0397437
GO:0035456	response to interferon-beta	3.57121	0.00206591	3.2839	0.118966	2.47742	0.277155	-3.27047	1	3.67674	0.0785276
GO:0042730	fibrinolysis	3.57121	0.00206591	3.89186	0.0158974	1.72408	0.640552	-3.27047	1	4.28519	0.00788179
GO:0072593	reactive oxygen species metabolic process	2.37868	0.00209916	0.792693	1	2.75867	0.00167638	1.8997	1	0.142689	1
GO:0006816	calcium ion transport	1.57789	0.00224075	1.11465	0.481786	1.4371	0.06938	-6.32267	1	1.50954	0.324372
GO:0050727	regulation of inflammatory response	1.9345	0.0023179	1.95462	0.106613	1.57224	0.138509	1.1248	1	2.09484	0.127705
GO:0034220	ion transmembrane transport	1.26986	0.00241741	0.507279	0.938655	1.39165	0.00945247	-0.410746	1	0.698237	0.903024
GO:0071456	cellular response to hypoxia	1.6141	0.00241928	1.79768	0.0505895	1.29012	0.157163	1.4759	1	1.83007	0.099235
GO:0019369	arachidonic acid metabolic process	3.11674	0.00282903	3.24027	0.0506498	1.89279	0.477082	-3.71783	1	3.63361	0.0286604
GO:0032722	positive regulation of chemokine production	3.11674	0.00282903	0.898207	1	3.30816	0.00844096	-3.71783	1	1.29005	1
GO:0032729	positive regulation of interferon-gamma production	2.31153	0.00282903	1.84138	0.39361	2.0006	0.110896	-4.85593	1	2.23473	0.276814
GO:0045671	negative regulation of osteoclast differentiation	2.85066	0.00282903	2.28429	0.39361	2.77787	0.0307307	2.68445	1	2.00493	0.651822
GO:0050850	positive regulation of calcium-mediated signaling	3.11674	0.00282903	3.24027	0.0506498	1.89279	0.477082	-3.71783	1	3.63361	0.0286604
GO:0070208	protein heterotrimerization	3.11674	0.00282903	0.898207	1	3.30816	0.00844096	-3.71783	1	1.29005	1
GO:0090023	positive regulation of neutrophil chemotaxis	2.85066	0.00282903	2.79291	0.108399	1.98572	0.32464	-4.05891	1	3.18625	0.0599074
GO:0030838	positive regulation of actin filament polymerization	2.0585	0.00314338	2.53396	0.0116805	1.22947	0.477082	1.42701	1	2.69518	0.0154348
GO:0006890	retrograde vesicle-mediated transport, Golgi to ER	1.67641	0.00325923	0.13171	1	1.92282	0.00495703	-6.02331	1	0.524581	1
GO:0001845	phagolysosome assembly	4.30392	0.00338382	3.69813	0.191138	2.89234	0.3255	-2.39678	1	4.09046	0.151261
GO:0002666	positive regulation of T cell tolerance induction	4.30392	0.00338382	2.38236	0.755096	3.88978	0.0534396	-2.39678	1	2.77419	0.747344
GO:0002693	positive regulation of cellular extravasation	4.30392	0.00338382	4.69626	0.0157293	1.57725	0.866841	-2.39678	1	5.08909	0.00927716
GO:0030260	entry into host cell	4.30392	0.00338382	2.38236	0.755096	3.88978	0.0534396	-2.39678	1	2.77419	0.747344
GO:0032964	collagen biosynthetic process	4.30392	0.00338382	2.38236	0.755096	3.88978	0.0534396	-2.39678	1	2.77419	0.747344
GO:0034154	toll-like receptor 7 signaling pathway	4.30392	0.00338382	3.69813	0.191138	2.89234	0.3255	-2.39678	1	4.09046	0.151261
GO:0035771	interleukin-4-mediated signaling pathway	4.30392	0.00338382	2.38236	0.755096	3.88978	0.0534396	-2.39678	1	2.77419	0.747344
GO:0002040	sprouting angiogenesis	2.57368	0.00354015	1.89187	0.470733	2.30837	0.0891246	-4.3961	1	2.28471	0.378496
GO:0006027	glycosaminoglycan catabolic process	2.57368	0.00354015	0.181826	1	2.89472	0.00495703	-4.3961	1	0.57367	1
GO:0032200	telomere organization	2.38509	0.00381505	2.05568	0.331458	1.95458	0.157686	-4.66933	1	2.44903	0.205239
GO:1902042	negative regulation of extrinsic apoptotic signaling pathway via death domain receptors	2.38509	0.00381505	3.05103	0.0050539	0.777037	0.908264	-4.66933	1	3.44589	0.00137224
GO:0009636	response to toxic substance	1.70048	0.00399567	1.7717	0.115385	1.33343	0.215685	0.764378	1	1.949	0.112314
GO:2000573	positive regulation of DNA biosynthetic process	3.30859	0.00419264	3.11411	0.13962	2.30763	0.3255	-3.39595	1	3.50695	0.0940633
GO:0030048	actin filament-based movement	2.72517	0.00430672	3.11578	0.0266975	1.89261	0.348679	2.60642	1	3.09313	0.0717929
GO:0032735	positive regulation of interleukin-12 production	2.72517	0.00430672	0.457585	1	3.0009	0.00824198	-4.13294	1	0.849427	1
GO:2000352	negative regulation of endothelial cell apoptotic process	2.72517	0.00430672	2.69979	0.119178	1.89261	0.348679	-4.13294	1	3.09313	0.0717929
GO:0006919	activation of cysteine-type endopeptidase activity involved in apoptotic process	1.62565	0.00442261	1.15483	0.545883	1.48052	0.0978024	-6.0619	1	1.54921	0.378496
GO:0031532	actin cytoskeleton reorganization	2.08944	0.00442261	2.46558	0.0284397	1.39015	0.420262	1.56809	1	2.59311	0.0429291
GO:0007157	heterophilic cell-cell adhesion via plasma membrane cell adhesion molecules	2.18592	0.00492837	2.1153	0.181582	1.89359	0.125976	1.76629	1	2.13842	0.325796
GO:0055072	iron ion homeostasis	2.18592	0.00492837	1.74507	0.39361	1.89359	0.125976	-4.94092	1	2.13842	0.325796
GO:0007565	female pregnancy	1.7934	0.00508305	1.293	0.542217	1.95805	0.0157452	2.04519	1	0.893928	1
GO:0036498	IRE1-mediated unfolded protein response	1.7934	0.00508305	2.25984	0.0158974	0.776133	0.713114	-5.67089	1	2.65573	0.00352142
GO:0002480	antigen processing and presentation of exogenous peptide antigen via MHC class I, TAP-independent	3.62926	0.00513746	4.37659	0.00644052	0.900056	1	-2.98113	1	4.76992	0.00283643
GO:0010718	positive regulation of epithelial to mesenchymal transition	2.31106	0.00513746	1.52906	0.615206	2.1776	0.0732273	-4.71828	1	1.92191	0.531423
GO:0045060	negative thymic T cell selection	3.62926	0.00513746	2.89213	0.39361	2.89199	0.180171	-2.98113	1	3.28446	0.347147
GO:0034976	response to endoplasmic reticulum stress	1.64591	0.00557613	2.25957	0.0050539	0.453402	0.966476	-5.96342	1	2.65649	0.000713324
GO:0006805	xenobiotic metabolic process	2.03876	0.00561483	1.85196	0.2917	1.61318	0.219277	-5.1695	1	2.24581	0.154551
GO:0032956	regulation of actin cytoskeleton organization	2.03876	0.00561483	2.15687	0.106613	1.61318	0.219277	1.53151	1	2.24581	0.154551
GO:0006457	protein folding	1.19707	0.00570247	0.99127	0.39361	1.05783	0.125976	-0.420207	1	1.23863	0.303366
GO:0001932	regulation of protein phosphorylation	1.92507	0.00602196	1.27236	0.620768	1.81657	0.081702	-5.36687	1	1.66572	0.480045
GO:0043524	negative regulation of neuron apoptotic process	1.39904	0.00602196	1.1003	0.403762	1.19519	0.146742	-6.52998	1	1.49571	0.253082
GO:0002028	regulation of sodium ion transport	2.60972	0.006368	1.45208	0.826871	2.57144	0.0520044	-4.20336	1	1.84443	0.747344
GO:0071345	cellular response to cytokine stimulus	2.60972	0.006368	2.11434	0.39361	2.57144	0.0520044	2.5324	1	1.84443	0.747344
GO:0006335	DNA replication-dependent nucleosome assembly	2.24063	0.0068954	1.94457	0.380461	1.8342	0.206285	-4.76564	1	2.33791	0.241198
GO:0019233	sensory perception of pain	2.24063	0.0068954	0.841651	1	2.37097	0.0252792	-4.76564	1	1.234	1
GO:0030334	regulation of cell migration	1.66911	0.00691949	2.04119	0.0336213	1.23048	0.318987	1.85208	1	2.02074	0.0940633
GO:0030866	cortical actin cytoskeleton organization	2.39308	0.00691949	2.96488	0.0157293	0.954041	0.812992	-4.51166	1	3.35923	0.00545043
GO:0032467	positive regulation of cytokinesis	2.39308	0.00691949	0.0614532	1	2.72476	0.00844096	-4.51166	1	0.453299	1
GO:0050829	defense response to Gram-negative bacterium	2.39308	0.00691949	2.63024	0.0668854	1.82236	0.277155	2.2103	1	2.63357	0.151261
GO:0045471	response to ethanol	1.55271	0.00695032	1.91834	0.0325507	1.10692	0.337906	1.58452	1	1.94747	0.0767243
GO:0042110	T cell activation	1.9898	0.00697931	2.11618	0.115472	1.57131	0.225313	1.49583	1	2.20623	0.165996
GO:0006909	phagocytosis	1.79777	0.00726297	2.17976	0.0361817	0.891852	0.640552	-5.56756	1	2.57514	0.0103859
GO:0007263	nitric oxide mediated signal transduction	2.79504	0.00726297	-6.04178	1	3.37928	0.00248705	-3.89841	1	-5.65044	1
GO:0009611	response to wounding	1.79777	0.00726297	1.95462	0.106613	1.57224	0.138509	1.1248	1	1.80031	0.356539
GO:0042098	T cell proliferation	2.79504	0.00726297	1.79318	0.65682	2.62979	0.081702	-3.89841	1	2.18551	0.613857
GO:0043277	apoptotic cell clearance	2.79504	0.00726297	3.82737	0.00159843	0.987361	0.910677	2.85439	1	3.8315	0.00536645
GO:0045814	negative regulation of gene expression, epigenetic	1.8832	0.00726297	1.89346	0.17988	1.3427	0.35558	-5.3973	1	2.28782	0.0839663
GO:0050718	positive regulation of interleukin-1 beta secretion	2.79504	0.00726297	1.79318	0.65682	3.01881	0.0175632	2.85439	1	1.0974	1
GO:0008154	actin polymerization or depolymerization	3.08647	0.00728072	2.96221	0.178269	2.15572	0.396399	-3.5114	1	3.35504	0.118193
GO:0044319	wound healing, spreading of cells	3.08647	0.00728072	2.24054	0.545883	3.21442	0.0255883	3.26938	1	1.51239	1
GO:1900025	negative regulation of substrate adhesion-dependent cell spreading	3.08647	0.00728072	1.12056	1	3.21442	0.0255883	-3.5114	1	1.51239	1
GO:0007411	axon guidance	1.33053	0.00736806	1.61854	0.0484881	1.17356	0.132929	2.07877	0.762096	1.36714	0.347147
GO:0010977	negative regulation of neuron projection development	2.07035	0.00783478	3.06832	0.000682987	0.847555	0.760391	2.72442	1	2.9981	0.00583201
GO:0045860	positive regulation of protein kinase activity	1.94244	0.00860873	1.77385	0.340097	1.76467	0.125976	1.46101	1	1.8068	0.38326
GO:0009314	response to radiation	2.17348	0.00872287	1.42588	0.65682	2.30953	0.0305393	1.8997	1	1.18504	1
GO:0032091	negative regulation of protein binding	1.76209	0.00872287	1.67067	0.279863	1.33868	0.302181	-5.59409	1	2.06503	0.136848
GO:0043154	negative regulation of cysteine-type endopeptidase activity involved in apoptotic process	1.76209	0.00872287	1.92419	0.115439	1.11488	0.477082	-5.59409	1	2.31906	0.0455729
GO:0009306	protein secretion	2.3106	0.00923797	2.17606	0.268354	1.75521	0.314913	-4.56615	1	2.5694	0.164067
GO:0071320	cellular response to cAMP	2.01586	0.0101244	1.97765	0.233066	1.47772	0.35081	-5.05972	1	2.3715	0.124001
GO:0001778	plasma membrane repair	3.30799	0.0107217	1.53539	1	3.3068	0.0534396	-3.13304	1	1.92722	1
GO:0010447	response to acidic pH	3.30799	0.0107217	2.69967	0.39361	2.66987	0.219277	-3.13304	1	3.09201	0.378496
GO:0010950	positive regulation of endopeptidase activity	3.30799	0.0107217	3.47636	0.0918578	2.66987	0.219277	3.6842	1	3.09201	0.378496
GO:0031581	hemidesmosome assembly	3.30799	0.0107217	1.53539	1	3.3068	0.0534396	-3.13304	1	1.92722	1
GO:0043032	positive regulation of macrophage activation	3.30799	0.0107217	3.47636	0.0918578	1.89387	0.588568	-3.13304	1	3.86919	0.0599074
GO:0051901	positive regulation of mitochondrial depolarization	3.30799	0.0107217	-5.27639	1	3.89161	0.00613056	-3.13304	1	-4.88505	1
GO:0071356	cellular response to tumor necrosis factor	1.48325	0.0107217	2.16367	0.00476381	0.872542	0.486306	1.52919	1	2.07918	0.0314628
GO:0071803	positive regulation of podosome assembly	3.30799	0.0107217	3.47636	0.0918578	1.89387	0.588568	-3.13304	1	3.86919	0.0599074
GO:2000146	negative regulation of cell motility	3.30799	0.0107217	2.69967	0.39361	2.66987	0.219277	-3.13304	1	3.09201	0.378496
GO:0045453	bone resorption	2.6576	0.0110041	2.3774	0.356074	2.08525	0.277155	-3.98089	1	2.77024	0.257511
GO:0090307	mitotic spindle assembly	2.10931	0.0112807	2.21493	0.146853	1.40703	0.477082	-4.85593	1	2.60878	0.0785276
GO:0051216	cartilage development	1.6344	0.0117724	2.4665	0.00198878	0.354692	1	0.897999	1	2.69631	0.00137224
GO:0010042	response to manganese ion	3.72129	0.0118125	-4.76224	1	4.3046	0.00844918	-2.61889	1	-4.3709	1
GO:0016045	detection of bacterium	3.72129	0.0118125	2.11974	0.851773	3.47588	0.0978024	-2.61889	1	2.51158	0.840738
GO:0022614	membrane to membrane docking	3.72129	0.0118125	4.28236	0.0294462	1.31463	0.966476	-2.61889	1	4.67519	0.0187037
GO:0032494	response to peptidoglycan	3.72129	0.0118125	2.11974	0.851773	3.47588	0.0978024	-2.61889	1	2.51158	0.840738
GO:0043305	negative regulation of mast cell degranulation	3.72129	0.0118125	2.11974	0.851773	3.47588	0.0978024	-2.61889	1	2.51158	0.840738
GO:0048771	tissue remodeling	3.72129	0.0118125	2.11974	0.851773	3.47588	0.0978024	-2.61889	1	2.51158	0.840738
GO:0051918	negative regulation of fibrinolysis	3.72129	0.0118125	4.28236	0.0294462	1.31463	0.966476	-2.61889	1	4.67519	0.0187037
GO:1900227	positive regulation of NLRP3 inflammasome complex assembly	3.72129	0.0118125	-4.76224	1	4.3046	0.00844918	-2.61889	1	-4.3709	1
GO:0001816	cytokine production	2.40328	0.0120533	2.45182	0.17988	1.64462	0.477082	-4.33466	1	2.84516	0.102943
GO:0008361	regulation of cell size	2.40328	0.0120533	1.96229	0.425644	2.04484	0.208053	-4.33466	1	2.35513	0.378496
GO:0033280	response to vitamin D	2.89402	0.0120533	3.37771	0.0415331	1.30925	0.760391	-3.6183	1	3.77105	0.0220174
GO:0033630	positive regulation of cell adhesion mediated by integrin	2.89402	0.0120533	3.85249	0.0050539	0.19998	1	-3.6183	1	4.24633	0.00200373
GO:0006461	protein complex assembly	1.28176	0.0132726	1.50571	0.0967537	1.08782	0.219277	1.67094	1	1.39474	0.324372
GO:0001523	retinoid metabolic process	2.04787	0.0142617	1.79242	0.39361	1.67056	0.256074	-4.89905	1	2.18577	0.302824
GO:0070098	chemokine-mediated signaling pathway	2.04787	0.0142617	1.32957	0.698527	1.94611	0.125976	-4.89905	1	1.72242	0.580732
GO:0035023	regulation of Rho protein signal transduction	1.53129	0.0146016	1.91958	0.0505895	1.10886	0.402989	1.74326	1	1.90308	0.127648
GO:0010595	positive regulation of endothelial cell migration	1.91266	0.0154332	1.074	0.851773	1.89412	0.0978024	-5.13382	1	1.46685	0.725061
GO:0007162	negative regulation of cell adhesion	2.15854	0.0159286	2.43749	0.103874	1.24848	0.592346	-4.66933	1	2.83134	0.0505219
GO:0043171	peptide catabolic process	2.53211	0.0159286	2.79291	0.108399	1.47779	0.594325	-4.05891	1	3.18625	0.0599074
GO:0043200	response to amino acid	2.15854	0.0159286	1.58356	0.575403	1.95458	0.157686	-4.66933	1	1.9764	0.499097
GO:0048545	response to steroid hormone	2.15854	0.0159286	2.43749	0.103874	1.24848	0.592346	-4.66933	1	2.83134	0.0505219
GO:0048870	cell motility	2.31016	0.0167993	1.89187	0.470733	1.96681	0.219277	-4.3961	1	2.28471	0.378496
GO:0050766	positive regulation of phagocytosis	2.31016	0.0167993	2.77469	0.0530488	1.57059	0.477082	2.33067	1	2.77113	0.118193
GO:0032088	negative regulation of NF-kappaB transcription factor activity	1.62755	0.0172359	2.03061	0.0555283	0.748592	0.745469	-5.69561	1	2.42599	0.0177246
GO:0008015	blood circulation	1.98893	0.0181845	2.42848	0.0578142	0.937856	0.755248	-4.94092	1	2.82283	0.0239362
GO:0055085	transmembrane transport	0.807306	0.0183346	0.376164	0.928974	0.85536	0.0750186	-0.453391	1	0.554859	0.784094
GO:0007271	synaptic transmission, cholinergic	2.72423	0.0189182	2.69928	0.249142	1.89279	0.477082	-3.71783	1	3.09212	0.165233
GO:0009725	response to hormone	1.76714	0.0189182	1.62924	0.39361	1.37838	0.3255	-5.36687	1	2.0231	0.241198
GO:0010744	positive regulation of macrophage derived foam cell differentiation	2.72423	0.0189182	2.69928	0.249142	1.89279	0.477082	-3.71783	1	3.09212	0.165233
GO:0015031	protein transport	0.611555	0.0189182	0.433147	0.556396	0.686066	0.053097	0.675568	1	0.335438	0.991283
GO:0030214	hyaluronan catabolic process	2.72423	0.0189182	0.898207	1	2.89272	0.0520044	-3.71783	1	1.29005	1
GO:0030837	negative regulation of actin filament polymerization	2.72423	0.0189182	0.898207	1	2.89272	0.0520044	-3.71783	1	1.29005	1
GO:0032753	positive regulation of interleukin-4 production	2.72423	0.0189182	1.99961	0.603191	2.89272	0.0520044	3.04704	1	1.29005	1
GO:0034975	protein folding in endoplasmic reticulum	2.72423	0.0189182	4.11671	0.000648633	-6.66564	1	-3.71783	1	4.51105	0.000192658
GO:0043011	myeloid dendritic cell differentiation	2.72423	0.0189182	3.70058	0.00678794	0.0930777	1	-3.71783	1	4.09442	0.00272522
GO:0046597	negative regulation of viral entry into host cell	2.72423	0.0189182	3.70058	0.00678794	0.0930777	1	-3.71783	1	4.09442	0.00272522
GO:0071294	cellular response to zinc ion	2.72423	0.0189182	0.898207	1	3.30816	0.00844096	3.04704	1	-5.46985	1
GO:0002003	angiotensin maturation	3.04536	0.0191587	2.52989	0.425644	2.47742	0.277155	-3.27047	1	2.92222	0.378496
GO:0010524	positive regulation of calcium ion transport into cytosol	3.04536	0.0191587	3.2839	0.118966	1.72408	0.640552	-3.27047	1	3.67674	0.0785276
GO:0030516	regulation of axon extension	3.04536	0.0191587	1.38348	1	3.08469	0.0761186	-3.27047	1	1.77532	1
GO:0032695	negative regulation of interleukin-12 production	3.04536	0.0191587	1.38348	1	3.08469	0.0761186	-3.27047	1	1.77532	1
GO:0036500	ATF6-mediated unfolded protein response	3.04536	0.0191587	3.89186	0.0158974	0.578356	1	-3.27047	1	4.28519	0.00788179
GO:0098586	cellular response to virus	3.04536	0.0191587	1.38348	1	3.08469	0.0761186	-3.27047	1	1.77532	1
GO:0032570	response to progesterone	2.08812	0.0199699	-0.152849	1	2.43514	0.0207069	-4.71828	1	0.238999	1
GO:0032720	negative regulation of tumor necrosis factor production	2.08812	0.0199699	1.52906	0.615206	2.1776	0.0732273	1.99601	1	1.28467	1
GO:0007399	nervous system development	0.768232	0.0203364	1.10734	0.0294399	0.617587	0.291627	1.66707	0.572982	0.927688	0.257511
GO:0000183	chromatin silencing at rDNA	1.9323	0.0216634	1.69922	0.39361	1.57093	0.314913	-4.98161	1	2.09257	0.347147
GO:0002548	monocyte chemotaxis	2.41666	0.0216634	3.11578	0.0266975	1.39031	0.640552	2.60642	1	3.09313	0.0717929
GO:0006024	glycosaminoglycan biosynthetic process	1.9323	0.0216634	0.611921	1	2.08696	0.0569867	-4.98161	1	1.00427	1
GO:0050690	regulation of defense response to virus by virus	2.22268	0.0216634	3.03891	0.0127891	1.01821	0.760391	2.26923	1	3.09451	0.0297618
GO:0051493	regulation of cytoskeleton organization	2.41666	0.0216634	2.69979	0.119178	1.39031	0.640552	-4.13294	1	3.09313	0.0717929
GO:0070371	ERK1 and ERK2 cascade	2.41666	0.0216634	3.11578	0.0266975	1.39031	0.640552	2.60642	1	3.09313	0.0717929
GO:0070372	regulation of ERK1 and ERK2 cascade	2.41666	0.0216634	2.69979	0.119178	1.39031	0.640552	-4.13294	1	3.09313	0.0717929
GO:0071902	positive regulation of protein serine/threonine kinase activity	1.9323	0.0216634	2.06794	0.191856	1.57093	0.314913	1.72442	1	2.09257	0.347147
GO:0006812	cation transport	1.72644	0.0216919	1.59523	0.39361	1.57175	0.187054	1.29847	1	1.63249	0.510148
GO:0001933	negative regulation of protein phosphorylation	1.56469	0.0226058	0.864919	0.868398	1.54413	0.125976	-5.74382	1	1.25828	0.684953
GO:0071805	potassium ion transmembrane transport	1.56469	0.0226058	0.424266	1	1.86673	0.0221695	0.945421	1	0.207679	1
GO:0000052	citrulline metabolic process	3.88941	0.0231291	2.70363	0.65682	3.30624	0.219277	-2.13416	1	3.09547	0.651822
GO:0033625	positive regulation of integrin activation	3.88941	0.0231291	2.70363	0.65682	3.30624	0.219277	-2.13416	1	3.09547	0.651822
GO:0038123	toll-like receptor TLR1:TLR2 signaling pathway	3.88941	0.0231291	2.70363	0.65682	3.30624	0.219277	-2.13416	1	3.09547	0.651822
GO:0043932	ossification involved in bone remodeling	3.88941	0.0231291	-4.27751	1	4.47242	0.0207069	-2.13416	1	-3.88617	1
GO:0045058	T cell selection	3.88941	0.0231291	4.11203	0.119178	1.89852	0.760391	-2.13416	1	4.50437	0.0940633
GO:0046651	lymphocyte proliferation	3.88941	0.0231291	2.70363	0.65682	3.30624	0.219277	-2.13416	1	3.09547	0.651822
GO:0060193	positive regulation of lipase activity	3.88941	0.0231291	2.70363	0.65682	3.30624	0.219277	-2.13416	1	3.09547	0.651822
GO:0071727	cellular response to triacyl bacterial lipopeptide	3.88941	0.0231291	2.70363	0.65682	3.30624	0.219277	-2.13416	1	3.09547	0.651822
GO:0072672	neutrophil extravasation	3.88941	0.0231291	-4.27751	1	4.47242	0.0207069	-2.13416	1	-3.88617	1
GO:1900028	negative regulation of ruffle assembly	3.88941	0.0231291	-4.27751	1	4.47242	0.0207069	-2.13416	1	-3.88617	1
GO:0006869	lipid transport	1.29425	0.0238159	1.24134	0.39361	1.22064	0.163419	1.29569	1	1.18541	0.535986
GO:0072659	protein localization to plasma membrane	1.61975	0.0239268	1.67067	0.279863	1.11488	0.477082	-5.59409	1	2.06503	0.136848
GO:0007179	transforming growth factor beta receptor signaling pathway	1.37773	0.0242848	0.752675	0.871586	1.61699	0.0323207	1.52919	1	0.370058	1
GO:0002830	positive regulation of type 2 immune response	3.30738	0.0254416	1.89763	0.928974	3.15461	0.125976	-2.81134	1	2.28946	0.921019
GO:0007040	lysosome organization	1.87781	0.0254416	0.570049	1	2.03629	0.0663522	-5.02119	1	0.962399	1
GO:0019262	N-acetylneuraminate catabolic process	3.30738	0.0254416	1.89763	0.928974	3.15461	0.125976	-2.81134	1	2.28946	0.921019
GO:0019885	antigen processing and presentation of endogenous peptide antigen via MHC class I	3.30738	0.0254416	3.11424	0.3454	2.30844	0.477082	-2.81134	1	3.50657	0.276814
GO:0032740	positive regulation of interleukin-17 production	3.30738	0.0254416	-4.95469	1	3.8907	0.0187	-2.81134	1	-4.56336	1
GO:0042448	progesterone metabolic process	3.30738	0.0254416	3.11424	0.3454	2.30844	0.477082	-2.81134	1	3.50657	0.276814
GO:0044794	positive regulation by host of viral process	3.30738	0.0254416	3.11424	0.3454	2.30844	0.477082	-2.81134	1	3.50657	0.276814
GO:0045198	establishment of epithelial cell apical/basal polarity	3.30738	0.0254416	3.11424	0.3454	2.30844	0.477082	-2.81134	1	3.50657	0.276814
GO:0045630	positive regulation of T-helper 2 cell differentiation	3.30738	0.0254416	3.11424	0.3454	3.15461	0.125976	4.04644	1	2.28946	0.921019
GO:0045779	negative regulation of bone resorption	3.30738	0.0254416	1.89763	0.928974	3.15461	0.125976	-2.81134	1	2.28946	0.921019
GO:0046598	positive regulation of viral entry into host cell	3.30738	0.0254416	3.11424	0.3454	2.30844	0.477082	-2.81134	1	3.50657	0.276814
GO:0050663	cytokine secretion	3.30738	0.0254416	1.89763	0.928974	3.15461	0.125976	-2.81134	1	2.28946	0.921019
GO:0050702	interleukin-1 beta secretion	3.30738	0.0254416	-4.95469	1	3.8907	0.0187	-2.81134	1	-4.56336	1
GO:0050764	regulation of phagocytosis	3.30738	0.0254416	3.96109	0.0484719	1.09251	1	-2.81134	1	4.35392	0.0302703
GO:0050861	positive regulation of B cell receptor signaling pathway	3.30738	0.0254416	1.89763	0.928974	3.15461	0.125976	-2.81134	1	2.28946	0.921019
GO:0050869	negative regulation of B cell activation	3.30738	0.0254416	1.89763	0.928974	3.15461	0.125976	-2.81134	1	2.28946	0.921019
GO:0051496	positive regulation of stress fiber assembly	1.87781	0.0254416	2.02209	0.209458	1.79396	0.151434	2.72442	1	1.589	0.651822
GO:0071799	cellular response to prostaglandin D stimulus	3.30738	0.0254416	3.96109	0.0484719	2.30844	0.477082	4.04644	1	3.50657	0.276814
GO:0072719	cellular response to cisplatin	3.30738	0.0254416	3.11424	0.3454	2.30844	0.477082	-2.81134	1	3.50657	0.276814
GO:1900121	negative regulation of receptor binding	3.30738	0.0254416	3.11424	0.3454	2.30844	0.477082	-2.81134	1	3.50657	0.276814
GO:1902533	positive regulation of intracellular signal transduction	3.30738	0.0254416	-4.95469	1	3.8907	0.0187	-2.81134	1	-4.56336	1
GO:1903077	negative regulation of protein localization to plasma membrane	3.30738	0.0254416	1.89763	0.928974	3.15461	0.125976	-2.81134	1	2.28946	0.921019
GO:2000427	positive regulation of apoptotic cell clearance	3.30738	0.0254416	3.96109	0.0484719	1.09251	1	-2.81134	1	4.35392	0.0302703
GO:0031589	cell-substrate adhesion	2.57232	0.0257311	3.11479	0.0589614	1.08689	0.866841	-3.81094	1	3.50813	0.0345629
GO:0033198	response to ATP	2.57232	0.0257311	1.89271	0.65682	2.30761	0.219277	-3.81094	1	2.28504	0.552122
GO:0035902	response to immobilization stress	2.57232	0.0257311	1.89271	0.65682	2.30761	0.219277	-3.81094	1	2.28504	0.552122
GO:0045579	positive regulation of B cell differentiation	2.57232	0.0257311	3.11479	0.0589614	1.08689	0.866841	-3.81094	1	3.50813	0.0345629
GO:0019731	antibacterial humoral response	2.30975	0.0278843	1.45208	0.826871	2.21479	0.150169	-4.20336	1	1.84443	0.747344
GO:0035094	response to nicotine	2.30975	0.0278843	2.61232	0.136155	1.30783	0.640552	-4.20336	1	3.00566	0.0813327
GO:0001771	immunological synapse formation	2.82325	0.0293966	3.11411	0.13962	1.57217	0.656531	-3.39595	1	3.50695	0.0940633
GO:0003073	regulation of systemic arterial blood pressure	2.82325	0.0293966	1.24604	1	2.89223	0.101552	-3.39595	1	1.63788	1
GO:0009607	response to biotic stimulus	2.82325	0.0293966	3.6994	0.0231614	0.440918	1	-3.39595	1	4.09274	0.0114511
GO:0019430	removal of superoxide radicals	2.82325	0.0293966	2.37798	0.494717	2.30763	0.3255	-3.39595	1	2.77031	0.402257
GO:0030217	T cell differentiation	1.9568	0.0293966	-0.24916	1	2.30953	0.0305393	-4.81149	1	0.142689	1
GO:0042953	lipoprotein transport	2.82325	0.0293966	2.37798	0.494717	2.30763	0.3255	-3.39595	1	2.77031	0.402257
GO:0050707	regulation of cytokine secretion	2.82325	0.0293966	-5.53931	1	3.40687	0.0175632	-3.39595	1	-5.14797	1
GO:0050732	negative regulation of peptidyl-tyrosine phosphorylation	2.82325	0.0293966	3.11411	0.13962	2.30763	0.3255	3.39486	1	2.77031	0.402257
GO:0050921	positive regulation of chemotaxis	2.82325	0.0293966	3.11411	0.13962	1.57217	0.656531	-3.39595	1	3.50695	0.0940633
GO:0051272	positive regulation of cellular component movement	2.82325	0.0293966	1.24604	1	2.89223	0.101552	-3.39595	1	1.63788	1
GO:2000406	positive regulation of T cell migration	2.82325	0.0293966	1.24604	1	2.89223	0.101552	-3.39595	1	1.63788	1
GO:0000910	cytokinesis	1.72604	0.0297041	1.73632	0.348011	1.49103	0.277155	1.42701	1	1.77022	0.402257
GO:0045785	positive regulation of cell adhesion	1.82529	0.0302003	0.529354	1	2.20699	0.0250656	1.64414	1	-0.112874	1
GO:0001568	blood vessel development	1.61079	0.0337576	1.14381	0.661921	1.46724	0.219277	-5.48493	1	1.53717	0.535986
GO:0032481	positive regulation of type I interferon production	1.61079	0.0337576	2.48263	0.00678794	0.336566	1	1.20903	1	2.67261	0.00763868
GO:0051384	response to glucocorticoid	1.61079	0.0337576	1.79375	0.214679	1.24065	0.439447	1.20903	1	1.89163	0.303366
GO:0010043	response to zinc ion	2.06217	0.0339709	1.05595	1	2.08589	0.125976	-4.56615	1	1.4483	0.921019
GO:0001501	skeletal system development	1.151	0.0356918	1.8584	0.0072881	0.498889	0.760391	1.63158	1	1.86023	0.0294009
GO:0007517	muscle organ development	1.25371	0.0367059	1.08058	0.509409	1.13959	0.227387	0.326835	1	1.23451	0.535986
GO:0010575	positive regulation of vascular endothelial growth factor production	2.43487	0.0368305	2.99934	0.0739898	0.987361	0.910677	-3.89841	1	3.39268	0.0438763
GO:0030206	chondroitin sulfate biosynthetic process	2.21022	0.0368305	2.03631	0.39361	1.72265	0.439447	-4.2705	1	2.42915	0.378496
GO:0032733	positive regulation of interleukin-10 production	2.43487	0.0368305	0.705562	1	2.62979	0.081702	-3.89841	1	1.0974	1
GO:0042113	B cell activation	2.21022	0.0368305	0.313139	1	2.47832	0.0608478	-4.2705	1	0.704982	1
GO:0043149	stress fiber assembly	2.43487	0.0368305	2.99934	0.0739898	1.67044	0.484346	2.85439	1	2.86977	0.224311
GO:0048260	positive regulation of receptor-mediated endocytosis	2.43487	0.0368305	1.79318	0.65682	2.19216	0.231812	-3.89841	1	2.18551	0.613857
GO:0050772	positive regulation of axonogenesis	2.21022	0.0368305	2.52984	0.155003	1.22981	0.656981	-4.2705	1	2.92318	0.0940633
GO:0051894	positive regulation of focal adhesion assembly	2.21022	0.0368305	2.52984	0.155003	2.12732	0.180171	3.5324	0.757813	1.7704	0.751737
GO:0051895	negative regulation of focal adhesion assembly	2.43487	0.0368305	1.79318	0.65682	2.19216	0.231812	-3.89841	1	2.18551	0.613857
GO:0038061	NIK/NF-kappaB signaling	1.44661	0.037158	2.24635	0.00920735	1.05977	0.477082	2.93235	0.536019	1.79651	0.245371
GO:0006813	potassium ion transport	1.3859	0.0377159	0.60968	1	1.57387	0.069772	0.701915	1	0.565925	1
GO:0051592	response to calcium ion	1.64104	0.042807	1.30636	0.594201	1.41497	0.32464	-5.33579	1	1.69972	0.463356
GO:0031032	actomyosin structure organization	1.98814	0.0432022	2.49893	0.0918578	1.30742	0.554118	2.09919	1	2.50796	0.182968
GO:0048565	digestive tract development	1.98814	0.0432022	-0.0496637	1	2.30892	0.0534396	-4.61866	1	0.342183	1
GO:0048662	negative regulation of smooth muscle cell proliferation	1.98814	0.0432022	2.11462	0.29969	1.69104	0.3255	2.09919	1	2.03303	0.465518
GO:0050918	positive chemotaxis	1.98814	0.0432022	1.64018	0.545883	2.01874	0.138203	2.09919	1	1.39167	0.969508
GO:0071407	cellular response to organic cyclic compound	1.36075	0.0432022	1.87366	0.0582018	1.06293	0.439447	2.3122	0.880521	1.61259	0.353438
GO:0030183	B cell differentiation	1.72566	0.0447024	0.451244	1	2.11068	0.0329905	1.56809	1	-0.188931	1
GO:0007200	phospholipase C-activating G-protein coupled receptor signaling pathway	1.83642	0.0450623	1.32957	0.698527	1.94611	0.125976	1.80941	1	1.09183	1
GO:0019722	calcium-mediated signaling	1.83642	0.0450623	1.32957	0.698527	2.19397	0.0443934	2.85385	0.987934	0.052392	1
GO:0071897	DNA biosynthetic process	1.83642	0.0450623	-0.339458	1	2.19397	0.0443934	-4.89905	1	0.052392	1
GO:0002218	activation of innate immune response	2.63079	0.0455508	2.24054	0.545883	2.15572	0.396399	-3.5114	1	2.63288	0.465518
GO:0006826	iron ion transport	2.63079	0.0455508	2.24054	0.545883	2.15572	0.396399	-3.5114	1	2.63288	0.465518
GO:0009749	response to glucose	1.53852	0.0455508	1.7309	0.252045	0.922285	0.640552	-5.54054	1	2.12527	0.118193
GO:0030889	negative regulation of B cell proliferation	2.63079	0.0455508	-5.65476	1	3.21442	0.0255883	-3.5114	1	-5.26342	1
GO:0032868	response to insulin	1.53852	0.0455508	0.638865	1	1.60472	0.125976	-5.54054	1	1.03172	0.994051
GO:0045824	negative regulation of innate immune response	2.63079	0.0455508	3.52962	0.0303089	0.31543	1	-3.5114	1	3.92295	0.0165445
GO:0046688	response to copper ion	2.63079	0.0455508	2.96221	0.178269	1.43473	0.745469	-3.5114	1	3.35504	0.118193
GO:0051279	regulation of release of sequestered calcium ion into cytosol	2.63079	0.0455508	2.96221	0.178269	1.43473	0.745469	-3.5114	1	3.35504	0.118193
GO:0001822	kidney development	1.24996	0.0459833	1.37935	0.29969	1.0865	0.32464	1.4245	1	1.32021	0.464599
GO:0007062	sister chromatid cohesion	1.24996	0.0459833	0.925821	0.65682	1.0865	0.32464	-6.27413	1	1.32021	0.464599
GO:0002262	myeloid cell homeostasis	2.98611	0.0466288	2.89213	0.39361	2.08633	0.487341	-2.98113	1	3.28446	0.347147
GO:0006957	complement activation, alternative pathway	2.98611	0.0466288	3.69847	0.0652181	0.900056	1	-2.98113	1	4.0913	0.0455729
GO:0007249	I-kappaB kinase/NF-kappaB signaling	1.45718	0.0466288	1.78094	0.151486	0.97162	0.515445	0.969727	1	1.92456	0.185615
GO:0007625	grooming behavior	2.98611	0.0466288	-5.12448	1	3.56942	0.0329905	-2.98113	1	-4.73314	1
GO:0030042	actin filament depolymerization	2.98611	0.0466288	3.69847	0.0652181	0.900056	1	-2.98113	1	4.0913	0.0455729
GO:0032731	positive regulation of interleukin-1 beta production	2.98611	0.0466288	1.70517	1	2.89199	0.180171	-2.98113	1	2.09701	0.994051
GO:0032930	positive regulation of superoxide anion generation	2.98611	0.0466288	-5.12448	1	3.56942	0.0329905	-2.98113	1	-4.73314	1
GO:0042554	superoxide anion generation	2.98611	0.0466288	2.89213	0.39361	2.08633	0.487341	-2.98113	1	3.28446	0.347147
GO:0043297	apical junction assembly	2.98611	0.0466288	-5.12448	1	3.56942	0.0329905	-2.98113	1	-4.73314	1
GO:0043303	mast cell degranulation	2.98611	0.0466288	1.70517	1	2.89199	0.180171	-2.98113	1	2.09701	0.994051
GO:0071711	basement membrane organization	2.98611	0.0466288	1.70517	1	2.89199	0.180171	-2.98113	1	2.09701	0.994051
GO:1900017	positive regulation of cytokine production involved in inflammatory response	2.98611	0.0466288	1.70517	1	2.89199	0.180171	-2.98113	1	2.09701	0.994051
GO:0016049	cell growth	1.60034	0.0482937	1.27236	0.620768	1.81657	0.081702	2.36131	1	0.599284	1
GO:0001975	response to amphetamine	2.30938	0.0493547	1.70006	0.709135	2.08525	0.277155	-3.98089	1	2.0924	0.651822
GO:0030033	microvillus assembly	2.30938	0.0493547	2.3774	0.356074	1.57091	0.541008	-3.98089	1	2.77024	0.257511
GO:0031214	biomineral tissue development	2.30938	0.0493547	2.89244	0.0918578	0.894245	0.966476	-3.98089	1	3.28578	0.0507557
GO:0032967	positive regulation of collagen biosynthetic process	2.30938	0.0493547	1.70006	0.709135	2.51434	0.101552	2.76692	1	1.00993	1
GO:0050905	neuromuscular process	2.30938	0.0493547	1.70006	0.709135	2.08525	0.277155	-3.98089	1	2.0924	0.651822
GO:0060071	Wnt signaling pathway, planar cell polarity pathway	1.22971	0.0501556	1.87996	0.0257304	1.21291	0.205846	3.08507	0.152073	1.02059	0.747344
GO:0007507	heart development	0.890638	0.0501763	0.802239	0.494717	0.956606	0.125976	1.30846	1	0.57449	0.994051
GO:0030512	negative regulation of transforming growth factor beta receptor signaling pathway	1.50369	0.0512974	1.70047	0.268354	0.891852	0.640552	-5.56756	1	2.09484	0.127705
GO:0001890	placenta development	1.91772	0.0518144	2.05568	0.331458	1.6296	0.365215	2.04668	1	1.9764	0.499097
GO:0007566	embryo implantation	1.91772	0.0518144	2.76315	0.0266975	0.777037	0.908264	2.04668	1	2.83134	0.0505219
GO:0008150	biological_process	0.607587	0.0523332	0.408998	0.720224	0.610883	0.193259	0.0282947	1	0.500015	0.747344
GO:0061024	membrane organization	1.77979	0.0525103	1.28371	0.737606	1.89359	0.125976	1.76629	1	1.04739	1
GO:0071346	cellular response to interferon-gamma	1.77979	0.0525103	2.70287	0.0146378	0.477185	1	1.76629	1	2.82283	0.0239362
GO:0002223	stimulatory C-type lectin receptor signaling pathway	1.17849	0.0530885	1.7386	0.0443088	0.926451	0.460375	2.32201	0.599901	1.40963	0.378496
GO:0005975	carbohydrate metabolic process	0.881637	0.0535247	-0.0308345	1	1.0217	0.0951412	-7.40608	1	0.364116	1
GO:0042542	response to hydrogen peroxide	1.56075	0.0562711	0.791157	1	1.57175	0.187054	-5.3973	1	1.18401	0.890275
GO:0014068	positive regulation of phosphatidylinositol 3-kinase signaling	1.46969	0.0596831	0.582164	1	1.54047	0.151434	-5.59409	1	0.975024	1
GO:0002283	neutrophil activation involved in immune response	3.30678	0.060239	3.69813	0.191138	1.57725	0.866841	-2.39678	1	4.09046	0.151261
GO:0006725	cellular aromatic compound metabolic process	3.30678	0.060239	3.69813	0.191138	1.57725	0.866841	-2.39678	1	4.09046	0.151261
GO:0006888	ER to Golgi vesicle-mediated transport	0.979509	0.060239	1.09574	0.3454	0.883775	0.319398	1.28734	1	0.995075	0.535986
GO:0008652	cellular amino acid biosynthetic process	1.72529	0.060239	1.23927	0.755096	1.84292	0.135308	1.72442	1	1.00427	1
GO:0010737	protein kinase A signaling	3.30678	0.060239	4.69626	0.0157293	-5.34456	1	-2.39678	1	5.08909	0.00927716
GO:0010757	negative regulation of plasminogen activation	3.30678	0.060239	3.69813	0.191138	1.57725	0.866841	-2.39678	1	4.09046	0.151261
GO:0010810	regulation of cell-substrate adhesion	3.30678	0.060239	2.38236	0.755096	2.89234	0.3255	-2.39678	1	2.77419	0.747344
GO:0014012	peripheral nervous system axon regeneration	3.30678	0.060239	2.38236	0.755096	2.89234	0.3255	-2.39678	1	2.77419	0.747344
GO:0016139	glycoside catabolic process	3.30678	0.060239	-4.54013	1	3.88978	0.0534396	-2.39678	1	-4.14879	1
GO:0030011	maintenance of cell polarity	3.30678	0.060239	2.38236	0.755096	2.89234	0.3255	-2.39678	1	2.77419	0.747344
GO:0030041	actin filament polymerization	2.02962	0.060239	2.37779	0.19408	1.57059	0.477082	2.33067	1	2.28471	0.378496
GO:0031110	regulation of microtubule polymerization or depolymerization	3.30678	0.060239	2.38236	0.755096	2.89234	0.3255	-2.39678	1	2.77419	0.747344
GO:0032914	positive regulation of transforming growth factor beta1 production	3.30678	0.060239	2.38236	0.755096	2.89234	0.3255	-2.39678	1	2.77419	0.747344
GO:0033631	cell-cell adhesion mediated by integrin	3.30678	0.060239	2.38236	0.755096	2.89234	0.3255	-2.39678	1	2.77419	0.747344
GO:0038027	apolipoprotein A-I-mediated signaling pathway	3.30678	0.060239	2.38236	0.755096	2.89234	0.3255	-2.39678	1	2.77419	0.747344
GO:0038124	toll-like receptor TLR6:TLR2 signaling pathway	3.30678	0.060239	2.38236	0.755096	2.89234	0.3255	-2.39678	1	2.77419	0.747344
GO:0042632	cholesterol homeostasis	1.63244	0.060239	2.61652	0.00854758	0.191402	1	1.49583	1	2.77546	0.0115046
GO:0043029	T cell homeostasis	2.02962	0.060239	1.24049	0.928974	1.96681	0.219277	-4.3961	1	1.63283	0.840738
GO:0043407	negative regulation of MAP kinase activity	1.72529	0.060239	1.23927	0.755096	1.57093	0.314913	-4.98161	1	1.63212	0.651822
GO:0043415	positive regulation of skeletal muscle tissue regeneration	3.30678	0.060239	2.38236	0.755096	2.89234	0.3255	-2.39678	1	2.77419	0.747344
GO:0043434	response to peptide hormone	1.63244	0.060239	1.81238	0.316019	1.30758	0.470942	1.49583	1	1.84433	0.378496
GO:0043567	regulation of insulin-like growth factor receptor signaling pathway	3.30678	0.060239	2.38236	0.755096	2.89234	0.3255	-2.39678	1	2.77419	0.747344
GO:0045217	cell-cell junction maintenance	3.30678	0.060239	2.38236	0.755096	2.89234	0.3255	-2.39678	1	2.77419	0.747344
GO:0045591	positive regulation of regulatory T cell differentiation	3.30678	0.060239	-4.54013	1	3.88978	0.0534396	-2.39678	1	-4.14879	1
GO:0046464	acylglycerol catabolic process	3.30678	0.060239	-4.54013	1	3.88978	0.0534396	-2.39678	1	-4.14879	1
GO:0048839	inner ear development	1.72529	0.060239	2.06794	0.191856	1.26004	0.477082	1.72442	1	2.09257	0.347147
GO:0051208	sequestering of calcium ion	3.30678	0.060239	3.69813	0.191138	1.57725	0.866841	-2.39678	1	4.09046	0.151261
GO:0051222	positive regulation of protein transport	3.30678	0.060239	2.38236	0.755096	2.89234	0.3255	-2.39678	1	2.77419	0.747344
GO:0060244	negative regulation of cell proliferation involved in contact inhibition	3.30678	0.060239	2.38236	0.755096	2.89234	0.3255	-2.39678	1	2.77419	0.747344
GO:0060364	frontal suture morphogenesis	3.30678	0.060239	-4.54013	1	3.88978	0.0534396	-2.39678	1	-4.14879	1
GO:0060666	dichotomous subdivision of terminal units involved in salivary gland branching	3.30678	0.060239	2.38236	0.755096	2.89234	0.3255	-2.39678	1	2.77419	0.747344
GO:0061621	canonical glycolysis	2.02962	0.060239	1.24049	0.928974	1.96681	0.219277	-4.3961	1	1.63283	0.840738
GO:0070293	renal absorption	3.30678	0.060239	-4.54013	1	3.88978	0.0534396	-2.39678	1	-4.14879	1
GO:0071281	cellular response to iron ion	3.30678	0.060239	2.38236	0.755096	2.89234	0.3255	-2.39678	1	2.77419	0.747344
GO:0071395	cellular response to jasmonic acid stimulus	3.30678	0.060239	3.69813	0.191138	1.57725	0.866841	-2.39678	1	4.09046	0.151261
GO:0071726	cellular response to diacyl bacterial lipopeptide	3.30678	0.060239	2.38236	0.755096	2.89234	0.3255	-2.39678	1	2.77419	0.747344
GO:0071801	regulation of podosome assembly	3.30678	0.060239	2.38236	0.755096	2.89234	0.3255	-2.39678	1	2.77419	0.747344
GO:1902430	negative regulation of beta-amyloid formation	3.30678	0.060239	-4.54013	1	3.88978	0.0534396	-2.39678	1	-4.14879	1
GO:2001199	negative regulation of dendritic cell differentiation	3.30678	0.060239	3.69813	0.191138	1.57725	0.866841	-2.39678	1	4.09046	0.151261
GO:0001502	cartilage condensation	2.461	0.0604119	2.82477	0.204928	1.30925	0.760391	-3.6183	1	3.21761	0.144688
GO:0001817	regulation of cytokine production	2.461	0.0604119	1.00511	1	2.57053	0.144107	-3.6183	1	1.39695	1
GO:0007252	I-kappaB phosphorylation	2.461	0.0604119	-5.76166	1	3.04463	0.0365511	-3.6183	1	-5.37032	1
GO:0007599	hemostasis	1.85057	0.0604119	2.70171	0.0294462	0.0864854	1	-4.71828	1	3.09606	0.0112771
GO:0010288	response to lead ion	2.461	0.0604119	1.00511	1	2.57053	0.144107	-3.6183	1	1.39695	1
GO:0035584	calcium-mediated signaling using intracellular calcium source	2.461	0.0604119	-5.76166	1	3.04463	0.0365511	-3.6183	1	-5.37032	1
GO:0036066	protein O-linked fucosylation	2.461	0.0604119	2.82477	0.204928	1.30925	0.760391	-3.6183	1	3.21761	0.144688
GO:0048535	lymph node development	2.461	0.0604119	2.11506	0.545883	2.01828	0.446064	-3.6183	1	2.50739	0.531423
GO:0050892	intestinal absorption	2.461	0.0604119	1.00511	1	2.57053	0.144107	-3.6183	1	1.39695	1
GO:0055003	cardiac myofibril assembly	2.461	0.0604119	1.00511	1	2.57053	0.144107	-3.6183	1	1.39695	1
GO:0055093	response to hyperoxia	2.461	0.0604119	1.00511	1	2.57053	0.144107	-3.6183	1	1.39695	1
GO:0071360	cellular response to exogenous dsRNA	2.461	0.0604119	2.82477	0.204928	1.30925	0.760391	-3.6183	1	3.21761	0.144688
GO:0090557	establishment of endothelial intestinal barrier	2.461	0.0604119	2.11506	0.545883	2.01828	0.446064	-3.6183	1	2.50739	0.531423
GO:0098655	cation transmembrane transport	1.52222	0.0604119	1.56201	0.39361	1.30788	0.388926	1.26804	1	1.60002	0.531423
GO:0000226	microtubule cytoskeleton organization	1.26428	0.0609272	0.849845	0.781615	1.14948	0.32464	-6.08082	1	1.24372	0.588552
GO:0001954	positive regulation of cell-matrix adhesion	2.19393	0.0609272	3.21531	0.0216707	0.80677	1	2.68445	1	3.18625	0.0599074
GO:0006693	prostaglandin metabolic process	2.19393	0.0609272	1.61259	0.755096	1.98572	0.32464	-4.05891	1	2.00493	0.651822
GO:0035904	aorta development	2.19393	0.0609272	2.28429	0.39361	1.47779	0.594325	-4.05891	1	2.67713	0.284228
GO:0050790	regulation of catalytic activity	1.26428	0.0609272	0.849845	0.781615	1.30959	0.180171	0.603436	1	0.900385	0.961811
GO:0071398	cellular response to fatty acid	2.19393	0.0609272	1.61259	0.755096	1.98572	0.32464	-4.05891	1	2.00493	0.651822
GO:2000114	regulation of establishment of cell polarity	2.19393	0.0609272	0.535609	1	2.40744	0.125976	-4.05891	1	0.927451	1
GO:0043087	regulation of GTPase activity	1.31136	0.0623332	1.28448	0.425644	1.30912	0.219277	1.76438	1	1.04624	0.840738
GO:0043410	positive regulation of MAPK cascade	1.31136	0.0623332	1.28448	0.425644	0.938157	0.484346	-5.9429	1	1.67886	0.310399
GO:0009887	animal organ morphogenesis	1.20322	0.0661214	1.79768	0.0505895	0.624621	0.757851	1.4759	1	1.83007	0.099235
GO:0007409	axonogenesis	1.24113	0.0690697	0.829884	0.811213	1.28783	0.196171	0.584517	1	0.880695	0.986422
GO:0001819	positive regulation of cytokine production	1.94714	0.0694708	3.03891	0.0127891	0.370496	1	2.26923	1	3.09451	0.0297618
GO:0002237	response to molecule of bacterial origin	2.72348	0.0694708	3.47636	0.0918578	0.730265	1	-3.13304	1	3.86919	0.0599074
GO:0002523	leukocyte migration involved in inflammatory response	2.72348	0.0694708	2.69967	0.39361	1.89387	0.588568	-3.13304	1	3.09201	0.378496
GO:0006930	substrate-dependent cell migration, cell extension	2.72348	0.0694708	1.53539	1	2.66987	0.219277	-3.13304	1	1.92722	1
GO:0007018	microtubule-based movement	1.33909	0.0694708	0.790738	0.928974	1.62687	0.0766437	1.898	1	0.135946	1
GO:0010468	regulation of gene expression	0.966223	0.0694708	0.653602	0.762598	0.941132	0.255654	-0.271432	1	0.843512	0.747344
GO:0010544	negative regulation of platelet activation	2.72348	0.0694708	1.53539	1	2.66987	0.219277	-3.13304	1	1.92722	1
GO:0019064	fusion of virus membrane with host plasma membrane	2.72348	0.0694708	1.53539	1	2.66987	0.219277	-3.13304	1	1.92722	1
GO:0022407	regulation of cell-cell adhesion	2.72348	0.0694708	2.69967	0.39361	2.66987	0.219277	3.6842	1	1.92722	1
GO:0022417	protein maturation by protein folding	2.72348	0.0694708	1.53539	1	2.66987	0.219277	-3.13304	1	1.92722	1
GO:0030195	negative regulation of blood coagulation	2.72348	0.0694708	2.69967	0.39361	1.89387	0.588568	-3.13304	1	3.09201	0.378496
GO:0032703	negative regulation of interleukin-2 production	2.72348	0.0694708	3.47636	0.0918578	0.730265	1	-3.13304	1	3.86919	0.0599074
GO:0034616	response to laminar fluid shear stress	2.72348	0.0694708	-5.27639	1	3.3068	0.0534396	-3.13304	1	-4.88505	1
GO:0035590	purinergic nucleotide receptor signaling pathway	2.72348	0.0694708	1.53539	1	2.66987	0.219277	-3.13304	1	1.92722	1
GO:0042327	positive regulation of phosphorylation	1.94714	0.0694708	1.17633	0.954981	1.89278	0.241686	-4.45503	1	1.56867	0.864205
GO:0042573	retinoic acid metabolic process	2.72348	0.0694708	1.53539	1	2.66987	0.219277	-3.13304	1	1.92722	1
GO:0043114	regulation of vascular permeability	2.72348	0.0694708	1.53539	1	3.3068	0.0534396	3.6842	1	-4.88505	1
GO:0043304	regulation of mast cell degranulation	2.72348	0.0694708	2.69967	0.39361	1.89387	0.588568	-3.13304	1	3.09201	0.378496
GO:0043306	positive regulation of mast cell degranulation	2.72348	0.0694708	2.69967	0.39361	1.89387	0.588568	-3.13304	1	3.09201	0.378496
GO:0044351	macropinocytosis	2.72348	0.0694708	1.53539	1	2.66987	0.219277	-3.13304	1	1.92722	1
GO:0048266	behavioral response to pain	2.72348	0.0694708	1.53539	1	2.66987	0.219277	-3.13304	1	1.92722	1
GO:0048873	homeostasis of number of cells within a tissue	1.94714	0.0694708	1.82472	0.50362	1.50017	0.477082	-4.45503	1	2.21756	0.378496
GO:0061298	retina vasculature development in camera-type eye	2.72348	0.0694708	2.69967	0.39361	1.89387	0.588568	-3.13304	1	3.09201	0.378496
GO:0075713	establishment of integrated proviral latency	2.72348	0.0694708	1.53539	1	2.66987	0.219277	-3.13304	1	1.92722	1
GO:1900027	regulation of ruffle assembly	2.72348	0.0694708	1.53539	1	2.66987	0.219277	-3.13304	1	1.92722	1
GO:1903206	negative regulation of hydrogen peroxide-induced cell death	2.72348	0.0694708	1.53539	1	2.66987	0.219277	-3.13304	1	1.92722	1
GO:2000304	positive regulation of ceramide biosynthetic process	2.72348	0.0694708	-5.27639	1	3.3068	0.0534396	-3.13304	1	-4.88505	1
GO:0033572	transferrin transport	1.7864	0.0695051	1.47655	0.65682	1.8342	0.206285	1.94705	1	1.234	1
GO:0050714	positive regulation of protein secretion	1.7864	0.0695051	0.841651	1	2.11616	0.0827989	1.94705	1	0.190043	1
GO:0051209	release of sequestered calcium ion into cytosol	1.7864	0.0695051	0.841651	1	2.11616	0.0827989	1.94705	1	0.190043	1
GO:0043488	regulation of mRNA stability	1.10697	0.0697155	1.51771	0.119178	1.2603	0.125976	2.6045	0.490136	0.488815	1
GO:0038095	Fc-epsilon receptor signaling pathway	1.00448	0.0744431	1.1785	0.329865	1.02085	0.219277	1.94059	0.880521	0.780634	0.874144
GO:0023014	signal transduction by protein phosphorylation	1.54487	0.0744439	2.03807	0.127727	0.928404	0.647012	1.42701	1	2.13018	0.20058
GO:0016192	vesicle-mediated transport	0.79087	0.0765722	-0.710164	1	1.21474	0.00945247	0.101373	1	-1.06933	1
GO:0032715	negative regulation of interleukin-6 production	2.08703	0.0780893	2.69979	0.119178	0.724289	1	-4.13294	1	3.09313	0.0717929
GO:0060135	maternal process involved in female pregnancy	2.08703	0.0780893	2.69979	0.119178	1.39031	0.640552	2.60642	1	2.58966	0.324372
GO:0006886	intracellular protein transport	0.773987	0.0787711	0.788482	0.419858	0.762187	0.265041	1.06533	1	0.665891	0.747344
GO:0032092	positive regulation of protein binding	1.37221	0.0792005	2.05924	0.0506498	0.485059	0.968244	1.0196	1	2.23143	0.0559035
GO:0045944	positive regulation of transcription from RNA polymerase II promoter	0.453603	0.0796102	0.829584	0.0223139	0.271492	0.640552	1.06575	0.757813	0.722026	0.165233
GO:0097191	extrinsic apoptotic signaling pathway	1.6221	0.0807478	1.15428	0.791506	1.47772	0.35081	-5.05972	1	1.54713	0.651822
GO:0002227	innate immune response in mucosa	2.30909	0.0807943	-5.86119	1	2.89272	0.0520044	-3.71783	1	-5.46985	1
GO:0006486	protein glycosylation	0.964789	0.0807943	0.280473	1	1.20967	0.0794712	0.803548	1	0.0642902	1
GO:0007051	spindle organization	2.30909	0.0807943	1.99961	0.603191	1.89279	0.477082	-3.71783	1	2.39194	0.535986
GO:0009987	cellular process	2.30909	0.0807943	1.99961	0.603191	2.43309	0.180171	3.04704	1	1.29005	1
GO:0010952	positive regulation of peptidase activity	2.30909	0.0807943	2.69928	0.249142	1.1938	0.828877	-3.71783	1	3.09212	0.165233
GO:0032270	positive regulation of cellular protein metabolic process	2.30909	0.0807943	3.24027	0.0506498	1.1938	0.828877	3.04704	1	3.09212	0.165233
GO:0042026	protein refolding	2.30909	0.0807943	1.99961	0.603191	1.89279	0.477082	-3.71783	1	2.39194	0.535986
GO:0042311	vasodilation	2.30909	0.0807943	0.898207	1	2.43309	0.180171	-3.71783	1	1.29005	1
GO:0045088	regulation of innate immune response	2.30909	0.0807943	0.898207	1	2.43309	0.180171	-3.71783	1	1.29005	1
GO:0050771	negative regulation of axonogenesis	2.30909	0.0807943	1.99961	0.603191	1.89279	0.477082	-3.71783	1	2.39194	0.535986
GO:0051044	positive regulation of membrane protein ectodomain proteolysis	2.30909	0.0807943	-5.86119	1	2.89272	0.0520044	-3.71783	1	-5.46985	1
GO:0051770	positive regulation of nitric-oxide synthase biosynthetic process	2.30909	0.0807943	-5.86119	1	2.89272	0.0520044	-3.71783	1	-5.46985	1
GO:0048015	phosphatidylinositol-mediated signaling	1.19591	0.0811348	1.31782	0.39361	0.7218	0.640552	-6.13614	1	1.71271	0.205553
GO:0006259	DNA metabolic process	1.72495	0.0832108	1.42588	0.65682	1.45955	0.470478	-4.81149	1	1.81873	0.535986
GO:0006904	vesicle docking involved in exocytosis	1.86911	0.0832108	1.76055	0.545883	1.43302	0.477082	-4.51166	1	2.1534	0.395725
GO:0006979	response to oxidative stress	1.07248	0.0832108	0.921253	0.604894	0.828767	0.477082	-6.50211	1	1.31615	0.378496
GO:0010803	regulation of tumor necrosis factor-mediated signaling pathway	1.72495	0.0832108	0.792693	1	1.77757	0.219277	-4.81149	1	1.18504	1
GO:0032456	endocytic recycling	1.86911	0.0832108	2.96488	0.0157293	0.309056	1	2.2103	1	3.02409	0.0342241
GO:2001244	positive regulation of intrinsic apoptotic signaling pathway	1.72495	0.0832108	1.42588	0.65682	1.77757	0.219277	1.8997	1	1.18504	1
GO:1903779	regulation of cardiac conduction	1.50299	0.085068	0.890863	0.972913	1.4525	0.299638	-5.30402	1	1.28372	0.838658
GO:0034765	regulation of ion transmembrane transport	1.17382	0.0905913	-0.00437754	1	1.50917	0.0669438	0.529195	1	-0.214672	1
GO:0009408	response to heat	1.57314	0.0945002	1.11358	0.833966	1.43327	0.388926	-5.09725	1	1.50643	0.68665
GO:0006469	negative regulation of protein kinase activity	1.12166	0.0953519	1.36136	0.314706	1.06782	0.3255	2.01426	1	1.02059	0.747344
GO:0031175	neuron projection development	1.07718	0.0988407	1.7386	0.0443088	0.771353	0.547913	2.32201	0.599901	1.40963	0.378496
GO:0007265	Ras protein signal transduction	1.25644	0.0990071	2.01604	0.0371353	0.545282	0.866841	1.82965	1	1.99643	0.0975749
GO:0030194	positive regulation of blood coagulation	2.50137	0.105179	3.2839	0.118966	0.578356	1	-3.27047	1	3.67674	0.0785276
GO:0030502	negative regulation of bone mineralization	2.50137	0.105179	3.2839	0.118966	0.578356	1	-3.27047	1	3.67674	0.0785276
GO:0032233	positive regulation of actin filament bundle assembly	2.50137	0.105179	3.2839	0.118966	0.578356	1	-3.27047	1	3.67674	0.0785276
GO:0035455	response to interferon-alpha	2.50137	0.105179	3.2839	0.118966	0.578356	1	-3.27047	1	3.67674	0.0785276
GO:0070528	protein kinase C signaling	2.50137	0.105179	3.2839	0.118966	0.578356	1	-3.27047	1	3.67674	0.0785276
GO:0060425	lung morphogenesis	2.17165	0.108936	3.56315	0.00937584	-0.00645523	1	2.94751	1	3.50813	0.0345629
GO:0002138	retinoic acid biosynthetic process	2.89287	0.109188	-4.76224	1	3.47588	0.0978024	-2.61889	1	-4.3709	1
GO:0007266	Rho protein signal transduction	1.42271	0.109188	2.41832	0.0170912	0.0170845	1	1.32955	1	2.58255	0.0216787
GO:0010649	regulation of cell communication by electrical coupling	2.89287	0.109188	-4.76224	1	3.47588	0.0978024	-2.61889	1	-4.3709	1
GO:0030828	positive regulation of cGMP biosynthetic process	2.89287	0.109188	-4.76224	1	3.47588	0.0978024	-2.61889	1	-4.3709	1
GO:0050920	regulation of chemotaxis	2.89287	0.109188	-4.76224	1	3.47588	0.0978024	-2.61889	1	-4.3709	1
GO:0098532	histone H3-K27 trimethylation	2.89287	0.109188	4.28236	0.0294462	-5.56668	1	-2.61889	1	4.67519	0.0187037
GO:2000107	negative regulation of leukocyte apoptotic process	2.89287	0.109188	-4.76224	1	3.47588	0.0978024	-2.61889	1	-4.3709	1
GO:0001569	patterning of blood vessels	1.89438	0.11568	2.52984	0.155003	0.572234	1	-4.2705	1	2.92318	0.0940633
GO:0001798	positive regulation of type IIa hypersensitivity	3.30617	0.11568	4.69467	0.0589614	-4.76067	1	-1.81289	1	5.087	0.0465528
GO:0001869	negative regulation of complement activation, lectin pathway	3.30617	0.11568	4.69467	0.0589614	-4.76067	1	-1.81289	1	5.087	0.0465528
GO:0001959	regulation of cytokine-mediated signaling pathway	3.30617	0.11568	4.69467	0.0589614	-4.76067	1	-1.81289	1	5.087	0.0465528
GO:0002506	polysaccharide assembly with MHC class II protein complex	3.30617	0.11568	4.69467	0.0589614	-4.76067	1	-1.81289	1	5.087	0.0465528
GO:0006188	IMP biosynthetic process	3.30617	0.11568	4.69467	0.0589614	-4.76067	1	-1.81289	1	5.087	0.0465528
GO:0018277	protein deamination	3.30617	0.11568	4.69467	0.0589614	-4.76067	1	-1.81289	1	5.087	0.0465528
GO:0031954	positive regulation of protein autophosphorylation	1.89438	0.11568	-6.41388	1	2.47832	0.0608478	-4.2705	1	-6.02253	1
GO:0032796	uropod organization	3.30617	0.11568	4.69467	0.0589614	-4.76067	1	-1.81289	1	5.087	0.0465528
GO:0038094	Fc-gamma receptor signaling pathway	3.30617	0.11568	4.69467	0.0589614	-4.76067	1	-1.81289	1	5.087	0.0465528
GO:0051436	negative regulation of ubiquitin-protein ligase activity involved in mitotic cell cycle	1.17825	0.11568	1.9431	0.0483983	0.938157	0.484346	2.8184	0.572982	1.3917	0.531726
GO:0060443	mammary gland morphogenesis	3.30617	0.11568	4.69467	0.0589614	-4.76067	1	-1.81289	1	5.087	0.0465528
GO:0071593	lymphocyte aggregation	3.30617	0.11568	4.69467	0.0589614	-4.76067	1	-1.81289	1	5.087	0.0465528
GO:2000401	regulation of lymphocyte migration	3.30617	0.11568	4.69467	0.0589614	-4.76067	1	-1.81289	1	5.087	0.0465528
GO:0031145	anaphase-promoting complex-dependent catabolic process	1.1182	0.119253	1.93947	0.0299557	0.954095	0.477082	3.00103	0.289457	1.22376	0.613857
GO:0001935	endothelial cell proliferation	2.04616	0.12042	2.99934	0.0739898	-0.0995705	1	-3.89841	1	3.39268	0.0438763
GO:0007520	myoblast fusion	2.04616	0.12042	2.99934	0.0739898	-0.0995705	1	-3.89841	1	3.39268	0.0438763
GO:0042307	positive regulation of protein import into nucleus	2.04616	0.12042	-6.04178	1	2.62979	0.081702	-3.89841	1	-5.65044	1
GO:0002281	macrophage activation involved in immune response	2.30891	0.125805	3.6994	0.0231614	1.57217	0.656531	4.5323	0.572982	2.77031	0.402257
GO:0071285	cellular response to lithium ion	2.30891	0.125805	3.11411	0.13962	0.440918	1	-3.39595	1	3.50695	0.0940633
GO:0071361	cellular response to ethanol	2.30891	0.125805	3.11411	0.13962	0.440918	1	-3.39595	1	3.50695	0.0940633
GO:1903364	positive regulation of cellular protein catabolic process	2.30891	0.125805	3.11411	0.13962	0.440918	1	-3.39595	1	3.50695	0.0940633
GO:0071310	cellular response to organic substance	1.8069	0.12778	2.85271	0.0470699	-0.559152	1	-4.33466	1	3.24656	0.0214372
GO:0006936	muscle contraction	0.97245	0.136095	0.0658576	1	1.3442	0.0796795	1.19164	1	-0.570466	1
GO:0030324	lung development	1.12837	0.138592	1.89644	0.0532445	0.431313	0.974318	1.72244	1	1.88065	0.134685
GO:0001765	membrane raft assembly	2.57159	0.153342	4.69786	0.00358778	-5.75913	1	4.04644	1	4.35392	0.0302703
GO:0007019	microtubule depolymerization	2.57159	0.153342	3.96109	0.0484719	1.09251	1	4.04644	1	3.50657	0.276814
GO:0045577	regulation of B cell differentiation	2.57159	0.153342	4.69786	0.00358778	-5.75913	1	4.04644	1	4.35392	0.0302703
GO:0051437	positive regulation of ubiquitin-protein ligase activity involved in regulation of mitotic cell cycle transition	1.08015	0.162351	1.85123	0.0589614	0.847709	0.588568	2.73327	0.584956	1.3053	0.535986
GO:0090263	positive regulation of canonical Wnt signaling pathway	0.922783	0.166237	1.73688	0.0294462	0.924016	0.427499	3.05917	0.086378	0.753643	0.994051
GO:0090004	positive regulation of establishment of protein localization to plasma membrane	1.64639	0.183022	2.70066	0.0589614	0.370496	1	2.26923	1	2.70071	0.134685
GO:0090090	negative regulation of canonical Wnt signaling pathway	0.796954	0.187552	1.52628	0.0389532	0.823884	0.411437	2.83092	0.086378	0.597629	1
GO:0060348	bone development	1.27019	0.199695	2.22426	0.053224	0.499131	1	2.39379	1	2.05792	0.224311
GO:0016584	nucleosome positioning	2.30897	0.22191	3.69847	0.0652181	-5.92892	1	-2.98113	1	4.0913	0.0455729
GO:0031667	response to nutrient levels	1.30952	0.22191	-7.27723	1	1.89412	0.0978024	-5.13382	1	-6.88588	1
GO:0090002	establishment of protein localization to plasma membrane	1.30952	0.22191	2.46558	0.0284397	0.721862	0.866841	3.23391	0.584956	1.92244	0.378496
GO:0002291	T cell activation via T cell receptor contact with antigen bound to MHC molecule on antigen presenting cell	2.72354	0.228249	4.11203	0.119178	-5.08194	1	-2.13416	1	4.50437	0.0940633
GO:0002554	serotonin secretion by platelet	2.72354	0.228249	4.11203	0.119178	-5.08194	1	-2.13416	1	4.50437	0.0940633
GO:0006068	ethanol catabolic process	2.72354	0.228249	4.11203	0.119178	-5.08194	1	-2.13416	1	4.50437	0.0940633
GO:0010656	negative regulation of muscle cell apoptotic process	2.72354	0.228249	4.11203	0.119178	-5.08194	1	-2.13416	1	4.50437	0.0940633
GO:0032608	interferon-beta production	2.72354	0.228249	4.11203	0.119178	-5.08194	1	-2.13416	1	4.50437	0.0940633
GO:0032870	cellular response to hormone stimulus	1.36183	0.228249	2.47915	0.0506498	0.52304	1	2.85385	0.987934	2.18577	0.302824
GO:0038145	macrophage colony-stimulating factor signaling pathway	2.72354	0.228249	4.11203	0.119178	-5.08194	1	-2.13416	1	4.50437	0.0940633
GO:0042270	protection from natural killer cell mediated cytotoxicity	2.72354	0.228249	4.11203	0.119178	-5.08194	1	-2.13416	1	4.50437	0.0940633
GO:0045588	positive regulation of gamma-delta T cell differentiation	2.72354	0.228249	4.11203	0.119178	-5.08194	1	-2.13416	1	4.50437	0.0940633
GO:0045600	positive regulation of fat cell differentiation	1.26507	0.228249	2.65964	0.0072881	-0.392142	1	1.53151	1	2.55123	0.0465528
GO:0046813	receptor-mediated virion attachment to host cell	2.72354	0.228249	4.11203	0.119178	-5.08194	1	-2.13416	1	4.50437	0.0940633
GO:0048050	post-embryonic eye morphogenesis	2.72354	0.228249	4.11203	0.119178	-5.08194	1	-2.13416	1	4.50437	0.0940633
GO:0050849	negative regulation of calcium-mediated signaling	2.72354	0.228249	4.11203	0.119178	-5.08194	1	-2.13416	1	4.50437	0.0940633
GO:0051017	actin filament bundle assembly	1.50193	0.228249	3.1886	0.00353967	-0.800323	1	3.2103	0.841321	2.95694	0.0397437
GO:0060033	anatomical structure regression	2.72354	0.228249	4.11203	0.119178	-5.08194	1	-2.13416	1	4.50437	0.0940633
GO:0061041	regulation of wound healing	2.72354	0.228249	4.11203	0.119178	-5.08194	1	-2.13416	1	4.50437	0.0940633
GO:0071315	cellular response to morphine	2.72354	0.228249	5.27889	0.00566265	-5.08194	1	4.85244	0.880521	4.50437	0.0940633
GO:0072675	osteoclast fusion	2.72354	0.228249	5.27889	0.00566265	-5.08194	1	4.85244	0.880521	4.50437	0.0940633
GO:1902186	regulation of viral release from host cell	2.72354	0.228249	4.11203	0.119178	-5.08194	1	-2.13416	1	4.50437	0.0940633
GO:1902807	negative regulation of cell cycle G1/S phase transition	2.72354	0.228249	4.11203	0.119178	-5.08194	1	-2.13416	1	4.50437	0.0940633
GO:2000491	positive regulation of hepatic stellate cell activation	2.72354	0.228249	4.11203	0.119178	-5.08194	1	-2.13416	1	4.50437	0.0940633
GO:0034341	response to interferon-gamma	1.63115	0.242392	3.02267	0.0313582	-0.421582	1	2.5324	1	3.00566	0.0813327
GO:0006521	regulation of cellular amino acid metabolic process	1.15754	0.242786	2.34606	0.0219224	0.754087	0.760391	3.37215	0.32446	1.60002	0.531423
GO:0007405	neuroblast proliferation	1.84977	0.244633	3.24027	0.0506498	0.0930777	1	3.04704	1	3.09212	0.165233
GO:0031529	ruffle organization	1.84977	0.244633	3.24027	0.0506498	-6.66564	1	-3.71783	1	3.63361	0.0286604
GO:0045454	cell redox homeostasis	0.964086	0.25826	1.67983	0.137199	-0.218725	1	-6.00362	1	2.07522	0.0507557
GO:0010884	positive regulation of lipid storage	2.08685	0.276417	3.47636	0.0918578	0.730265	1	3.6842	1	3.09201	0.378496
GO:2000643	positive regulation of early endosome to late endosome transport	2.08685	0.276417	3.47636	0.0918578	-6.08083	1	-3.13304	1	3.86919	0.0599074
GO:0000070	mitotic sister chromatid segregation	1.54367	0.281931	2.93519	0.0387861	-7.21834	1	-4.2705	1	3.32904	0.0177246
GO:0007088	regulation of mitotic nuclear division	1.54367	0.281931	2.93519	0.0387861	0.572234	1	3.5324	0.757813	2.42915	0.378496
GO:0050860	negative regulation of T cell receptor signaling pathway	1.72428	0.296968	3.11479	0.0589614	1.08689	0.866841	4.04704	0.584956	2.28504	0.552122
GO:1904714	regulation of chaperone-mediated autophagy	2.30963	0.3466	4.69626	0.0157293	-5.34456	1	4.53117	0.987934	4.09046	0.151261
GO:0034605	cellular response to heat	1.1936	0.3991	2.26744	0.135123	-1.05432	1	-4.81149	1	2.66129	0.0719441
GO:0030097	hemopoiesis	0.876238	0.416462	1.89538	0.0792703	0.618225	0.828877	2.95625	0.536019	1.1841	0.747344
GO:0034101	erythrocyte homeostasis	1.72461	0.420767	3.6994	0.0231614	-6.34376	1	3.39486	1	3.50695	0.0940633
GO:0000122	negative regulation of transcription from RNA polymerase II promoter	0.270092	0.431236	1.04356	0.00421915	-0.0363062	1	1.56071	0.289457	0.745504	0.253082
GO:0006911	phagocytosis, engulfment	1.30927	0.431236	2.69979	0.119178	-7.08077	1	-4.13294	1	3.09313	0.0717929
GO:0006950	response to stress	0.882624	0.431236	2.04995	0.0823558	-0.108683	1	2.23823	1	1.89163	0.303366
GO:0044344	cellular response to fibroblast growth factor stimulus	1.10738	0.431236	2.49893	0.0918578	0.833665	0.866841	3.15368	0.880521	1.39167	0.969508
GO:0051090	regulation of sequence-specific DNA binding transcription factor activity	1.23871	0.431236	2.63024	0.0668854	-7.45951	1	-4.51166	1	3.02409	0.0342241
GO:0051099	positive regulation of binding	1.98835	0.431236	4.28236	0.0294462	-5.56668	1	4.26855	1	3.76919	0.216253
GO:0003417	growth plate cartilage development	1.72573	0.443457	3.96109	0.0484719	-5.75913	1	4.04644	1	3.50657	0.276814
GO:0042129	regulation of T cell proliferation	1.72573	0.443457	3.96109	0.0484719	-5.75913	1	4.04644	1	3.50657	0.276814
GO:0045657	positive regulation of monocyte differentiation	1.72573	0.443457	3.96109	0.0484719	-5.75913	1	4.04644	1	3.50657	0.276814
GO:0030316	osteoclast differentiation	1.13931	0.470831	2.93519	0.0387861	-0.492003	1	3.5324	0.757813	2.42915	0.378496
GO:0072657	protein localization to membrane	1.19431	0.557153	3.11479	0.0589614	-0.00645523	1	4.04704	0.584956	2.28504	0.552122
GO:0080182	histone H3-K4 trimethylation	1.19431	0.557153	3.11479	0.0589614	-6.75876	1	2.94751	1	2.97667	0.20058
GO:0048041	focal adhesion assembly	0.916824	0.602882	2.70066	0.0589614	0.370496	1	3.9846	0.380153	1.56867	0.864205
GO:0051295	establishment of meiotic spindle localization	1.73002	0.602882	4.69467	0.0589614	-4.76067	1	5.26634	0.762096	3.50937	0.535986
GO:0060044	negative regulation of cardiac muscle cell proliferation	1.31116	0.602882	3.47636	0.0918578	-6.08083	1	3.6842	1	3.09201	0.378496
GO:0061045	negative regulation of wound healing	1.31116	0.602882	3.47636	0.0918578	-6.08083	1	3.6842	1	3.09201	0.378496
GO:1904956	regulation of midbrain dopaminergic neuron differentiation	1.73002	0.602882	4.69467	0.0589614	-4.76067	1	5.26634	0.762096	3.50937	0.535986
GO:1905165	regulation of lysosomal protein catabolic process	1.73002	0.602882	4.69467	0.0589614	-4.76067	1	5.26634	0.762096	3.50937	0.535986
GO:1990967	multi-organism toxin transport	1.73002	0.602882	4.69467	0.0589614	-4.76067	1	5.26634	0.762096	3.50937	0.535986
GO:2000041	negative regulation of planar cell polarity pathway involved in axis elongation	1.73002	0.602882	4.69467	0.0589614	-4.76067	1	5.26634	0.762096	3.50937	0.535986
GO:2000521	negative regulation of immunological synapse formation	1.73002	0.602882	4.69467	0.0589614	-4.76067	1	5.26634	0.762096	3.50937	0.535986
GO:2001189	negative regulation of T cell activation via T cell receptor contact with antigen bound to MHC molecule on antigen presenting cell	1.73002	0.602882	4.69467	0.0589614	-4.76067	1	5.26634	0.762096	3.50937	0.535986
GO:0030220	platelet formation	0.987872	0.604362	2.89244	0.0918578	-6.92871	1	2.76692	1	2.77024	0.257511
GO:0048147	negative regulation of fibroblast proliferation	0.72406	0.708029	2.49893	0.0918578	0.193493	1	3.80006	0.476958	1.39167	0.969508
GO:0002710	negative regulation of T cell mediated immunity	-5.34277	1	4.69467	0.0589614	-4.76067	1	6.84897	0.152073	-3.5649	1
GO:0006357	regulation of transcription from RNA polymerase II promoter	0.0354043	1	0.884085	0.094136	-0.388071	1	1.16096	0.987934	0.677987	0.465518
GO:0045892	negative regulation of transcription, DNA-templated	-0.0467938	1	1.00679	0.0286488	-0.42747	1	1.87724	0.152073	0.555115	0.651822
GO:0090244	Wnt signaling pathway involved in somitogenesis	0.510101	1	3.96109	0.0484719	-5.75913	1	5.26855	0.390753	2.28946	0.921019

## Sheet: BP_Downregulated
GO.ID	GO.Name	HFD-Ex_log2OR	HFD-Ex_FDR	HFD-Sed_log2OR	HFD-Sed_FDR	Only-HFD-Ex_log2OR	Only-HFD-Ex_FDR	Only-HFD-Sed_log2OR	Only-HFD-Sed_FDR	Intersect_log2OR	Intersect_FDR
GO:0006355	regulation of transcription, DNA-templated	1.05096	1.99418e-19	0.0517375	1	1.24423	1.12934e-22	-0.236949	1	0.191339	1
GO:0006351	transcription, DNA-templated	1.02264	1.31981e-17	0.00451007	1	1.19942	4.83043e-20	-0.505681	1	0.235912	1
GO:0000122	negative regulation of transcription from RNA polymerase II promoter	1.29629	8.31538e-10	0.418405	1	1.41169	1.82167e-09	0.0794284	1	0.658474	1
GO:0045893	positive regulation of transcription, DNA-templated	1.37426	3.96398e-09	1.00936	0.133811	1.32585	2.36751e-06	0.415107	1	1.24322	0.0974307
GO:0045944	positive regulation of transcription from RNA polymerase II promoter	1.11168	1.33281e-08	0.57737	0.917418	1.13291	8.05124e-07	-0.0951691	1	0.850033	0.552351
GO:0055114	oxidation-reduction process	1.20118	4.50311e-08	2.42395	7.15471e-25	0.167958	1	2.01349	6.05084e-05	2.50976	4.79759e-18
GO:0006936	muscle contraction	2.27228	1.5895e-07	3.10382	4.8681e-10	1.204	0.484841	2.16657	1	3.31655	2.99202e-08
GO:0045892	negative regulation of transcription, DNA-templated	1.30051	1.5895e-07	0.413803	1	1.48743	4.14114e-08	0.507898	1	0.340037	1
GO:0007623	circadian rhythm	2.51842	2.69784e-06	0.975041	1	2.55815	2.64136e-05	-6.27887	1	1.6414	1
GO:0006357	regulation of transcription from RNA polymerase II promoter	1.22146	3.53248e-06	-0.165138	1	1.44672	2.52289e-07	-0.286863	1	0.0759314	1
GO:0006120	mitochondrial electron transport, NADH to ubiquinone	2.93517	3.98154e-06	5.32865	2.72688e-22	-0.364521	1	4.56646	2.41472e-06	4.75196	5.51966e-12
GO:0032922	circadian regulation of gene expression	2.70969	3.98154e-06	0.893424	1	2.92021	3.51317e-06	0.751282	1	0.944378	1
GO:0006099	tricarboxylic acid cycle	3.35365	4.13252e-06	5.36479	7.47927e-16	0.186367	1	4.14157	0.0115704	5.05857	2.87678e-10
GO:0048511	rhythmic process	2.01939	4.96695e-06	0.517834	1	2.19209	6.61336e-06	-0.359244	1	0.847689	1
GO:0006105	succinate metabolic process	4.95439	9.01683e-06	4.69201	0.00108064	2.57736	0.605321	-3.66981	1	5.35945	0.000205362
GO:0006094	gluconeogenesis	2.86871	3.33772e-05	4.45209	6.81726e-12	0.862574	1	3.69755	0.0383633	4.29223	1.29571e-07
GO:0006122	mitochondrial electron transport, ubiquinol to cytochrome c	3.90497	0.000104041	5.32454	3.00372e-08	1.18677	1	3.64426	1	5.26592	3.28298e-06
GO:0043484	regulation of RNA splicing	3.30322	0.000136746	1.49473	1	3.25888	0.00172491	-4.79544	1	2.15883	1
GO:0030049	muscle filament sliding	2.65289	0.000319324	4.07857	2.84419e-09	0.821878	1	3.28828	0.330262	4.05209	2.57204e-06
GO:0032981	mitochondrial respiratory chain complex I assembly	2.27725	0.000464714	4.4885	3.35141e-18	-0.205549	1	4.22566	2.41472e-06	3.99643	9.7106e-09
GO:0006366	transcription from RNA polymerase II promoter	1.09396	0.000492838	0.16145	1	1.22561	0.000613189	-0.509193	1	0.438483	1
GO:0032869	cellular response to insulin stimulus	2.04498	0.00139789	1.56276	0.917418	1.89064	0.0456372	0.363323	1	1.94293	0.861814
GO:0048009	insulin-like growth factor receptor signaling pathway	3.54201	0.00139789	1.05261	1	3.63139	0.00370392	-4.21028	1	1.71558	1
GO:0008152	metabolic process	1.02139	0.00166839	1.79626	2.89345e-07	0.308383	1	1.06653	1	2.04664	1.35301e-06
GO:0016567	protein ubiquitination	0.936728	0.0017629	0.739051	0.909544	0.931341	0.0205962	0.590726	1	0.792668	1
GO:0043401	steroid hormone mediated signaling pathway	2.35303	0.0017629	1.56123	1	2.49538	0.00373467	1.99101	1	1.15777	1
GO:0043462	regulation of ATPase activity	4.12448	0.00233293	3.7309	0.189203	2.76981	0.515491	-3.53237	1	4.3961	0.0870495
GO:0042752	regulation of circadian rhythm	2.26546	0.00293751	1.04571	1	2.41281	0.00555368	0.897416	1	1.09353	1
GO:0009791	post-embryonic development	1.99041	0.00307513	0.975041	1	1.94323	0.0346739	-6.27887	1	1.6414	1
GO:0006119	oxidative phosphorylation	3.5413	0.00377822	5.80927	3.95843e-09	-6.46636	1	3.86661	1	5.62816	1.0459e-06
GO:1902600	hydrogen ion transmembrane transport	2.18289	0.00458838	4.63937	2.04032e-17	-1.61603	1	4.29601	6.47179e-06	4.13679	1.50958e-08
GO:0006600	creatine metabolic process	3.80321	0.00550634	3.53845	0.240018	2.57736	0.605321	-3.66981	1	4.20365	0.112838
GO:0006103	2-oxoglutarate metabolic process	3.08287	0.00620049	3.84191	0.00231058	1.57773	0.963297	2.2834	1	4.13793	0.00578637
GO:0016236	macroautophagy	1.80995	0.00636355	0.742198	1	1.92869	0.0159986	0.18346	1	0.972213	1
GO:0014898	cardiac muscle hypertrophy in response to stress	3.34884	0.00653449	3.95575	0.00762826	1.29367	1	-4.11716	1	4.62319	0.00149173
GO:0006091	generation of precursor metabolites and energy	2.20096	0.00667505	4.06846	1.43808e-10	-1.49294	1	3.06557	0.488673	4.1404	6.39306e-08
GO:0061621	canonical glycolysis	2.806	0.00667505	4.22559	4.8205e-06	0.534544	1	2.99206	1	4.34863	0.000100218
GO:0032868	response to insulin	2.06724	0.00800426	0.893424	1	2.06361	0.0506532	-5.93988	1	1.55866	1
GO:0006470	protein dephosphorylation	1.34611	0.00864809	1.61211	0.0755284	1.22325	0.148246	1.80768	1	1.40484	0.861814
GO:0009060	aerobic respiration	2.54349	0.00872381	4.38313	1.04304e-08	0.186367	1	3.75824	0.121886	4.17205	3.72608e-05
GO:0046034	ATP metabolic process	2.35953	0.00998161	3.58558	2.41142e-05	0.992015	1	2.99465	1	3.57771	0.001679
GO:0016055	Wnt signaling pathway	1.2477	0.013332	-1.51455	1	1.64669	0.000504372	-1.02353	1	-1.8545	1
GO:0048739	cardiac muscle fiber development	3.86115	0.013948	3.95301	0.13911	2.1862	0.814038	-3.38046	1	4.61821	0.0673498
GO:0006941	striated muscle contraction	3.02714	0.0169096	3.69282	0.016142	1.08724	1	-4.29775	1	4.36027	0.00311773
GO:0005978	glycogen biosynthetic process	2.54292	0.017704	3.14994	0.0221402	1.46887	0.814038	1.75263	1	3.48572	0.0350638
GO:0042787	protein ubiquitination involved in ubiquitin-dependent protein catabolic process	1.31862	0.017704	0.619648	1	1.32187	0.0937252	-0.753728	1	1.05403	1
GO:0070932	histone H3 deacetylation	2.73503	0.0181739	-6.16025	1	3.18764	0.00545805	-4.66984	1	-5.49838	1
GO:1903779	regulation of cardiac conduction	2.0848	0.0195969	1.14542	1	2.18861	0.0506532	0.99274	1	1.19099	1
GO:0006813	potassium ion transport	1.73834	0.0197959	1.20917	1	1.67443	0.143722	0.300859	1	1.53092	1
GO:0043066	negative regulation of apoptotic process	0.890087	0.0221218	0.766234	0.917418	0.891447	0.115086	0.768678	1	0.736182	1
GO:0006096	glycolytic process	2.4649	0.0225262	4.76358	1.74238e-10	-0.755	1	4.26194	0.00932347	4.30961	2.23842e-05
GO:0030522	intracellular receptor signaling pathway	2.28031	0.0245957	0.95373	1	2.52164	0.0276218	1.40836	1	0.577471	1
GO:0016569	chromatin modification	0.998041	0.0281477	-1.52613	1	1.32172	0.0022503	-8.29135	1	-0.860735	1
GO:0060314	regulation of ryanodine-sensitive calcium-release channel activity	3.12601	0.0291191	2.36929	1	2.67054	0.35044	-4.01764	1	3.03338	0.944836
GO:0007165	signal transduction	0.543195	0.0322705	-0.100681	1	0.760988	0.00172491	0.29353	1	-0.382594	1
GO:0006754	ATP biosynthetic process	2.32045	0.0385321	4.97389	1.08802e-12	-0.858188	1	4.7576	3.22487e-05	4.17205	3.72608e-05
GO:0010468	regulation of gene expression	1.27476	0.0385321	-0.139691	1	1.4155	0.055681	-7.34653	1	0.526727	1
GO:0007517	muscle organ development	1.48706	0.0449522	-0.557542	1	1.7324	0.030453	-6.75351	1	0.106606	1
GO:0003009	skeletal muscle contraction	2.4549	0.0454291	2.95583	0.112017	1.11815	1	-4.85437	1	3.62328	0.0243026
GO:0006367	transcription initiation from RNA polymerase II promoter	1.2765	0.0477	0.26017	1	1.4022	0.0763403	-0.608469	1	0.592197	1
GO:0001678	cellular glucose homeostasis	3.27725	0.0506796	2.78412	0.917418	2.57736	0.605321	-3.66981	1	3.44821	0.861814
GO:0007512	adult heart development	3.27725	0.0506796	3.53845	0.240018	1.82396	0.975738	-3.66981	1	4.20365	0.112838
GO:0006814	sodium ion transport	1.61891	0.0530077	1.95838	0.189203	1.36211	0.515491	1.9285	1	1.87666	0.861814
GO:0042391	regulation of membrane potential	1.95859	0.0530077	1.18024	1	1.82426	0.325474	-5.67088	1	1.84547	1
GO:0007005	mitochondrion organization	1.54519	0.0565874	2.60181	0.000301409	0.365906	1	1.76976	1	2.82745	0.00149173
GO:0006417	regulation of translation	1.30959	0.0584407	-0.934083	1	1.67983	0.00964568	-0.447138	1	-1.27807	1
GO:0001889	liver development	1.59376	0.0595477	1.4737	0.917418	1.16329	0.814038	-6.40296	1	2.14232	0.40142
GO:0009083	branched-chain amino acid catabolic process	2.54186	0.0644614	3.27783	0.0496879	1.40778	0.975738	2.13135	1	3.5335	0.0978311
GO:0014850	response to muscle activity	2.80431	0.0644614	3.36964	0.130746	1.18677	1	-4.21028	1	4.03597	0.0384436
GO:0007275	multicellular organism development	0.600246	0.0657936	-0.659935	1	0.858493	0.00370392	-0.774593	1	-0.59101	1
GO:0007612	learning	2.12768	0.0669904	2.09624	0.917418	1.82322	0.515491	1.4528	1	2.29669	0.963632
GO:0014819	regulation of skeletal muscle contraction	4.12108	0.0669904	-4.02389	1	4.57236	0.0559149	-2.5335	1	-3.36203	1
GO:0019218	regulation of steroid metabolic process	4.12108	0.0669904	-4.02389	1	4.57236	0.0559149	-2.5335	1	-3.36203	1
GO:0019230	proprioception	4.12108	0.0669904	2.95756	1	3.40612	0.515491	-2.5335	1	3.62053	1
GO:0021942	radial glia guided migration of Purkinje cell	4.12108	0.0669904	-4.02389	1	4.57236	0.0559149	-2.5335	1	-3.36203	1
GO:0033615	mitochondrial proton-transporting ATP synthase complex assembly	4.12108	0.0669904	4.36627	0.270538	1.99833	1	-2.5335	1	5.03035	0.188447
GO:0043124	negative regulation of I-kappaB kinase/NF-kappaB signaling	2.12768	0.0669904	-6.7457	1	2.58058	0.0217552	-5.25527	1	-6.08381	1
GO:0045214	sarcomere organization	2.29439	0.0669904	3.44439	0.00231058	1.85529	0.634829	3.93523	0.0889452	2.61888	0.861814
GO:0007171	activation of transmembrane receptor protein tyrosine kinase activity	3.53916	0.0680623	2.15155	1	3.25455	0.325474	-3.21068	1	2.81453	1
GO:0061732	mitochondrial acetyl-CoA biosynthetic process from pyruvate	3.53916	0.0680623	5.6898	7.06679e-05	-5.65939	1	3.6454	1	5.61903	0.00110076
GO:0008150	biological_process	0.728258	0.0715889	0.597205	1	0.592775	0.588145	-0.378051	1	0.952472	0.861814
GO:0010761	fibroblast migration	3.05513	0.0716277	2.63221	1	2.40757	0.713449	-3.79529	1	3.2963	0.861814
GO:0043065	positive regulation of apoptotic process	0.897444	0.0716501	0.355205	1	1.01527	0.0979984	0.350905	1	0.344042	1
GO:0005980	glycogen catabolic process	2.44232	0.0749164	3.85951	0.00053301	-7.11859	1	-4.66984	1	4.52922	5.01102e-05
GO:0006376	mRNA splice site selection	2.66687	0.0804308	-5.78816	1	3.11895	0.0456372	-4.29775	1	-5.12628	1
GO:0061418	regulation of transcription from RNA polymerase II promoter in response to hypoxia	2.22036	0.0804308	1.25357	1	2.11889	0.325474	-5.01799	1	1.91767	1
GO:0071456	cellular response to hypoxia	1.43635	0.0872528	1.23528	1	1.24452	0.515491	0.0575063	1	1.62004	1
GO:0042542	response to hydrogen peroxide	1.79331	0.0895479	1.04571	1	1.87938	0.209965	0.897416	1	1.09353	1
GO:0006123	mitochondrial electron transport, cytochrome c to oxygen	2.54138	0.107583	5.96726	2.01668e-12	-6.82897	1	5.46872	2.55818e-05	4.62593	0.00022138
GO:0008380	RNA splicing	0.890631	0.107583	-1.03691	1	1.19873	0.0205518	-1.55517	1	-0.793118	1
GO:0010608	posttranscriptional regulation of gene expression	2.54138	0.107583	-5.87064	1	2.99347	0.0559149	-4.38023	1	-5.20876	1
GO:0030154	cell differentiation	0.649006	0.107583	-0.173222	1	0.888033	0.0205518	0.205456	1	-0.441741	1
GO:0014883	transition between fast and slow fiber	3.21788	0.115585	3.95301	0.13911	0.999867	1	-3.38046	1	4.61821	0.0673498
GO:0033135	regulation of peptidyl-serine phosphorylation	3.21788	0.115585	-4.87086	1	3.66943	0.0907975	-3.38046	1	-4.209	1
GO:0036376	sodium ion export from cell	3.21788	0.115585	-4.87086	1	3.66943	0.0907975	-3.38046	1	-4.209	1
GO:0045822	negative regulation of heart contraction	3.21788	0.115585	-4.87086	1	3.66943	0.0907975	-3.38046	1	-4.209	1
GO:0060048	cardiac muscle contraction	1.82044	0.115585	3.4251	1.56948e-05	1.06602	0.975738	3.84348	0.00679454	2.69649	0.2043
GO:0006810	transport	0.4123	0.137935	0.900006	0.000577547	0.138668	1	0.714724	1	0.966951	0.00799727
GO:0022904	respiratory electron transport chain	2.42593	0.137935	4.18139	0.000160748	-6.90699	1	2.2834	1	4.51049	0.000320336
GO:0045333	cellular respiration	2.42593	0.137935	4.81039	2.89345e-07	-0.169714	1	4.55207	0.0239636	4.13793	0.00578637
GO:0010510	regulation of acetyl-CoA biosynthetic process from pyruvate	2.69289	0.142763	4.10765	0.00505383	0.299792	1	2.75289	1	4.29889	0.0226923
GO:0055119	relaxation of cardiac muscle	2.69289	0.142763	-5.50804	1	3.1447	0.0937252	-4.01764	1	-4.84617	1
GO:0006104	succinyl-CoA metabolic process	3.53845	0.160731	4.9508	0.0262567	1.67706	1	4.13013	1	4.61645	0.32296
GO:0051568	histone H3-K4 methylation	2.31903	0.164236	-6.02269	1	2.77111	0.0937252	-4.53227	1	-5.36081	1
GO:1904886	beta-catenin destruction complex disassembly	2.31903	0.164236	-6.02269	1	2.77111	0.0937252	-4.53227	1	-5.36081	1
GO:0014732	skeletal muscle atrophy	2.95526	0.170352	3.7309	0.189203	0.830076	1	-3.53237	1	4.3961	0.0870495
GO:0005975	carbohydrate metabolic process	0.935376	0.176675	2.37755	3.28694e-08	-0.199257	1	2.29464	0.0407044	2.28606	0.000179618
GO:0006811	ion transport	0.688638	0.206916	1.41752	0.00187905	0.430973	0.963297	1.69857	0.140812	1.15945	0.452914
GO:0005977	glycogen metabolic process	1.78712	0.231454	3.43174	0.000198577	-1.08793	1	2.40663	1	3.62838	0.00149173
GO:0042594	response to starvation	1.95677	0.231454	2.7541	0.155238	0.293374	1	-5.01799	1	3.42156	0.0404546
GO:0051289	protein homotetramerization	1.47867	0.231454	2.34456	0.0601744	0.262893	1	0.644136	1	2.79072	0.0327533
GO:0006397	mRNA processing	0.704514	0.261972	-1.03506	1	1.03167	0.0471733	-0.874788	1	-1.11791	1
GO:0006086	acetyl-CoA biosynthetic process from pyruvate	3.12454	0.264253	5.36661	0.00140381	-5.46693	1	3.86751	1	5.2021	0.0243026
GO:0002528	regulation of vascular permeability involved in acute inflammatory response	3.53774	0.291924	4.9489	0.13911	-4.66092	1	-2.21223	1	5.61298	0.0870495
GO:0006006	glucose metabolic process	1.35814	0.291924	2.43036	0.0196978	0.505528	1	2.17969	1	2.42776	0.188447
GO:0006338	chromatin remodeling	1.24349	0.291924	-0.277577	1	1.6975	0.0937252	1.21982	1	-7.30873	1
GO:0014728	regulation of the force of skeletal muscle contraction	3.53774	0.291924	4.9489	0.13911	-4.66092	1	-2.21223	1	5.61298	0.0870495
GO:0019550	glutamate catabolic process to aspartate	3.53774	0.291924	4.9489	0.13911	-4.66092	1	-2.21223	1	5.61298	0.0870495
GO:0019551	glutamate catabolic process to 2-oxoglutarate	3.53774	0.291924	4.9489	0.13911	-4.66092	1	-2.21223	1	5.61298	0.0870495
GO:0031448	positive regulation of fast-twitch skeletal muscle fiber contraction	3.53774	0.291924	4.9489	0.13911	-4.66092	1	-2.21223	1	5.61298	0.0870495
GO:0046487	glyoxylate metabolic process	1.95642	0.291924	3.96076	7.58651e-05	0.534544	1	4.13696	0.0586975	3.29898	0.155174
GO:0051365	cellular response to potassium ion starvation	3.53774	0.291924	4.9489	0.13911	-4.66092	1	-2.21223	1	5.61298	0.0870495
GO:0006531	aspartate metabolic process	2.80327	0.336076	4.21563	0.105447	-5.65939	1	-3.21068	1	4.88083	0.0410703
GO:0006090	pyruvate metabolic process	1.95616	0.428099	4.37576	1.36239e-05	-6.98102	1	3.95217	0.37539	4.0384	0.00761766
GO:0042407	cristae formation	2.21899	0.428099	3.63256	0.0755284	1.40912	1	3.86661	1	3.03338	0.944836
GO:0006744	ubiquinone biosynthetic process	1.66693	0.755578	4.10765	0.00505383	0.299792	1	4.58012	0.128608	3.03338	0.944836
GO:0015986	ATP synthesis coupled proton transport	1.3711	0.755578	4.96615	2.8109e-09	-7.11859	1	5.37443	3.99266e-06	3.45103	0.112838
GO:0015992	proton transport	0.82801	0.755578	3.02262	6.42657e-06	-0.447175	1	3.57029	0.000932819	2.25452	0.299919
GO:0022900	electron transport chain	2.21992	0.755578	5.36661	0.00140381	-5.46693	1	5.1284	0.410922	4.29518	0.469375
GO:0042776	mitochondrial ATP synthesis coupled proton transport	1.54106	0.755578	5.55269	1.51009e-11	-6.98102	1	5.89425	1.02358e-07	3.62098	0.0870495
GO:0090200	positive regulation of release of cytochrome c from mitochondria	0.955857	0.927079	2.36948	0.634722	1.40743	0.861545	3.8738	0.0992235	-5.84654	1
GO:0000266	mitochondrial fission	0.636208	1	3.69282	0.016142	0.000242487	1	4.7585	0.0149911	1.62247	1
GO:0007585	respiratory gaseous exchange	0.425674	1	2.69266	0.178691	0.876984	1	4.2005	0.0103921	-5.89721	1
GO:0015937	coenzyme A biosynthetic process	1.22103	1	3.95426	0.0371298	-6.24401	1	4.12953	1	3.2963	0.861814
GO:0019674	NAD metabolic process	1.22103	1	4.46989	0.00187905	-6.24401	1	4.86946	0.0889452	3.2963	0.861814
GO:0021762	substantia nigra development	0.692278	1	2.67826	0.039034	-1.32272	1	2.79086	1	2.41071	0.795828
GO:1900063	regulation of peroxisome organization	1.54758	1	5.53344	0.00762826	-4.9822	1	5.86357	0.154024	3.62053	1

## Sheet: MF_Upregulated
GO.ID	GO.Name	HFD-Ex_log2OR	HFD-Ex_FDR	HFD-Sed_log2OR	HFD-Sed_FDR	Only-HFD-Ex_log2OR	Only-HFD-Ex_FDR	Only-HFD-Sed_log2OR	Only-HFD-Sed_FDR	Intersect_log2OR	Intersect_FDR
GO:0005515	protein binding	1.33904	3.36109e-77	1.43999	2.43809e-39	1.16065	2.48365e-40	1.12876	0.000343613	1.4867	1.25562e-32
GO:0005509	calcium ion binding	2.02727	2.62916e-28	2.29823	1.00247e-19	1.39093	8.69769e-08	0.902608	1	2.52335	1.01779e-20
GO:0000166	nucleotide binding	0.96346	3.61581e-16	0.858384	2.17868e-05	0.970373	1.8231e-11	1.02198	0.499163	0.778238	0.0021758
GO:0003779	actin binding	1.8333	2.25835e-15	2.20425	3.67313e-12	1.24828	0.000306394	1.44232	1	2.32123	3.52075e-11
GO:0005524	ATP binding	1.06341	2.25835e-15	0.891077	0.000170647	1.07648	4.26843e-11	0.971405	1	0.838569	0.00524798
GO:0005178	integrin binding	2.91292	4.20489e-15	2.59383	1.00754e-05	2.66459	3.22162e-09	2.7638	0.537138	2.38606	0.00119623
GO:0098641	cadherin binding involved in cell-cell adhesion	1.88002	1.01758e-14	1.91439	4.07358e-07	1.52957	3.40829e-06	1.10724	1	2.05278	9.5153e-07
GO:0005201	extracellular matrix structural constituent	3.6842	2.84709e-14	2.95834	0.000117821	2.7626	2.31e-05	-5.3973	1	3.52243	2.6062e-06
GO:0004872	receptor activity	2.15023	5.62936e-13	1.89084	0.000170647	1.85723	2.2341e-06	0.453392	1	2.12487	7.43277e-05
GO:0016787	hydrolase activity	0.950154	4.52803e-12	0.741785	0.00561737	0.944703	3.72527e-08	0.494249	1	0.792794	0.0116848
GO:0005518	collagen binding	3.16308	2.57917e-11	2.8683	8.15082e-05	2.61529	2.50329e-05	2.1248	1	2.93284	0.000378205
GO:0051015	actin filament binding	2.36434	5.74598e-11	2.77266	1.21154e-08	1.78672	0.000717516	2.73079	0.432253	2.63214	5.08932e-06
GO:0050840	extracellular matrix binding	4.14451	8.86622e-10	3.87606	2.01542e-05	2.5314	0.0294821	-4.45503	1	4.27193	3.57363e-06
GO:0008233	peptidase activity	1.38627	8.71864e-09	1.19474	0.0093469	1.11262	0.00130578	-8.28225	1	1.6007	0.000179224
GO:0046982	protein heterodimerization activity	1.35549	8.71864e-09	1.36928	0.000457342	1.12711	0.00060743	0.656895	1	1.5082	0.000511133
GO:0050839	cell adhesion molecule binding	2.97013	8.71864e-09	2.31124	0.0235398	2.81351	6.50061e-06	2.26804	1	2.2206	0.0979848
GO:0042803	protein homodimerization activity	1.12326	1.30067e-08	0.852065	0.0542967	1.18606	1.00087e-06	1.04809	1	0.758886	0.244737
GO:0001618	virus receptor activity	2.82313	3.13332e-08	3.08987	1.00754e-05	1.96313	0.0223806	2.18041	1	3.1721	3.65958e-05
GO:0043236	laminin binding	4.20538	3.35513e-08	3.47953	0.0031385	3.60591	9.732e-05	3.68444	1	3.09313	0.0807927
GO:0030246	carbohydrate binding	2.00153	4.30555e-08	1.93057	0.0016302	1.6613	0.00130695	0.894239	1	2.10704	0.00165314
GO:0016740	transferase activity	0.778294	5.82308e-08	0.373002	0.496594	0.826478	3.40829e-06	-0.182368	1	0.535561	0.250548
GO:0042802	identical protein binding	1.37762	8.38929e-08	1.54582	0.000111389	1.01185	0.0156578	0.580989	1	1.72448	6.99381e-05
GO:0008201	heparin binding	2.09295	9.46209e-08	1.57928	0.0961153	2.03581	3.13184e-05	1.13536	1	1.65275	0.123826
GO:0019901	protein kinase binding	1.33764	1.1167e-07	1.35058	0.0016419	1.25514	0.000143249	1.54802	1	1.23522	0.0381574
GO:0004252	serine-type endopeptidase activity	2.05485	1.43724e-07	2.37853	2.07264e-05	1.24865	0.152739	0.0945322	1	2.67862	4.20248e-06
GO:0016301	kinase activity	1.04149	1.43724e-07	0.751764	0.137262	1.0551	2.50329e-05	0.450542	1	0.816203	0.149354
GO:0001968	fibronectin binding	3.84313	1.79009e-07	3.28689	0.00569811	3.08737	0.00192613	2.46198	1	3.32904	0.0172222
GO:0005102	receptor binding	1.39882	1.82147e-07	1.75235	1.00754e-05	1.02606	0.0191905	1.56371	1	1.74869	0.000122524
GO:0016491	oxidoreductase activity	1.13223	2.34391e-07	1.0839	0.00708829	0.964155	0.00192017	0.302078	1	1.24331	0.00426548
GO:0005525	GTP binding	1.3199	2.36198e-07	1.54726	8.15082e-05	1.17335	0.000851151	1.92605	0.432253	1.34301	0.0131035
GO:0019899	enzyme binding	1.33044	3.12997e-07	1.20467	0.0164103	1.27774	0.000161242	1.19843	1	1.16947	0.0807927
GO:0004871	signal transducer activity	1.27777	3.45003e-07	1.29792	0.0027914	1.12212	0.00130695	1.06077	1	1.32873	0.0114412
GO:0004867	serine-type endopeptidase inhibitor activity	2.90064	3.46966e-07	3.21391	3.44264e-05	1.57131	0.320076	-5.20432	1	3.6108	4.20248e-06
GO:0004888	transmembrane signaling receptor activity	1.96376	3.8494e-07	2.09797	0.0004919	1.48398	0.0191798	1.04182	1	2.27129	0.000608699
GO:0042605	peptide antigen binding	3.89687	3.96702e-07	4.7075	1.16322e-07	0.724289	1	-4.13294	1	5.10387	1.09968e-08
GO:0005200	structural constituent of cytoskeleton	2.29011	4.23595e-07	2.6895	2.07264e-05	1.75063	0.017709	2.69251	1	2.54071	0.00113307
GO:0008017	microtubule binding	1.59102	7.59186e-07	0.843432	0.539681	1.58579	0.000107826	-7.35991	1	1.24092	0.206527
GO:0046872	metal ion binding	0.516238	1.23192e-06	0.678312	7.60314e-05	0.412813	0.0107697	0.626462	1	0.644217	0.00215604
GO:0008289	lipid binding	1.48569	2.14967e-06	1.41297	0.0164103	1.23489	0.0100907	0.17104	1	1.63382	0.00817818
GO:0030414	peptidase inhibitor activity	2.46834	2.25858e-06	2.83507	9.55671e-05	1.30825	0.444151	-5.62015	1	3.23249	9.31996e-06
GO:0001948	glycoprotein binding	2.47627	4.29576e-06	3.08987	1.00754e-05	1.1764	0.524507	1.15233	1	3.33454	5.08932e-06
GO:0032403	protein complex binding	1.46165	4.29576e-06	1.59213	0.00232653	1.06033	0.0603409	0.185379	1	1.82974	0.000900974
GO:0005198	structural molecule activity	1.83442	4.56836e-06	2.09797	0.0004919	1.38557	0.0437221	1.64458	1	2.14784	0.0021758
GO:0008237	metallopeptidase activity	1.83442	4.56836e-06	0.971724	0.693761	1.83896	0.000298838	-6.64917	1	1.36714	0.390086
GO:0005044	scavenger receptor activity	2.95083	8.26005e-06	3.35232	0.000145614	1.45955	0.524507	-4.81149	1	3.7482	2.81604e-05
GO:0003924	GTPase activity	1.42781	9.34702e-06	1.6769	0.000766573	1.19788	0.0166675	1.83102	1	1.55968	0.0181074
GO:0004866	endopeptidase inhibitor activity	3.19678	1.38781e-05	3.61719	0.000159629	1.50017	0.524507	-4.45503	1	4.01255	3.46797e-05
GO:0048407	platelet-derived growth factor binding	4.30828	1.43469e-05	1.24604	1	4.37817	9.17281e-05	-3.39595	1	1.63788	1
GO:0004672	protein kinase activity	1.00094	2.11433e-05	0.733471	0.269859	0.968883	0.00232363	0.0315748	1	0.88501	0.169606
GO:0002020	protease binding	2.04811	2.53689e-05	2.94627	5.50865e-07	1.01841	0.524507	2.71275	1	2.85425	3.46797e-05
GO:0015026	coreceptor activity	3.18613	4.01057e-05	2.45182	0.210938	2.70135	0.0186368	-4.33466	1	2.84516	0.10606
GO:0017048	Rho GTPase binding	2.76529	5.94985e-05	3.11949	0.00113391	1.77757	0.311611	1.8997	1	3.26136	0.00215604
GO:0004896	cytokine receptor activity	2.72726	0.000178844	2.37856	0.144744	2.1776	0.0838518	-4.71828	1	2.77241	0.0670017
GO:0019838	growth factor binding	2.42002	0.000225882	1.89265	0.310299	2.11068	0.0337363	-5.13382	1	2.28651	0.150934
GO:0019904	protein domain specific binding	1.29223	0.000266037	1.42977	0.0199629	1.15255	0.0321832	1.62918	1	1.30921	0.131589
GO:0005507	copper ion binding	2.31301	0.000430658	2.11618	0.144744	2.02037	0.0468772	1.49583	1	2.20623	0.166432
GO:0048365	Rac GTPase binding	2.31301	0.000430658	2.38059	0.0382942	1.80655	0.157058	1.49583	1	2.51054	0.0593477
GO:0005516	calmodulin binding	1.32958	0.0015083	1.85038	0.00108663	0.839458	0.461307	1.67806	1	1.83614	0.00817818
GO:0004222	metalloendopeptidase activity	1.72945	0.00169599	0.526972	1	1.87461	0.00578196	-6.0619	1	0.920345	1
GO:0004713	protein tyrosine kinase activity	1.43188	0.00169599	1.21683	0.330946	1.36799	0.0362608	0.941791	1	1.26167	0.43444
GO:0043394	proteoglycan binding	3.3092	0.00169599	2.82477	0.23578	2.57053	0.184403	-3.6183	1	3.21761	0.150158
GO:0019864	IgG binding	4.04317	0.00207644	4.69786	0.00270577	1.09251	1	-2.81134	1	5.0912	0.00127492
GO:0046790	virion binding	4.04317	0.00207644	3.11424	0.415286	3.15461	0.157058	-2.81134	1	3.50657	0.302768
GO:0044325	ion channel binding	1.52661	0.00260803	1.39638	0.248893	1.5405	0.0246349	1.87012	1	1.15358	0.657615
GO:0005546	phosphatidylinositol-4,5-bisphosphate binding	2.10586	0.00265238	2.57465	0.0093469	1.53061	0.355327	2.49583	1	2.47096	0.0651227
GO:0017124	SH3 domain binding	1.48137	0.00265238	1.1003	0.508049	1.31165	0.116093	-6.52998	1	1.49571	0.265422
GO:0001530	lipopolysaccharide binding	2.85066	0.00299271	2.28429	0.492599	2.40744	0.157058	-4.05891	1	2.67713	0.30851
GO:0003823	antigen binding	2.31153	0.00299271	1.37692	0.859819	2.2506	0.0362608	-4.85593	1	1.76977	0.658372
GO:0043531	ADP binding	2.31153	0.00299271	2.21493	0.176419	1.72308	0.320076	-4.85593	1	2.60878	0.0894386
GO:0004875	complement receptor activity	4.30392	0.00367896	3.69813	0.221942	2.89234	0.444151	-2.39678	1	4.09046	0.151422
GO:0005216	ion channel activity	1.60782	0.00379073	1.29813	0.496594	1.37168	0.157058	-6.15412	1	1.69302	0.222156
GO:0031994	insulin-like growth factor I binding	3.30859	0.00455258	2.37798	0.627705	2.89223	0.127473	-3.39595	1	2.77031	0.465545
GO:0004715	non-membrane spanning protein tyrosine kinase activity	2.08944	0.00484129	1.074	1	2.11068	0.0337363	-5.13382	1	1.46685	0.879821
GO:0042288	MHC class I protein binding	2.94695	0.00513337	1.89271	0.859819	2.75528	0.0727532	-3.81094	1	2.28504	0.663187
GO:0008022	protein C-terminus binding	1.17913	0.00602665	1.51981	0.0215372	0.895891	0.337036	1.55338	1	1.45657	0.0979848
GO:0003824	catalytic activity	0.764835	0.00851643	0.102185	1	0.893359	0.0146249	-0.901765	1	0.310377	1
GO:0023026	MHC class II protein complex binding	2.79504	0.00851643	3.43766	0.0119416	0.987361	1	-3.89841	1	3.8315	0.00461457
GO:0004185	serine-type carboxypeptidase activity	3.08647	0.00852466	2.24054	0.707016	2.72244	0.157058	-3.5114	1	2.63288	0.53869
GO:0005080	protein kinase C binding	1.94244	0.0100651	2.0766	0.145318	1.76467	0.157058	2.49583	1	1.8068	0.437908
GO:0005522	profilin binding	3.30799	0.0127101	4.11397	0.0093469	0.730265	1	-3.13304	1	4.50731	0.00451284
GO:0032395	MHC class II receptor activity	3.30799	0.0127101	3.47636	0.116107	1.89387	0.67927	-3.13304	1	3.86919	0.0674353
GO:0047372	acylglycerol lipase activity	3.30799	0.0127101	2.69967	0.496594	2.66987	0.316065	-3.13304	1	3.09201	0.43444
GO:0017134	fibroblast growth factor binding	2.6576	0.0129335	2.3774	0.429302	2.08525	0.392641	-3.98089	1	2.77024	0.275469
GO:0004704	NF-kappaB-inducing kinase activity	3.72129	0.0134069	3.37686	0.310299	2.57106	0.524507	-2.61889	1	3.76919	0.225635
GO:0005085	guanyl-nucleotide exchange factor activity	1.10772	0.0134069	1.60891	0.00918602	0.792459	0.505694	1.88186	1	1.44692	0.0979848
GO:0016641	oxidoreductase activity, acting on the CH-NH2 group of donors, oxygen as acceptor	3.72129	0.0134069	4.28236	0.0308605	1.31463	1	-2.61889	1	4.67519	0.0179729
GO:0016757	transferase activity, transferring glycosyl groups	1.0708	0.0134069	0.286177	1	1.21914	0.0240326	-0.622456	1	0.478535	1
GO:0030023	extracellular matrix constituent conferring elasticity	3.72129	0.0134069	4.28236	0.0308605	1.31463	1	-2.61889	1	4.67519	0.0179729
GO:0030881	beta-2-microglobulin binding	3.72129	0.0134069	3.37686	0.310299	2.57106	0.524507	-2.61889	1	3.76919	0.225635
GO:0004180	carboxypeptidase activity	2.40328	0.0135628	2.45182	0.210938	1.64462	0.524507	-4.33466	1	2.84516	0.10606
GO:0044548	S100 protein binding	2.89402	0.0135628	3.37771	0.0447794	1.30925	0.867872	-3.6183	1	3.77105	0.0210671
GO:0004714	transmembrane receptor protein tyrosine kinase activity	1.91266	0.0174674	1.89265	0.310299	1.6563	0.284521	1.56809	1	1.92244	0.43444
GO:0005520	insulin-like growth factor binding	2.53211	0.0180712	2.79291	0.135819	1.98572	0.444151	2.68445	1	2.67713	0.30851
GO:0003674	molecular_function	0.65731	0.0189531	0.282843	1	0.819681	0.0158447	0.677067	1	0.126559	1
GO:0005215	transporter activity	1.06502	0.0189531	0.875026	0.562204	1.17915	0.0470586	1.50813	1	0.575158	1
GO:0003725	double-stranded RNA binding	1.62755	0.0191297	0.475012	1	1.92697	0.017709	0.994447	1	0.257551	1
GO:0048306	calcium-dependent protein binding	1.76714	0.0211288	1.92828	0.199086	1.11967	0.524507	-5.36687	1	2.32264	0.0884944
GO:0004622	lysophospholipase activity	2.41666	0.0255859	1.53011	0.994589	2.30791	0.157058	-4.13294	1	1.92245	0.86903
GO:0005057	signal transducer activity, downstream of receptor	1.9323	0.0255859	2.06794	0.223104	1.57093	0.444151	1.72442	1	2.09257	0.390086
GO:0001730	2'-5'-oligoadenylate synthetase activity	3.88941	0.0264944	-4.27751	1	4.47242	0.0203754	-2.13416	1	-3.88617	1
GO:0004720	protein-lysine 6-oxidase activity	3.88941	0.0264944	4.11203	0.145318	1.89852	0.867872	-2.13416	1	4.50437	0.0979848
GO:0004992	platelet activating factor receptor activity	3.88941	0.0264944	4.11203	0.145318	1.89852	0.867872	-2.13416	1	4.50437	0.0979848
GO:0018636	phenanthrene 9,10-monooxygenase activity	3.88941	0.0264944	4.11203	0.145318	1.89852	0.867872	-2.13416	1	4.50437	0.0979848
GO:0019957	C-C chemokine binding	3.88941	0.0264944	2.70363	0.859819	3.30624	0.316065	-2.13416	1	3.09547	0.795109
GO:0047086	ketosteroid monooxygenase activity	3.88941	0.0264944	4.11203	0.145318	1.89852	0.867872	-2.13416	1	4.50437	0.0979848
GO:0047115	trans-1,2-dihydrobenzene-1,2-diol dehydrogenase activity	3.88941	0.0264944	4.11203	0.145318	1.89852	0.867872	-2.13416	1	4.50437	0.0979848
GO:0004032	alditol:NADP+ 1-oxidoreductase activity	3.30738	0.0288523	3.11424	0.415286	2.30844	0.524507	-2.81134	1	3.50657	0.302768
GO:0005021	vascular endothelial growth factor-activated receptor activity	3.30738	0.0288523	-4.95469	1	3.8907	0.0186368	-2.81134	1	-4.56336	1
GO:0005501	retinoid binding	3.30738	0.0288523	1.89763	1	3.15461	0.157058	-2.81134	1	2.28946	1
GO:0008329	signaling pattern recognition receptor activity	3.30738	0.0288523	3.11424	0.415286	2.30844	0.524507	-2.81134	1	3.50657	0.302768
GO:0015297	antiporter activity	1.87781	0.0288523	1.65477	0.528791	1.52358	0.444151	-5.02119	1	2.04812	0.418392
GO:0016918	retinal binding	3.30738	0.0288523	1.89763	1	3.15461	0.157058	-2.81134	1	2.28946	1
GO:0019841	retinol binding	3.30738	0.0288523	1.89763	1	3.15461	0.157058	-2.81134	1	2.28946	1
GO:0042834	peptidoglycan binding	3.30738	0.0288523	1.89763	1	3.15461	0.157058	-2.81134	1	2.28946	1
GO:0061133	endopeptidase activator activity	3.30738	0.0288523	3.96109	0.0542967	2.30844	0.524507	4.04644	1	3.50657	0.302768
GO:0005161	platelet-derived growth factor receptor binding	2.57232	0.0292361	1.89271	0.859819	2.30761	0.296596	-3.81094	1	2.28504	0.663187
GO:0016504	peptidase activator activity	2.82325	0.0333892	3.11411	0.169942	1.57217	0.749631	-3.39595	1	3.50695	0.0979848
GO:0030169	low-density lipoprotein particle binding	2.82325	0.0333892	3.11411	0.169942	1.57217	0.749631	-3.39595	1	3.50695	0.0979848
GO:0034713	type I transforming growth factor beta receptor binding	2.82325	0.0333892	1.24604	1	2.89223	0.127473	-3.39595	1	1.63788	1
GO:0043395	heparan sulfate proteoglycan binding	2.82325	0.0333892	1.24604	1	2.89223	0.127473	-3.39595	1	1.63788	1
GO:0005096	GTPase activator activity	0.853448	0.0343386	1.1632	0.0856553	0.720219	0.418482	1.57418	1	0.965115	0.43444
GO:0042277	peptide binding	1.61079	0.0381925	1.79375	0.246646	0.985139	0.679401	-5.48493	1	2.18812	0.105799
GO:0005539	glycosaminoglycan binding	2.21022	0.04223	2.03631	0.496594	1.72265	0.524507	-4.2705	1	2.42915	0.43444
GO:0070006	metalloaminopeptidase activity	2.21022	0.04223	1.37806	1	2.12732	0.236241	-4.2705	1	1.7704	0.912544
GO:0031492	nucleosomal DNA binding	1.72566	0.0519593	2.19875	0.119135	1.39015	0.524507	2.60562	1	1.92244	0.43444
GO:0001784	phosphotyrosine binding	2.63079	0.0522424	2.24054	0.707016	2.15572	0.520809	-3.5114	1	2.63288	0.53869
GO:0005547	phosphatidylinositol-3,4,5-trisphosphate binding	1.83642	0.0522424	1.32957	0.914645	1.67056	0.362624	-4.89905	1	1.72242	0.698496
GO:0015075	ion transmembrane transporter activity	2.63079	0.0522424	1.12056	1	2.72244	0.157058	-3.5114	1	1.51239	1
GO:0016853	isomerase activity	1.14297	0.0522424	1.38108	0.211352	0.722521	0.63397	0.081174	1	1.60906	0.143363
GO:0030898	actin-dependent ATPase activity	2.63079	0.0522424	2.96221	0.210938	2.72244	0.157058	4.39486	1	1.51239	1
GO:0001614	purinergic nucleotide receptor activity	2.98611	0.0534126	1.70517	1	2.89199	0.236241	-2.98113	1	2.09701	1
GO:0004931	extracellular ATP-gated cation channel activity	2.98611	0.0534126	1.70517	1	2.89199	0.236241	-2.98113	1	2.09701	1
GO:0005031	tumor necrosis factor-activated receptor activity	2.1171	0.0534126	1.96229	0.530802	1.64462	0.524507	-4.33466	1	2.35513	0.43444
GO:0005089	Rho guanyl-nucleotide exchange factor activity	1.39098	0.0534126	1.60155	0.266466	1.20533	0.444151	1.82965	1	1.46005	0.540752
GO:0051020	GTPase binding	2.1171	0.0534126	1.30764	1	2.04484	0.280248	-4.33466	1	1.69998	0.981369
GO:0051087	chaperone binding	1.33602	0.0534126	1.65774	0.17264	0.847709	0.665442	0.661719	1	1.83681	0.151422
GO:0050431	transforming growth factor beta binding	2.30938	0.0562053	2.89244	0.116107	0.894245	1	-3.98089	1	3.28578	0.0593477
GO:0051082	unfolded protein binding	1.22971	0.0568293	1.36136	0.356729	0.739993	0.728232	-6.29049	1	1.75676	0.131398
GO:0052689	carboxylic ester hydrolase activity	1.77979	0.059984	0.655041	1	1.89359	0.157058	-4.94092	1	1.04739	1
GO:0008270	zinc ion binding	0.440676	0.0624865	0.595701	0.169942	0.385784	0.444151	0.745956	1	0.484215	0.52674
GO:0004674	protein serine/threonine kinase activity	0.665342	0.0675591	0.778776	0.329202	0.553128	0.520809	0.714047	1	0.777001	0.43444
GO:0001849	complement component C1q binding	3.30678	0.0692784	3.69813	0.221942	1.57725	0.988683	-2.39678	1	4.09046	0.151422
GO:0005534	galactose binding	3.30678	0.0692784	2.38236	0.990181	2.89234	0.444151	-2.39678	1	2.77419	0.912544
GO:0008238	exopeptidase activity	3.30678	0.0692784	2.38236	0.990181	2.89234	0.444151	-2.39678	1	2.77419	0.912544
GO:0019960	C-X3-C chemokine binding	3.30678	0.0692784	2.38236	0.990181	2.89234	0.444151	-2.39678	1	2.77419	0.912544
GO:0032052	bile acid binding	3.30678	0.0692784	3.69813	0.221942	1.57725	0.988683	-2.39678	1	4.09046	0.151422
GO:0035325	Toll-like receptor binding	3.30678	0.0692784	3.69813	0.221942	1.57725	0.988683	-2.39678	1	4.09046	0.151422
GO:0038085	vascular endothelial growth factor binding	3.30678	0.0692784	2.38236	0.990181	2.89234	0.444151	-2.39678	1	2.77419	0.912544
GO:0038132	neuregulin binding	3.30678	0.0692784	2.38236	0.990181	2.89234	0.444151	-2.39678	1	2.77419	0.912544
GO:0070851	growth factor receptor binding	3.30678	0.0692784	-4.54013	1	3.88978	0.0582328	-2.39678	1	-4.14879	1
GO:0070891	lipoteichoic acid binding	3.30678	0.0692784	3.69813	0.221942	1.57725	0.988683	-2.39678	1	4.09046	0.151422
GO:0005544	calcium-dependent phospholipid binding	1.85057	0.0693013	1.99906	0.417978	1.19185	0.728232	-4.71828	1	2.3924	0.228074
GO:0004629	phospholipase C activity	2.461	0.0703699	3.37771	0.0447794	1.30925	0.867872	3.15393	1	3.21761	0.150158
GO:0000146	microfilament motor activity	2.19393	0.0713214	2.79291	0.135819	1.98572	0.444151	3.76692	1	2.00493	0.795109
GO:0005543	phospholipid binding	1.31136	0.0725684	1.74818	0.145318	0.475832	1	-5.9429	1	2.14357	0.0506231
GO:0008092	cytoskeletal protein binding	1.43646	0.0725684	2.11825	0.0481039	0.832838	0.738382	2.09777	1	2.03583	0.150934
GO:0046934	phosphatidylinositol-4,5-bisphosphate 3-kinase activity	1.58799	0.0761414	0.961363	1	1.53061	0.355327	-5.23832	1	1.35422	0.920199
GO:0005244	voltage-gated ion channel activity	1.24113	0.0796957	0.0523916	1	1.57445	0.0558542	0.584517	1	-0.158634	1
GO:0004197	cysteine-type endopeptidase activity	1.40398	0.0816804	2.28965	0.0134861	0.162873	1	1.04519	1	2.48382	0.0137367
GO:0008239	dipeptidyl-peptidase activity	2.72348	0.0816804	1.53539	1	2.66987	0.316065	-3.13304	1	1.92722	1
GO:0016655	oxidoreductase activity, acting on NAD(P)H, quinone or similar compound as acceptor	2.72348	0.0816804	3.47636	0.116107	0.730265	1	-3.13304	1	3.86919	0.0674353
GO:0035612	AP-2 adaptor complex binding	2.72348	0.0816804	-5.27639	1	3.3068	0.0558542	-3.13304	1	-4.88505	1
GO:0050786	RAGE receptor binding	2.72348	0.0816804	3.47636	0.116107	0.730265	1	-3.13304	1	3.86919	0.0674353
GO:0008144	drug binding	1.4481	0.0911408	1.79375	0.246646	1.24065	0.524507	2.23823	1	1.53717	0.649838
GO:0031267	small GTPase binding	2.08703	0.0911408	0.457585	1	2.30791	0.157058	-4.13294	1	0.849427	1
GO:0043325	phosphatidylinositol-3,4-bisphosphate binding	2.08703	0.0911408	2.69979	0.145318	0.724289	1	-4.13294	1	3.09313	0.0807927
GO:0051019	mitogen-activated protein kinase binding	2.08703	0.0911408	1.53011	0.994589	1.89261	0.461307	-4.13294	1	1.92245	0.86903
GO:0019903	protein phosphatase binding	1.31102	0.0913463	1.86979	0.113183	0.841253	0.728232	1.87486	1	1.79651	0.258626
GO:0004198	calcium-dependent cysteine-type endopeptidase activity	2.30909	0.0940858	0.898207	1	2.43309	0.236241	-3.71783	1	1.29005	1
GO:0004869	cysteine-type endopeptidase inhibitor activity	2.30909	0.0940858	2.69928	0.279509	1.1938	0.943432	-3.71783	1	3.09212	0.166432
GO:0005540	hyaluronic acid binding	2.30909	0.0940858	2.69928	0.279509	1.1938	0.943432	-3.71783	1	3.09212	0.166432
GO:0034236	protein kinase A catalytic subunit binding	2.30909	0.0940858	1.99961	0.785237	1.89279	0.524507	-3.71783	1	2.39194	0.649838
GO:0003785	actin monomer binding	1.86911	0.0975045	2.96488	0.0145774	0.309056	1	2.2103	1	3.02409	0.0381574
GO:0004920	interleukin-10 receptor activity	3.30617	0.140429	4.69467	0.0748721	-4.76067	1	-1.81289	1	5.087	0.055909
GO:0030369	ICAM-3 receptor activity	3.30617	0.140429	4.69467	0.0748721	-4.76067	1	-1.81289	1	5.087	0.055909
GO:0070051	fibrinogen binding	3.30617	0.140429	4.69467	0.0748721	-4.76067	1	-1.81289	1	5.087	0.055909
GO:0005041	low-density lipoprotein receptor activity	2.30891	0.15557	3.11411	0.169942	0.440918	1	-3.39595	1	3.50695	0.0979848
GO:0043548	phosphatidylinositol 3-kinase binding	1.8238	0.238813	2.79291	0.135819	-0.269527	1	-4.05891	1	3.18625	0.0674353
GO:0003756	protein disulfide isomerase activity	1.72427	0.279546	2.69979	0.145318	-0.347554	1	-4.13294	1	3.09313	0.0807927
GO:0003876	AMP deaminase activity	2.72354	0.286457	4.11203	0.145318	-5.08194	1	-2.13416	1	4.50437	0.0979848
GO:0008240	tripeptidyl-peptidase activity	2.72354	0.286457	4.11203	0.145318	-5.08194	1	-2.13416	1	4.50437	0.0979848
GO:0019834	phospholipase A2 inhibitor activity	2.72354	0.286457	4.11203	0.145318	-5.08194	1	-2.13416	1	4.50437	0.0979848
GO:0031749	D2 dopamine receptor binding	2.72354	0.286457	4.11203	0.145318	-5.08194	1	-2.13416	1	4.50437	0.0979848
GO:0042289	MHC class II protein binding	2.72354	0.286457	4.11203	0.145318	-5.08194	1	-2.13416	1	4.50437	0.0979848
GO:0050211	procollagen galactosyltransferase activity	2.72354	0.286457	4.11203	0.145318	-5.08194	1	-2.13416	1	4.50437	0.0979848
GO:0061513	glucose 6-phosphate:inorganic phosphate antiporter activity	2.72354	0.286457	4.11203	0.145318	-5.08194	1	-2.13416	1	4.50437	0.0979848
GO:0004859	phospholipase inhibitor activity	2.08685	0.348703	3.47636	0.116107	-6.08083	1	-3.13304	1	3.86919	0.0674353
GO:0017016	Ras GTPase binding	1.50192	0.497116	3.32221	0.0158289	-6.92871	1	2.76692	1	3.28578	0.0593477
GO:0042975	peroxisome proliferator activated receptor binding	1.72461	0.497116	3.11411	0.169942	-6.34376	1	-3.39595	1	3.50695	0.0979848
GO:0005157	macrophage colony-stimulating factor receptor binding	1.73002	0.715992	4.69467	0.0748721	-4.76067	1	5.26634	1	3.50937	0.649838
GO:0044822	poly(A) RNA binding	-0.0346888	1	0.800389	0.00446677	-0.52585	1	0.93046	1	0.699905	0.0860406

## Sheet: MF_Downregulated
GO.ID	GO.Name	HFD-Ex_log2OR	HFD-Ex_FDR	HFD-Sed_log2OR	HFD-Sed_FDR	Only-HFD-Ex_log2OR	Only-HFD-Ex_FDR	Only-HFD-Sed_log2OR	Only-HFD-Sed_FDR	Intersect_log2OR	Intersect_FDR
GO:0046872	metal ion binding	0.766095	2.22741e-12	0.680612	0.00054794	0.689572	1.68787e-07	0.375938	1	0.854905	0.000368094
GO:0003700	transcription factor activity, sequence-specific DNA binding	1.19705	1.94648e-11	0.217191	1	1.42306	1.20408e-13	0.412077	1	0.0815398	1
GO:0043565	sequence-specific DNA binding	1.57268	2.05856e-11	0.496203	1	1.73593	1.042e-11	0.170768	1	0.640269	1
GO:0005515	protein binding	0.558119	8.70626e-10	0.328771	0.242076	0.550351	3.9741e-07	0.0110336	1	0.497106	0.0673986
GO:0003677	DNA binding	0.733818	1.49272e-07	-0.570718	1	0.997648	6.38176e-12	-0.813864	1	-0.441857	1
GO:0008307	structural constituent of muscle	3.13393	1.78215e-07	3.47095	8.91913e-06	2.31806	0.011475	2.75334	0.698144	3.54349	0.000387472
GO:0000166	nucleotide binding	0.722292	3.69993e-07	0.601724	0.0659419	0.74867	5.54813e-06	0.681502	0.734443	0.529989	0.515914
GO:0008137	NADH dehydrogenase (ubiquinone) activity	2.96254	4.28698e-06	5.27715	3.08093e-20	-0.254727	1	4.47872	1.62618e-05	4.75633	3.11042e-11
GO:0000981	RNA polymerase II transcription factor activity, sequence-specific DNA binding	1.91947	9.65855e-06	0.103608	1	2.16966	1.73654e-06	-0.434902	1	0.340526	1
GO:0003824	catalytic activity	1.11289	3.78982e-05	1.96404	2.59825e-10	0.31846	1	1.23024	0.698144	2.20864	3.26146e-09
GO:0008270	zinc ion binding	0.807903	3.94826e-05	-0.355494	1	1.03524	3.9741e-07	-0.413115	1	-0.22378	1
GO:0001046	core promoter sequence-specific DNA binding	2.8299	5.26636e-05	-0.211208	1	3.28412	1.77938e-06	1.28267	1	-6.24908	1
GO:0004842	ubiquitin-protein transferase activity	1.20477	0.000105725	0.903481	0.478315	1.17112	0.00206763	0.477825	1	1.07692	0.515914
GO:0003713	transcription coactivator activity	1.38967	0.00016199	0.262929	1	1.50106	0.00031785	-1.29289	1	0.731364	1
GO:0016491	oxidoreductase activity	0.995926	0.000218715	1.87603	4.9933e-10	0.213721	1	1.21666	0.698144	2.09968	8.04751e-09
GO:0000977	RNA polymerase II regulatory region sequence-specific DNA binding	1.51953	0.000247249	0.676558	1	1.67406	0.000298283	0.709504	1	0.633337	1
GO:0003707	steroid hormone receptor activity	2.44624	0.000486985	1.63173	0.718676	2.58295	0.000800923	2.05824	1	1.22499	1
GO:0016787	hydrolase activity	0.636887	0.000486985	0.497874	0.499184	0.691416	0.0010316	0.668846	1	0.37002	1
GO:0003676	nucleic acid binding	0.656269	0.000709585	-0.250109	1	0.930423	1.22654e-06	0.244845	1	-0.620944	1
GO:0008134	transcription factor binding	1.20606	0.00077259	-0.207699	1	1.35083	0.000659481	-8.2245	1	0.462189	1
GO:0003682	chromatin binding	1.0874	0.000801691	0.471076	1	1.12472	0.00360869	-0.318719	1	0.777996	0.873146
GO:0044822	poly(A) RNA binding	0.655086	0.000929346	0.338251	0.909917	0.773315	0.00046191	0.674489	1	0.158503	1
GO:0046983	protein dimerization activity	1.52249	0.00150761	-0.0517224	1	1.75963	0.000575896	-0.586485	1	0.186469	1
GO:0030170	pyridoxal phosphate binding	2.33863	0.00151302	2.02902	0.415095	1.86495	0.168966	-5.63766	1	2.69649	0.152748
GO:0003954	NADH dehydrogenase activity	3.5413	0.00156842	5.37494	1.8122e-07	0.299792	1	3.86661	0.698144	5.21055	3.15338e-05
GO:0005516	calmodulin binding	1.43901	0.00162577	1.80793	0.0102242	1.03971	0.328356	1.27177	1	1.98452	0.031333
GO:0003779	actin binding	1.04527	0.00269575	1.54036	0.00100505	0.55687	0.780674	0.798204	1	1.80411	0.00116741
GO:0001077	transcriptional activator activity, RNA polymerase II core promoter proximal region sequence-specific binding	1.36879	0.00326147	0.93514	0.757772	1.3268	0.0328114	0.186458	1	1.21911	0.667828
GO:0005524	ATP binding	0.569211	0.00357102	0.51569	0.421361	0.535265	0.049684	0.368501	1	0.575666	0.515914
GO:0016740	transferase activity	0.558754	0.00357102	0.803017	0.00722339	0.481343	0.107124	0.889705	0.698144	0.679148	0.324348
GO:0004879	RNA polymerase II transcription factor activity, ligand-activated sequence-specific DNA binding	2.54349	0.00389402	0.101086	1	2.77333	0.0035811	-5.11762	1	0.764076	1
GO:0000104	succinate dehydrogenase activity	4.5357	0.00447161	5.94925	0.000268183	-5.24482	1	-2.79612	1	6.61557	8.23802e-05
GO:0016829	lyase activity	1.47192	0.00514524	1.49971	0.240369	1.18905	0.253154	0.563372	1	1.81897	0.231583
GO:0016651	oxidoreductase activity, acting on NAD(P)H	3.31847	0.00857602	5.63756	7.09925e-08	-6.35946	1	3.99209	0.698144	5.403	1.92459e-05
GO:0009055	electron carrier activity	1.62887	0.00882712	3.35318	1.23862e-10	-0.800983	1	2.72852	0.235862	3.40717	1.01408e-07
GO:0003723	RNA binding	0.666064	0.00888186	0.165773	1	0.867778	0.000834979	0.650958	1	-0.209528	1
GO:0008013	beta-catenin binding	1.77975	0.0110095	1.34489	0.757772	1.67379	0.100181	0.428596	1	1.66455	0.667828
GO:0042826	histone deacetylase binding	1.56639	0.0130946	-1.5038	1	2.02175	0.000659481	-0.00985075	1	-7.51841	1
GO:0003729	mRNA binding	1.45933	0.0138593	-0.736998	1	1.8233	0.00161032	0.760438	1	-1.08276	1
GO:0005158	insulin receptor binding	2.39087	0.0138593	1.19908	1	2.34198	0.0670618	-5.06867	1	1.86318	1
GO:0043426	MRF binding	3.95307	0.0163456	2.37367	1	3.57582	0.137808	-3.01823	1	3.03664	1
GO:0001047	core promoter binding	1.85253	0.0168249	-0.797186	1	2.15607	0.00716881	-5.99344	1	-0.134178	1
GO:0003714	transcription corepressor activity	1.16638	0.0176348	-0.463779	1	1.4284	0.00446905	-0.990303	1	-0.222792	1
GO:0046982	protein heterodimerization activity	0.83723	0.0214746	-0.230855	1	0.958693	0.0216588	-2.09946	1	0.283508	1
GO:0031625	ubiquitin protein ligase binding	0.959782	0.0218885	1.34329	0.0322568	0.722584	0.586938	1.24448	1	1.34414	0.242775
GO:0004721	phosphoprotein phosphatase activity	1.27843	0.0280807	1.81943	0.0203855	1.18959	0.214703	2.35667	0.274991	1.27429	0.687002
GO:0031432	titin binding	2.80431	0.0327374	2.14694	0.835366	2.40762	0.378655	-4.21028	1	2.81103	0.667828
GO:0044212	transcription regulatory region DNA binding	1.08889	0.0339548	-0.199257	1	1.28327	0.0216588	-1.05602	1	0.135818	1
GO:0004886	9-cis retinoic acid receptor activity	4.12108	0.0361519	2.95756	0.909917	3.40612	0.427153	-2.5335	1	3.62053	0.819541
GO:0031720	haptoglobin binding	4.12108	0.0361519	-4.02389	1	4.57236	0.0251457	-2.5335	1	-3.36203	1
GO:0034604	pyruvate dehydrogenase (NAD+) activity	3.53916	0.0369334	5.6898	5.29673e-05	-5.65939	1	3.6454	1	5.61903	0.000761581
GO:0000978	RNA polymerase II core promoter proximal region sequence-specific DNA binding	0.925474	0.0384984	0.318084	1	1.02139	0.0590407	0.0311275	1	0.45052	1
GO:0003674	molecular_function	0.688954	0.0384984	0.962519	0.0775733	0.509843	0.662335	0.8048	1	1.01249	0.298958
GO:0042803	protein homodimerization activity	0.651788	0.0402318	0.615719	0.561253	0.540591	0.44702	0.0923483	1	0.835264	0.515914
GO:0000976	transcription regulatory region sequence-specific DNA binding	1.79331	0.04893	-0.59648	1	2.24676	0.00827383	0.897416	1	-6.62519	1
GO:0019899	enzyme binding	0.836801	0.04893	0.759171	0.610834	0.777894	0.29585	0.515683	1	0.858857	0.775989
GO:0001102	RNA polymerase II activating transcription factor binding	2.08279	0.069804	1.14657	1	1.99328	0.29585	-5.11762	1	1.81067	1
GO:0001191	transcriptional repressor activity, RNA polymerase II transcription factor binding	3.21788	0.069804	-4.87086	1	3.66943	0.0409281	-3.38046	1	-4.209	1
GO:0005391	sodium:potassium-exchanging ATPase activity	3.21788	0.069804	-4.87086	1	3.66943	0.0409281	-3.38046	1	-4.209	1
GO:0004708	MAP kinase kinase activity	2.69289	0.0914864	-5.50804	1	3.1447	0.0419684	-4.01764	1	-4.84617	1
GO:0035259	glucocorticoid receptor binding	2.69289	0.0914864	-5.50804	1	3.1447	0.0419684	-4.01764	1	-4.84617	1
GO:0042802	identical protein binding	0.784187	0.0922481	0.933014	0.415095	0.536285	0.780674	0.174668	1	1.22086	0.319595
GO:0016887	ATPase activity	1.01056	0.0965337	1.89385	0.00120634	0.623915	0.931781	2.13108	0.274991	1.62922	0.217716
GO:0003956	NAD(P)+-protein-arginine ADP-ribosyltransferase activity	3.53845	0.101509	-4.28651	1	3.98973	0.0670618	-2.79612	1	-3.62465	1
GO:0008142	oxysterol binding	3.53845	0.101509	-4.28651	1	3.98973	0.0670618	-2.79612	1	-3.62465	1
GO:0004129	cytochrome-c oxidase activity	2.10122	0.105752	5.42125	4.43189e-14	-7.35976	1	5.30932	5.61108e-07	4.18813	0.000144411
GO:0008121	ubiquinol-cytochrome-c reductase activity	2.95526	0.105752	5.54043	8.91913e-06	-5.98108	1	4.45122	0.698144	5.03514	0.00270459
GO:0051287	NAD binding	1.75812	0.114659	2.72138	0.019629	1.18483	0.91439	2.82939	0.698144	2.45029	0.44036
GO:0017080	sodium channel regulator activity	2.02719	0.123395	3.14994	0.014399	0.350001	1	1.75263	1	3.48572	0.0218336
GO:0003950	NAD+ ADP-ribosyltransferase activity	1.88962	0.186139	-6.55909	1	2.34198	0.0670618	-5.06867	1	-5.89721	1
GO:0004689	phosphorylase kinase activity	3.12454	0.190446	4.5369	0.0322568	-5.46693	1	-3.01823	1	5.2021	0.0156243
GO:0020037	heme binding	1.28942	0.193688	1.89211	0.145975	0.18273	1	-6.44208	1	2.56299	0.0200192
GO:0051537	2 iron, 2 sulfur cluster binding	2.0389	0.196671	3.45489	0.00613838	-0.459337	1	1.99379	1	3.77533	0.0105099
GO:0004069	L-aspartate:2-oxoglutarate aminotransferase activity	3.53774	0.217361	4.9489	0.0775733	-4.66092	1	-2.21223	1	5.61298	0.051911
GO:0004674	protein serine/threonine kinase activity	0.64149	0.217361	-0.330935	1	0.892528	0.0590407	-0.0249135	1	-0.53462	1
GO:0004775	succinate-CoA ligase (ADP-forming) activity	3.53774	0.217361	4.9489	0.0775733	-4.66092	1	-2.21223	1	5.61298	0.051911
GO:0008177	succinate dehydrogenase (ubiquinone) activity	3.53774	0.217361	4.9489	0.0775733	-4.66092	1	-2.21223	1	5.61298	0.051911
GO:0045155	electron transporter, transferring electrons from CoQH2-cytochrome c reductase complex and cytochrome c oxidase complex activity	3.53774	0.217361	4.9489	0.0775733	-4.66092	1	-2.21223	1	5.61298	0.051911
GO:0051538	3 iron, 4 sulfur cluster binding	3.53774	0.217361	4.9489	0.0775733	-4.66092	1	-2.21223	1	5.61298	0.051911
GO:0080130	L-phenylalanine:2-oxoglutarate aminotransferase activity	3.53774	0.217361	4.9489	0.0775733	-4.66092	1	-2.21223	1	5.61298	0.051911
GO:0051536	iron-sulfur cluster binding	1.32951	0.233505	2.75163	0.00054794	-0.914997	1	1.54264	1	3.07484	0.000867127
GO:0008092	cytoskeletal protein binding	1.34052	0.289147	2.37436	0.0306709	0.640761	1	2.31004	1	2.27127	0.323293
GO:0019903	protein phosphatase binding	1.24686	0.30905	-1.0429	1	1.70033	0.0895636	0.451023	1	-7.06359	1
GO:0051539	4 iron, 4 sulfur cluster binding	1.45418	0.356823	3.08746	0.000725249	-1.3584	1	2.12873	1	3.30612	0.00314535
GO:0004386	helicase activity	0.906097	0.360784	-8.72955	1	1.36152	0.0542432	-7.23899	1	-8.06759	1
GO:0046933	proton-transporting ATP synthase activity, rotational mechanism	1.84061	0.604853	5.13208	7.09925e-08	-6.74649	1	5.20065	0.000597926	3.92052	0.031333
GO:0016746	transferase activity, transferring acyl groups	0.759555	0.623889	1.61636	0.0775733	0.358136	1	1.43024	1	1.4412	0.515914
GO:0016772	transferase activity, transferring phosphorus-containing groups	2.12607	0.623889	4.14671	0.0148939	0.678168	1	4.28143	0.698144	3.44821	0.515914
GO:0022857	transmembrane transporter activity	1.30414	0.623889	3.56726	6.00819e-06	-0.254727	1	3.96562	0.00371205	2.81529	0.111044
GO:0048039	ubiquinone binding	2.5412	0.623889	4.9508	0.015571	-5.24482	1	4.13013	1	4.61645	0.217716
GO:0016627	oxidoreductase activity, acting on the CH-CH group of donors	1.40346	0.647241	3.14994	0.014399	-0.700507	1	2.80753	1	3.09725	0.163227
GO:0050660	flavin adenine dinucleotide binding	1.01065	0.647241	2.43036	0.0136283	-1.90888	1	0.544367	1	2.90199	0.00500657
GO:0000309	nicotinamide-nucleotide adenylyltransferase activity	1.96148	0.87813	4.9489	0.0775733	-4.66092	1	4.8653	1	4.03443	0.667828
GO:0004738	pyruvate dehydrogenase activity	1.96148	0.87813	4.9489	0.0775733	-4.66092	1	4.8653	1	4.03443	0.667828
GO:0005272	sodium channel activity	1.21955	0.87813	3.14729	0.099864	-0.087233	1	3.45162	0.798057	2.61839	0.667828
GO:0031543	peptidyl-proline dioxygenase activity	1.96148	0.87813	4.9489	0.0775733	-4.66092	1	4.8653	1	4.03443	0.667828
GO:0004594	pantothenate kinase activity	1.2263	1	4.9508	0.015571	-5.24482	1	5.44967	0.274991	3.29926	0.96372
GO:0005248	voltage-gated sodium channel activity	0.958097	1	3.63256	0.0414972	-6.46636	1	3.86661	0.698144	3.03338	0.575347
GO:0015078	hydrogen ion transmembrane transporter activity	-0.157673	1	3.37397	0.00216606	-7.46677	1	4.26194	0.00709568	1.91767	1

## Sheet: CC_Upregulated
GO.ID	GO.Name	HFD-Ex_log2OR	HFD-Ex_FDR	HFD-Sed_log2OR	HFD-Sed_FDR	Only-HFD-Ex_log2OR	Only-HFD-Ex_FDR	Only-HFD-Sed_log2OR	Only-HFD-Sed_FDR	Intersect_log2OR	Intersect_FDR
GO:0070062	extracellular exosome	2.34447	6.81499e-164	2.3343	8.36393e-78	1.95173	4.85126e-79	1.26902	0.000848469	2.54664	2.65209e-76
GO:0016020	membrane	1.6163	2.33086e-119	1.62407	3.18698e-53	1.43351	1.6508e-66	1.1422	3.41058e-05	1.72767	3.05292e-47
GO:0005886	plasma membrane	1.81813	6.5359e-105	1.89406	2.52679e-53	1.53983	2.15223e-52	1.34175	3.63695e-05	1.99744	1.57223e-47
GO:0005576	extracellular region	2.26898	3.51191e-84	2.16717	2.46081e-37	1.83336	1.22041e-37	0.44514	1	2.47366	1.81808e-42
GO:0005615	extracellular space	2.41248	3.25191e-73	2.43933	7.79347e-39	1.88348	4.79776e-30	1.07389	0.544016	2.66587	4.66657e-40
GO:0016021	integral component of membrane	1.44693	3.06597e-72	1.2983	1.85732e-25	1.32065	9.98564e-43	0.647412	0.416697	1.44413	2.30425e-25
GO:0005737	cytoplasm	1.25086	4.46064e-69	1.21563	1.44932e-28	1.22965	1.01971e-47	1.49543	8.70417e-10	1.09239	8.872e-18
GO:0031012	extracellular matrix	3.06248	4.56611e-51	3.09167	1.56021e-30	2.2101	1.54239e-17	1.42116	0.620731	3.31651	4.79409e-31
GO:0005829	cytosol	1.24403	3.50961e-47	1.26342	5.02156e-22	1.15235	8.39247e-29	1.30649	3.63695e-05	1.21264	9.80964e-16
GO:0005578	proteinaceous extracellular matrix	3.00891	4.52262e-42	2.69054	1.40211e-17	2.41649	4.01339e-19	1.04569	1	2.97291	3.29171e-19
GO:0009986	cell surface	2.42912	6.47402e-41	2.47421	1.20762e-22	1.85987	6.83357e-16	1.1011	0.795431	2.68862	3.51319e-23
GO:0005887	integral component of plasma membrane	1.77056	3.48034e-36	1.42739	4.59135e-10	1.67457	1.35706e-23	0.721097	0.980631	1.56638	4.54997e-10
GO:0005925	focal adhesion	2.31303	5.46545e-35	2.42161	1.20569e-20	1.74246	6.04235e-13	1.15614	0.767992	2.62133	8.19953e-21
GO:0005783	endoplasmic reticulum	1.46301	3.91125e-30	1.59008	2.38779e-17	1.15034	1.83983e-12	0.839596	0.597212	1.73604	3.87169e-17
GO:0005856	cytoskeleton	1.42835	5.57521e-27	1.49125	5.22729e-14	1.172	2.31976e-12	0.830012	0.62969	1.62068	1.24225e-13
GO:0005788	endoplasmic reticulum lumen	2.756	2.24235e-23	3.02011	3.86378e-17	1.78836	4.22471e-06	1.18854	1	3.26188	8.872e-18
GO:0005764	lysosome	1.94536	8.57088e-19	1.96537	1.25445e-09	1.4915	2.59611e-07	0.183846	1	2.23869	5.20256e-11
GO:0005581	collagen trimer	3.25145	1.53545e-17	3.03038	1.07528e-08	2.31748	4.87931e-06	-6.0619	1	3.43091	1.74815e-10
GO:0009897	external side of plasma membrane	2.62571	2.38067e-17	2.51941	1.8467e-08	1.98974	1.0853e-06	-0.151811	1	2.84265	8.1262e-10
GO:0005604	basement membrane	3.21487	2.48772e-17	2.89724	1.03373e-07	2.48937	2.66171e-07	0.603436	1	3.18373	1.84245e-08
GO:0048471	perinuclear region of cytoplasm	1.52823	4.48272e-17	1.46412	2.72265e-07	1.36003	1.91796e-09	1.05981	0.685158	1.53279	1.82328e-06
GO:0042470	melanosome	2.93184	5.13467e-17	2.99376	2.36287e-10	2.17391	2.62576e-06	1.9166	0.795431	3.12005	9.71722e-10
GO:0005913	cell-cell adherens junction	1.87317	8.70192e-17	2.05367	1.62614e-10	1.50028	2.88675e-07	1.69649	0.315279	2.08153	8.29367e-09
GO:0005794	Golgi apparatus	1.15286	2.24554e-16	0.858924	0.000526761	1.10749	9.12619e-11	0.206151	1	1.03138	0.000107941
GO:0045121	membrane raft	2.258	1.03724e-15	2.17861	2.36659e-07	2.00706	7.72119e-09	2.08874	0.274027	2.11529	1.82791e-05
GO:0005789	endoplasmic reticulum membrane	1.23927	8.37577e-15	1.22834	9.92051e-07	0.98261	2.42268e-06	-0.118791	1	1.47346	2.81049e-08
GO:0072562	blood microparticle	3.00206	7.73696e-14	3.13371	4.13618e-09	1.9727	0.000736187	0.701915	1	3.42308	6.64644e-10
GO:0000786	nucleosome	2.84513	2.80937e-13	2.22705	0.00064623	2.43862	4.14466e-07	-6.11793	1	2.62448	6.14387e-05
GO:0030054	cell junction	1.34641	2.26308e-12	1.47367	3.07776e-07	1.25892	1.1809e-07	1.90102	0.00540827	1.25342	0.000566507
GO:0030027	lamellipodium	2.13403	6.59823e-12	2.0393	1.82919e-05	1.80754	5.09917e-06	1.25699	1	2.16632	3.92289e-05
GO:0043202	lysosomal lumen	2.8031	6.89999e-12	2.50374	6.35336e-05	2.29018	1.2182e-05	0.681678	1	2.76019	3.05842e-05
GO:0005911	cell-cell junction	2.02557	5.08398e-11	1.58074	0.00454166	1.95654	1.32767e-07	1.17902	1	1.64354	0.0101321
GO:0031410	cytoplasmic vesicle	1.2726	1.19491e-09	1.04348	0.00507793	1.22578	1.75983e-06	0.673217	1	1.11729	0.0085768
GO:0043025	neuronal cell body	1.62242	1.23676e-09	1.3374	0.00470371	1.599	6.43575e-07	1.31053	0.833558	1.30338	0.0241272
GO:0071556	integral component of lumenal side of endoplasmic reticulum membrane	3.89888	2.7201e-09	4.59527	4.71668e-10	1.01821	0.632641	-4.45503	1	4.99267	2.54899e-11
GO:0042995	cell projection	1.1271	2.72496e-09	1.29673	4.96834e-06	1.01222	2.5144e-05	1.59228	0.0429433	1.14525	0.0012116
GO:0005768	endosome	1.18739	4.16662e-09	1.19712	0.000191758	1.01929	0.000102899	0.748555	1	1.28523	0.000402042
GO:0005765	lysosomal membrane	1.54133	4.60856e-09	1.71168	1.01503e-05	1.05652	0.00653071	-0.136819	1	1.99339	1.06222e-06
GO:0031982	vesicle	2.19282	5.63571e-09	2.17569	0.000131564	1.86619	0.000134202	1.81038	0.833558	2.19731	0.00078731
GO:0000788	nuclear nucleosome	3.40275	6.06648e-09	0.745339	1	3.63769	8.68566e-09	-4.85593	1	1.13769	0.951226
GO:0030426	growth cone	2.23149	6.06648e-09	1.58281	0.0421749	2.30137	2.26445e-07	1.88545	0.795431	1.40963	0.221763
GO:0005874	microtubule	1.47188	9.86318e-09	1.27232	0.00462313	1.36919	2.01418e-05	0.778765	1	1.36803	0.0070342
GO:0015629	actin cytoskeleton	1.62944	1.3019e-08	1.85037	8.46819e-06	1.27834	0.00120205	1.5175	0.685158	1.88252	6.7872e-05
GO:0005694	chromosome	1.33251	2.14114e-08	1.14474	0.00649099	1.22458	4.76223e-05	0.475639	1	1.28098	0.00604361
GO:0030175	filopodium	2.51968	4.95801e-08	2.29991	0.00177756	2.22117	0.000148586	1.92152	1	2.31682	0.00715228
GO:0002102	podosome	3.41359	5.02844e-08	2.76315	0.00759082	2.74341	0.000736187	-4.66933	1	3.1575	0.00243073
GO:0043209	myelin sheath	1.84622	5.02844e-08	2.2171	1.84006e-06	1.22741	0.0189765	1.33936	1	2.3542	4.54813e-06
GO:0031093	platelet alpha granule lumen	2.96208	5.89808e-08	3.07486	3.96847e-05	2.06482	0.0112048	1.53151	1	3.27136	4.42617e-05
GO:0030424	axon	1.57713	6.66811e-08	0.817323	0.31893	1.77805	1.08199e-07	1.20343	1	0.646559	0.665064
GO:0001726	ruffle	2.11999	2.49014e-07	2.52442	4.9597e-06	1.47519	0.018434	2.01426	0.762272	2.55967	4.24404e-05
GO:0000139	Golgi membrane	1.03692	3.49152e-07	0.729997	0.0849769	0.97454	0.000157224	-0.603395	1	0.975127	0.0194015
GO:1903561	extracellular vesicle	2.81754	4.49494e-07	3.07486	3.96847e-05	1.61318	0.112258	-5.1695	1	3.47124	5.08725e-06
GO:0042613	MHC class II protein complex	4.04729	8.32754e-07	3.9648	0.000169994	2.30761	0.106424	-3.81094	1	4.35915	4.67708e-05
GO:0005819	spindle	1.61626	9.8275e-07	1.05909	0.177088	1.51706	0.000273679	-7.1591	1	1.45657	0.03773
GO:0043234	protein complex	1.10667	1.72632e-06	1.30948	0.000162852	0.865032	0.00791685	1.063	0.833558	1.34245	0.000819702
GO:0008305	integrin complex	3.31223	2.49886e-06	3.96918	1.84006e-06	1.96681	0.115804	3.39483	0.544016	3.81799	6.14387e-05
GO:0030670	phagocytic vesicle membrane	2.39369	2.62396e-06	2.35116	0.00300185	1.8959	0.00849019	1.09777	1	2.54406	0.00302441
GO:0032587	ruffle membrane	2.11289	2.62396e-06	2.80814	5.53071e-07	1.17124	0.171975	2.25148	0.597212	2.83111	7.6746e-06
GO:0010008	endosome membrane	1.47103	2.88285e-06	1.79394	6.38182e-05	0.973913	0.0501369	0.895193	1	1.95268	6.31242e-05
GO:0030425	dendrite	1.28118	6.14306e-06	1.18094	0.0194432	1.18173	0.00125632	0.90324	1	1.227	0.0381127
GO:0005884	actin filament	2.27804	6.80042e-06	2.61264	0.000162852	1.63178	0.036307	2.04519	0.985282	2.65573	0.000774539
GO:0045335	phagocytic vesicle	2.50688	9.51677e-06	2.53396	0.00302366	2.13008	0.0051133	2.46101	0.795431	2.43243	0.020682
GO:0043231	intracellular membrane-bounded organelle	0.880621	1.47376e-05	0.810819	0.0269894	0.751585	0.00639549	0.00223621	1	0.980629	0.0118453
GO:0030496	midbody	1.6689	1.55611e-05	1.07631	0.2937	1.57873	0.00129124	-6.72354	1	1.47223	0.0942606
GO:0001772	immunological synapse	2.76529	1.9561e-05	3.11949	0.000266277	1.77757	0.111109	1.8997	1	3.26136	0.000507042
GO:0005902	microvillus	2.46567	2.61202e-05	2.11618	0.0490314	2.40185	0.000736187	2.53151	0.795431	1.84433	0.260182
GO:0042383	sarcolemma	1.86289	2.80014e-05	1.60607	0.054833	1.76953	0.00165251	1.45856	1	1.59839	0.13069
GO:0016023	cytoplasmic, membrane-bounded vesicle	1.48628	4.35204e-05	1.58244	0.00633444	1.24361	0.0136935	1.27715	1	1.62031	0.0164258
GO:0031234	extrinsic component of cytoplasmic side of plasma membrane	2.19238	4.56627e-05	1.40644	0.330294	2.24072	0.000465967	1.1248	1	1.44773	0.421496
GO:0016324	apical plasma membrane	1.37115	5.18442e-05	1.18188	0.0688613	1.31723	0.00227386	1.00896	1	1.19934	0.140424
GO:0043235	receptor complex	1.73125	9.59972e-05	1.09751	0.367622	1.95954	0.000102899	1.96461	0.767992	0.629855	1
GO:0034663	endoplasmic reticulum chaperone complex	3.79394	0.000105639	4.70107	1.79057e-05	0.440918	1	-3.39595	1	5.09541	5.08725e-06
GO:0030666	endocytic vesicle membrane	2.14388	0.000115863	2.9728	8.46819e-06	0.953371	0.481173	2.20903	0.894514	3.03254	4.53028e-05
GO:0043198	dendritic shaft	2.93263	0.000115863	1.30764	0.7353	2.98784	0.000724676	-4.33466	1	1.69998	0.6261
GO:0005577	fibrinogen complex	4.62581	0.000129341	3.37686	0.141688	3.47588	0.0356281	-2.61889	1	3.76919	0.10086
GO:0005622	intracellular	0.57108	0.000148536	0.647985	0.00922417	0.520478	0.00952997	0.782784	0.597212	0.584059	0.0701172
GO:0005938	cell cortex	1.55794	0.000148536	2.39587	1.4178e-06	0.665118	0.4939	2.07877	0.544016	2.38752	3.05674e-05
GO:0042629	mast cell granule	3.3098	0.000172685	1.89271	0.520913	3.15625	0.00294314	-3.81094	1	2.28504	0.410712
GO:0005769	early endosome	1.21331	0.000174624	1.40522	0.00507793	0.968319	0.039142	1.18902	1	1.42604	0.0158068
GO:0055038	recycling endosome membrane	2.36914	0.00018117	2.28631	0.0302722	1.98733	0.0250472	1.64414	1	2.3715	0.0512827
GO:0045177	apical part of cell	1.83467	0.000218755	0.173055	1	2.09233	0.000191201	-5.98366	1	0.565925	1
GO:0001931	uropod	3.53132	0.000232186	4.92478	1.3374e-06	0.31543	1	3.26938	1	4.87329	1.01647e-05
GO:0031252	cell leading edge	2.21337	0.000232186	1.73632	0.199973	1.93538	0.0182516	-5.27154	1	2.13018	0.0930702
GO:0042612	MHC class I protein complex	3.89249	0.000251609	4.69946	0.000116267	0.730265	1	-3.13304	1	5.0933	3.92289e-05
GO:0005634	nucleus	0.317411	0.00026577	0.403018	0.00462313	0.301538	0.008549	0.635771	0.211171	0.301528	0.135494
GO:0015630	microtubule cytoskeleton	1.41023	0.000317117	0.527039	0.816045	1.48579	0.00186389	-6.87274	1	0.921956	0.488952
GO:0000228	nuclear chromosome	2.01057	0.000458307	1.76199	0.119503	1.63795	0.0501369	-5.513	1	2.15635	0.0456968
GO:0043005	neuron projection	1.12921	0.000488737	0.953101	0.160765	1.08653	0.0101985	0.691136	1	1.00241	0.231701
GO:0016323	basolateral plasma membrane	1.38498	0.000549245	1.11678	0.214435	1.52516	0.00136334	1.88187	0.597212	0.720941	0.749739
GO:0044297	cell body	1.81621	0.000608092	1.40214	0.278664	1.75328	0.0101985	0.852077	1	1.50748	0.292915
GO:0030133	transport vesicle	1.63653	0.000639875	0.374474	1	1.92131	0.000381629	0.475903	1	0.333865	1
GO:0005623	cell	1.729	0.000717331	1.70226	0.0580957	1.26169	0.123866	-5.98366	1	2.09765	0.0157981
GO:0005796	Golgi lumen	2.0585	0.00101868	1.37686	0.423945	2.13008	0.0051133	1.42701	1	1.31854	0.621874
GO:0001725	stress fiber	1.95001	0.00110485	3.2025	7.05427e-07	1.27387	0.254889	4.00296	0.000848469	2.47804	0.00855782
GO:0045202	synapse	0.944304	0.00129953	0.94796	0.0764436	0.936036	0.0136935	1.29274	0.762272	0.790159	0.330372
GO:0031901	early endosome membrane	1.49746	0.00132383	2.05173	0.000964539	0.635272	0.557631	0.295686	1	2.31455	0.000404357
GO:0005876	spindle microtubule	2.08944	0.00148201	-0.580784	1	2.49817	0.000465967	-5.13382	1	-0.188931	1
GO:0005903	brush border	2.08944	0.00148201	2.70409	0.00151944	1.89412	0.0354067	3.69456	0.0357896	1.92244	0.244824
GO:0005790	smooth endoplasmic reticulum	2.48056	0.00170332	2.70066	0.0224079	1.50017	0.358975	-4.45503	1	3.09451	0.0085768
GO:1990023	mitotic spindle midzone	3.62926	0.00173826	1.70517	0.856779	3.56942	0.00963328	-2.98113	1	2.09701	0.831205
GO:0012507	ER to Golgi transport vesicle membrane	1.92507	0.00206609	2.81929	0.000142763	0.0170845	1	-5.36687	1	3.21568	1.92969e-05
GO:0030669	clathrin-coated endocytic vesicle membrane	2.24063	0.00238341	2.92543	0.00170388	1.13736	0.534116	1.94705	1	3.03713	0.00347586
GO:0036464	cytoplasmic ribonucleoprotein granule	2.39308	0.00240672	1.11489	0.844057	2.45337	0.0102944	-4.51166	1	1.50723	0.730563
GO:0005614	interstitial matrix	3.08647	0.00262744	2.24054	0.422172	2.72244	0.0501369	-3.5114	1	2.63288	0.320746
GO:0031225	anchored component of membrane	1.64047	0.0028558	1.06618	0.520913	1.69971	0.0128772	0.807565	1	1.11354	0.609346
GO:0016459	myosin complex	1.8425	0.00318752	1.85946	0.0937903	1.74246	0.036307	2.29847	0.870654	1.60002	0.367712
GO:0000777	condensed chromosome kinetochore	1.50603	0.00326447	1.05499	0.424255	1.37168	0.0501369	-6.15412	1	1.44937	0.260182
GO:0043197	dendritic spine	1.50603	0.00326447	1.70324	0.0398278	1.37168	0.0501369	2.1556	0.666934	1.44937	0.260182
GO:0005901	caveola	1.72727	0.00379356	2.50468	0.00064623	0.832838	0.538279	2.09777	0.980631	2.51363	0.00340576
GO:0016460	myosin II complex	3.30799	0.00385864	2.69967	0.2937	3.3068	0.0163164	3.6842	0.874473	1.92722	0.893464
GO:0031594	neuromuscular junction	1.80291	0.00385864	2.08317	0.0293415	1.70677	0.0403685	2.88823	0.427977	1.56825	0.390286
GO:0014069	postsynaptic density	1.16345	0.00396093	1.8727	0.000207577	0.644972	0.408856	2.03689	0.427977	1.73789	0.00625517
GO:0005905	clathrin-coated pit	1.69326	0.00445911	1.61283	0.171894	1.47895	0.0836419	1.04519	1	1.7144	0.225268
GO:0071682	endocytic vesicle lumen	2.89402	0.00445911	3.37771	0.0136313	1.30925	0.632641	-3.6183	1	3.77105	0.00625517
GO:0030864	cortical actin cytoskeleton	2.04787	0.00527148	3.00393	0.000440113	0.985212	0.581666	2.85385	0.666934	2.8735	0.00604361
GO:0032154	cleavage furrow	1.91266	0.00569314	1.52908	0.368475	1.89412	0.0354067	1.56809	1	1.46685	0.545868
GO:0005793	endoplasmic reticulum-Golgi intermediate compartment	1.57538	0.00590374	1.86979	0.0345252	1.05977	0.349591	0.852077	1	2.04546	0.0357945
GO:0055037	recycling endosome	1.31355	0.00654423	0.728034	0.683247	1.61134	0.00307772	1.83994	0.818501	0.0728114	1
GO:0033116	endoplasmic reticulum-Golgi intermediate compartment membrane	1.69026	0.00679202	1.08357	0.574436	1.60472	0.0522482	-5.54054	1	1.47693	0.407089
GO:0043204	perikaryon	1.54675	0.0068885	0.743311	0.814183	1.86964	0.00362531	1.85208	1	0.0900223	1
GO:0000922	spindle pole	1.2778	0.00837175	0.697535	0.70213	1.24375	0.0509438	-6.48797	1	1.09193	0.452851
GO:0001891	phagocytic cup	2.41666	0.00846301	3.11578	0.00759082	0.724289	0.938287	-4.13294	1	3.50962	0.00298899
GO:0031941	filamentous actin	2.22268	0.00846301	2.70066	0.0224079	1.50017	0.358975	2.26923	1	2.70071	0.0561448
GO:0005811	lipid particle	1.56469	0.00883772	2.35553	0.00138837	0.405441	0.938287	0.945421	1	2.56982	0.00112664
GO:0005589	collagen type VI trimer	3.88941	0.00901662	2.70363	0.524247	3.30624	0.117433	-2.13416	1	3.09547	0.488952
GO:0019815	B cell receptor complex	3.88941	0.00901662	2.70363	0.524247	3.30624	0.117433	-2.13416	1	3.09547	0.488952
GO:0097129	cyclin D2-CDK4 complex	3.88941	0.00901662	2.70363	0.524247	3.30624	0.117433	-2.13416	1	3.09547	0.488952
GO:0097149	centralspindlin complex	3.88941	0.00901662	-4.27751	1	4.47242	0.00562391	-2.13416	1	-3.88617	1
GO:0000940	condensed chromosome outer kinetochore	3.30738	0.0105702	1.89763	0.780514	3.15461	0.0525719	-2.81134	1	2.28946	0.747439
GO:0030863	cortical cytoskeleton	2.30975	0.0116789	2.61232	0.0621797	1.30783	0.53623	-4.20336	1	3.00566	0.0315953
GO:0008021	synaptic vesicle	1.43756	0.0122806	0.997831	0.527668	1.47178	0.0480401	0.743257	1	1.04624	0.665064
GO:0032588	trans-Golgi network membrane	1.43756	0.0122806	1.53098	0.142754	0.938157	0.362332	-5.9429	1	1.92586	0.0492737
GO:0097440	apical dendrite	2.82325	0.0123803	1.24604	1	2.89223	0.036307	-3.39595	1	1.63788	1
GO:0071944	cell periphery	1.72604	0.0124479	2.03807	0.0580957	1.22947	0.358975	1.42701	1	2.13018	0.0930702
GO:0072686	mitotic spindle	1.77462	0.0158556	1.93453	0.132134	1.43327	0.235227	1.60562	1	1.96313	0.227268
GO:0000776	kinetochore	1.17552	0.0158854	0.609695	0.780514	1.1482	0.0817806	-6.5708	1	1.00409	0.488952
GO:0030659	cytoplasmic vesicle membrane	1.13566	0.0166611	1.12951	0.25272	0.90789	0.240038	0.00349985	1	1.34004	0.19588
GO:0005635	nuclear envelope	1.01527	0.0184403	1.44843	0.0198844	0.388407	0.746557	-0.352659	1	1.7271	0.00659107
GO:0005654	nucleoplasm	0.293215	0.0187389	0.352506	0.116227	0.355953	0.0209043	0.964981	0.0327616	0.105281	1
GO:0012505	endomembrane system	1.0557	0.0194608	0.0162522	1	1.31384	0.0112048	-0.196452	1	0.0754938	1
GO:0031528	microvillus membrane	2.63079	0.0197944	2.96221	0.0847618	1.43473	0.610816	-3.5114	1	3.35504	0.0492737
GO:0031226	intrinsic component of plasma membrane	2.1171	0.0209462	1.30764	0.7353	2.04484	0.0978506	-4.33466	1	1.69998	0.6261
GO:0031258	lamellipodium membrane	2.30938	0.0221287	2.3774	0.202827	1.57091	0.409457	-3.98089	1	2.77024	0.126868
GO:0030658	transport vesicle membrane	1.91772	0.023326	3.31224	0.000131564	-0.907331	1	2.04668	1	3.44589	0.000253195
GO:0030485	smooth muscle contractile fiber	3.30678	0.0284703	2.38236	0.621215	2.89234	0.192133	-2.39678	1	2.77419	0.58189
GO:0032991	macromolecular complex	3.30678	0.0284703	2.38236	0.621215	2.89234	0.192133	-2.39678	1	2.77419	0.58189
GO:0036021	endolysosome lumen	3.30678	0.0284703	2.38236	0.621215	2.89234	0.192133	-2.39678	1	2.77419	0.58189
GO:0036057	slit diaphragm	3.30678	0.0284703	-4.54013	1	3.88978	0.0168925	-2.39678	1	-4.14879	1
GO:0043625	delta DNA polymerase complex	3.30678	0.0284703	-4.54013	1	3.88978	0.0168925	-2.39678	1	-4.14879	1
GO:0044194	cytolytic granule	3.30678	0.0284703	2.38236	0.621215	2.89234	0.192133	-2.39678	1	2.77419	0.58189
GO:0071953	elastic fiber	3.30678	0.0284703	3.69813	0.0956573	1.57725	0.749623	-2.39678	1	4.09046	0.0682693
GO:0000775	chromosome, centromeric region	1.04691	0.0287832	0.659527	0.68762	0.946998	0.186801	-6.74751	1	1.05444	0.403787
GO:0031902	late endosome membrane	1.17062	0.0306008	1.09751	0.367622	0.857065	0.358975	-6.3385	1	1.49241	0.177386
GO:0005871	kinesin complex	1.58799	0.0319003	0.341455	1	1.76467	0.0501369	-5.23832	1	0.733809	1
GO:0030141	secretory granule	1.48469	0.0340686	0.728307	0.927617	1.50125	0.108834	-5.4563	1	1.12116	0.747439
GO:0005773	vacuole	1.94714	0.0341448	1.82472	0.369179	1.89278	0.130056	2.26923	1	1.56867	0.684208
GO:0032009	early phagosome	2.72348	0.0346292	2.69967	0.2937	1.89387	0.449741	-3.13304	1	3.09201	0.225268
GO:0044853	plasma membrane raft	2.72348	0.0346292	2.69967	0.2937	1.89387	0.449741	-3.13304	1	3.09201	0.225268
GO:0005771	multivesicular body	2.08703	0.0390632	2.69979	0.054833	1.39031	0.512686	2.60642	1	2.58966	0.168496
GO:0051233	spindle midzone	2.08703	0.0390632	0.457585	1	2.30791	0.0522482	-4.13294	1	0.849427	1
GO:0030136	clathrin-coated vesicle	1.37221	0.0395128	0.9431	0.676942	1.44915	0.0914479	1.0196	1	0.893928	0.925491
GO:0030126	COPI vesicle coat	2.30909	0.0410518	0.898207	1	2.43309	0.0836419	-3.71783	1	1.29005	1
GO:0030315	T-tubule	1.57314	0.0485454	0.489772	1	1.70075	0.0876882	-5.09725	1	0.882124	1
GO:0005881	cytoplasmic microtubule	1.46229	0.0508784	1.66406	0.230692	1.15535	0.358975	1.36131	1	1.69972	0.312704
GO:0008076	voltage-gated potassium channel complex	1.46229	0.0508784	0.239406	1	1.8551	0.0244736	1.36131	1	-0.395714	1
GO:0043195	terminal bouton	1.46229	0.0508784	-0.787571	1	1.8551	0.0244736	-5.33579	1	-0.395714	1
GO:0031095	platelet dense tubular network membrane	2.50137	0.0547068	2.52989	0.319932	1.72408	0.534116	-3.27047	1	2.92222	0.260182
GO:0030018	Z disc	1.02224	0.056121	-1.00527	1	1.61003	0.00213656	1.14922	1	-8.29585	1
GO:0000796	condensin complex	2.89287	0.0588941	-4.76224	1	3.47588	0.0356281	-2.61889	1	-4.3709	1
GO:0097433	dense body	2.89287	0.0588941	3.37686	0.141688	1.31463	0.857814	-2.61889	1	3.76919	0.10086
GO:0005584	collagen type I trimer	3.30617	0.0683736	-3.95624	1	3.88887	0.0501369	-1.81289	1	-3.5649	1
GO:0005602	complement component C1 complex	3.30617	0.0683736	4.69467	0.0224079	-4.76067	1	-1.81289	1	5.087	0.0154143
GO:0005606	laminin-1 complex	3.30617	0.0683736	3.11753	0.423945	2.31242	0.53623	-1.81289	1	3.50937	0.402498
GO:0005607	laminin-2 complex	3.30617	0.0683736	3.11753	0.423945	2.31242	0.53623	-1.81289	1	3.50937	0.402498
GO:0031523	Myb complex	3.30617	0.0683736	3.11753	0.423945	2.31242	0.53623	-1.81289	1	3.50937	0.402498
GO:0034666	integrin alpha2-beta1 complex	3.30617	0.0683736	-3.95624	1	3.88887	0.0501369	-1.81289	1	-3.5649	1
GO:0034687	integrin alphaL-beta2 complex	3.30617	0.0683736	4.69467	0.0224079	-4.76067	1	-1.81289	1	5.087	0.0154143
GO:0034751	aryl hydrocarbon receptor complex	3.30617	0.0683736	-3.95624	1	3.88887	0.0501369	-1.81289	1	-3.5649	1
GO:0035354	Toll-like receptor 1-Toll-like receptor 2 protein complex	3.30617	0.0683736	-3.95624	1	3.88887	0.0501369	-1.81289	1	-3.5649	1
GO:0035692	macrophage migration inhibitory factor receptor complex	3.30617	0.0683736	4.69467	0.0224079	-4.76067	1	-1.81289	1	5.087	0.0154143
GO:0042824	MHC class I peptide loading complex	3.30617	0.0683736	4.69467	0.0224079	-4.76067	1	-1.81289	1	5.087	0.0154143
GO:0071065	alpha9-beta1 integrin-vascular cell adhesion molecule-1 complex	3.30617	0.0683736	-3.95624	1	3.88887	0.0501369	-1.81289	1	-3.5649	1
GO:1990357	terminal web	3.30617	0.0683736	-3.95624	1	3.88887	0.0501369	-1.81289	1	-3.5649	1
GO:1990682	CSF1-CSF1R complex	3.30617	0.0683736	4.69467	0.0224079	-4.76067	1	-1.81289	1	5.087	0.0154143
GO:0043679	axon terminus	1.55489	0.0692304	-0.382578	1	1.89359	0.0501369	-4.94092	1	0.00927254	1
GO:0005923	bicellular tight junction	1.1182	0.0696271	1.11407	0.423945	0.954095	0.358975	0.584517	1	1.22376	0.452851
GO:0031090	organelle membrane	1.22303	0.0696271	-0.2329	1	1.48852	0.055584	-5.79048	1	0.159465	1
GO:0019897	extrinsic component of plasma membrane	2.04616	0.0706625	1.79318	0.524247	1.67044	0.36285	-3.89841	1	2.18551	0.452851
GO:0000930	gamma-tubulin complex	2.30891	0.0713587	-5.53931	1	2.89223	0.036307	-3.39595	1	-5.14797	1
GO:0002116	semaphorin receptor complex	2.30891	0.0713587	3.11411	0.0655876	1.57217	0.539764	3.39486	0.980631	2.77031	0.273629
GO:0005885	Arp2/3 protein complex	2.30891	0.0713587	2.37798	0.367622	1.57217	0.539764	-3.39595	1	2.77031	0.273629
GO:0008250	oligosaccharyltransferase complex	2.30891	0.0713587	2.37798	0.367622	1.57217	0.539764	-3.39595	1	2.77031	0.273629
GO:0014704	intercalated disc	1.43547	0.0713587	0.997944	0.743829	1.57131	0.120063	1.49583	1	0.769487	1
GO:0016529	sarcoplasmic reticulum	1.34664	0.0713587	0.759391	0.920852	1.30788	0.235227	-5.4271	1	1.15225	0.734398
GO:0031089	platelet dense granule lumen	2.30891	0.0713587	3.11411	0.0655876	0.440918	1	-3.39595	1	3.50695	0.0381255
GO:0031092	platelet alpha granule membrane	2.30891	0.0713587	2.37798	0.367622	1.57217	0.539764	-3.39595	1	2.77031	0.273629
GO:0031362	anchored component of external side of plasma membrane	2.30891	0.0713587	3.6994	0.00654209	0.440918	1	3.39486	0.980631	3.50695	0.0381255
GO:0045178	basal part of cell	2.30891	0.0713587	1.24604	1	2.89223	0.036307	3.39486	0.980631	-5.14797	1
GO:0005770	late endosome	0.901235	0.0831966	0.89191	0.423945	0.852663	0.288245	0.966162	1	0.842876	0.637324
GO:0005774	vacuolar membrane	1.9307	0.0889782	1.70006	0.560752	1.57091	0.409457	-3.98089	1	2.0924	0.488952
GO:0044291	cell-cell contact zone	1.9307	0.0889782	2.3774	0.202827	1.57091	0.409457	2.76692	1	2.0924	0.488952
GO:0005739	mitochondrion	0.289424	0.0891859	0.0238386	1	0.413016	0.0397366	0.241447	1	-0.0545688	1
GO:0005875	microtubule associated complex	1.4517	0.0907841	0.570049	1	1.52358	0.192133	-5.02119	1	0.962399	1
GO:0032432	actin filament bundle	2.57159	0.0910266	3.11424	0.197105	2.30844	0.358975	4.04644	0.795431	2.28946	0.747439
GO:0043196	varicosity	2.57159	0.0910266	3.11424	0.197105	1.09251	0.938287	-2.81134	1	3.50657	0.141014
GO:0043034	costamere	1.8238	0.113313	-6.20228	1	2.40744	0.0465382	-4.05891	1	-5.81094	1
GO:0060077	inhibitory synapse	2.30897	0.139649	-5.12448	1	2.89199	0.0836419	-2.98113	1	-4.73314	1
GO:0097060	synaptic membrane	1.72427	0.139649	0.457585	1	2.30791	0.0522482	2.60642	1	-5.88497	1
GO:0097197	tetraspanin-enriched microdomain	2.30897	0.139649	-5.12448	1	2.89199	0.0836419	-2.98113	1	-4.73314	1
GO:0005826	actomyosin contractile ring	2.72354	0.150783	4.11203	0.054833	-5.08194	1	-2.13416	1	4.50437	0.0381255
GO:0020018	ciliary pocket membrane	2.72354	0.150783	4.11203	0.054833	-5.08194	1	-2.13416	1	4.50437	0.0381255
GO:0043259	laminin-10 complex	2.72354	0.150783	4.11203	0.054833	1.89852	0.632641	4.85244	0.597212	3.09547	0.488952
GO:0044393	microspike	2.72354	0.150783	4.11203	0.054833	-5.08194	1	-2.13416	1	4.50437	0.0381255
GO:0097513	myosin II filament	2.72354	0.150783	4.11203	0.054833	1.89852	0.632641	4.85244	0.597212	3.09547	0.488952
GO:0070022	transforming growth factor beta receptor homodimeric complex	2.30963	0.246552	3.69813	0.0956573	-5.34456	1	-2.39678	1	4.09046	0.0682693
GO:0000502	proteasome complex	0.903268	0.275681	2.11937	0.00759082	0.643377	0.663171	3.33376	0.0244433	1.20841	0.557357
GO:0005791	rough endoplasmic reticulum	1.02889	0.330826	2.15687	0.0442961	-0.392142	1	1.53151	1	2.24581	0.0695062
GO:0000790	nuclear chromatin	0.540759	0.336261	1.78984	0.000162852	-0.130446	1	2.52673	0.0192513	1.36283	0.0545907
GO:0035371	microtubule plus-end	1.40238	0.337855	2.79291	0.0448712	-0.269527	1	2.68445	1	2.67713	0.144596
GO:0031988	membrane-bounded vesicle	1.57269	0.361526	2.96221	0.0847618	-6.45921	1	-3.5114	1	3.35504	0.0492737
GO:0032585	multivesicular body membrane	1.72573	0.37425	3.96109	0.0171433	1.09251	0.938287	5.26855	0.100686	2.28946	0.747439
GO:0005575	cellular_component	0.29429	0.509262	0.555132	0.46825	0.523287	0.351711	1.94492	0.0429433	-0.393335	1
GO:0031143	pseudopodium	1.08741	0.531666	2.99934	0.0293415	-6.84623	1	2.85439	1	2.86977	0.106204
GO:0034684	integrin alphav-beta5 complex	1.73002	0.531666	4.69467	0.0224079	-4.76067	1	5.26634	0.544016	3.50937	0.402498
GO:0008540	proteasome regulatory particle, base subcomplex	-7.14823	1	2.82477	0.104647	-6.56611	1	4.98463	0.0194356	-5.37032	1
GO:0022624	proteasome accessory complex	-0.851958	1	2.79291	0.0448712	-0.269527	1	4.95834	0.00246825	-5.81094	1

## Sheet: CC_Downregulated
GO.ID	GO.Name	HFD-Ex_log2OR	HFD-Ex_FDR	HFD-Sed_log2OR	HFD-Sed_FDR	Only-HFD-Ex_log2OR	Only-HFD-Ex_FDR	Only-HFD-Sed_log2OR	Only-HFD-Sed_FDR	Intersect_log2OR	Intersect_FDR
GO:0005634	nucleus	0.820988	3.84496e-23	0.229575	0.560428	0.948512	2.53155e-24	0.0907533	1	0.30927	0.589518
GO:0005739	mitochondrion	1.13823	8.11841e-19	2.66228	8.53248e-73	0.230263	0.856164	2.72889	4.71181e-30	2.4748	1.13568e-39
GO:0005737	cytoplasm	0.621502	3.74391e-13	0.443476	0.00604962	0.633262	3.6719e-10	0.315445	1	0.495457	0.0301229
GO:0070469	respiratory chain	3.23128	5.92189e-11	5.43627	6.72723e-31	-0.0963726	1	4.35141	9.20622e-08	5.01899	7.41689e-20
GO:0005743	mitochondrial inner membrane	1.4346	1.7715e-10	3.60431	1.07601e-65	-0.635127	1	3.65291	2.01095e-29	3.23718	6.83469e-33
GO:0005759	mitochondrial matrix	1.57471	1.50986e-09	2.86778	2.50705e-24	0.612358	0.610085	2.75859	2.17282e-08	2.73285	3.74073e-14
GO:0032982	myosin filament	4.1295	1.50213e-07	3.73501	0.000779448	3.10111	0.01121	2.20538	1	4.0384	0.00203053
GO:0030018	Z disc	2.0753	1.08512e-06	2.58559	3.33707e-06	1.50651	0.0427708	2.12289	0.309462	2.66976	0.000176085
GO:0005654	nucleoplasm	0.57458	1.98367e-06	0.0943531	1	0.707602	1.94583e-07	0.151747	1	0.0513712	1
GO:0016020	membrane	0.437339	2.05712e-06	1.00295	5.57932e-16	0.202593	0.425978	0.988057	1.41348e-05	0.974226	1.2946e-09
GO:0005747	mitochondrial respiratory chain complex I	2.73996	7.06665e-06	4.98753	5.19791e-20	-0.399344	1	4.30859	5.16982e-06	4.5497	1.29897e-11
GO:0005829	cytosol	0.502472	1.8484e-05	0.664335	0.000214586	0.394603	0.0346008	0.534574	0.561247	0.710929	0.0038603
GO:0031430	M band	3.30322	2.69173e-05	3.02985	0.0198591	2.99499	0.00672754	2.99206	0.760865	2.81163	0.363674
GO:0030016	myofibril	2.64613	2.70978e-05	3.04434	0.000258302	2.27361	0.0227886	3.17265	0.0798307	2.69649	0.072072
GO:0043209	myelin sheath	1.67832	3.15766e-05	3.06001	5.79469e-14	0.125564	1	2.4284	0.0210379	3.16345	1.34901e-10
GO:0005859	muscle myosin complex	3.22031	0.000973712	4.30687	2.18301e-05	2.18526	0.423042	4.13276	0.0565044	3.81362	0.0178077
GO:0005886	plasma membrane	0.436345	0.000973712	0.281685	0.645609	0.413587	0.0346008	-0.0431202	1	0.434162	0.498725
GO:0005749	mitochondrial respiratory chain complex II, succinate dehydrogenase complex (ubiquinone)	4.5357	0.0032669	5.94925	7.16372e-05	-5.24482	1	-2.79612	1	6.61557	2.96227e-05
GO:0030017	sarcomere	1.99715	0.00634821	3.10275	2.18301e-05	1.08529	0.821705	2.90303	0.126794	2.97548	0.00424951
GO:0042383	sarcolemma	1.62887	0.00634821	2.19379	0.00330699	1.37099	0.205384	2.44247	0.143318	1.8857	0.282657
GO:0005750	mitochondrial respiratory chain complex III	3.53987	0.0101166	4.95462	0.000110148	0.830076	1	3.28316	1	5.03514	0.00103737
GO:0016607	nuclear speck	1.13442	0.0123361	-0.594567	1	1.47348	0.00235221	-0.112927	1	-0.946253	1
GO:0031966	mitochondrial membrane	1.36935	0.014608	2.62531	3.97234e-07	0.419078	1	2.50808	0.032481	2.52329	0.000361362
GO:0005746	mitochondrial respiratory chain	2.95622	0.0161367	5.15282	1.67375e-07	0.19289	1	4.45463	0.0353542	4.62319	0.000378695
GO:0005575	cellular_component	0.874857	0.0213321	0.81419	0.506348	0.736722	0.324558	0.146455	1	1.07692	0.43815
GO:0005667	transcription factor complex	1.1691	0.0232345	0.315494	1	1.3268	0.0348337	0.186458	1	0.374845	1
GO:0031463	Cul3-RING ubiquitin ligase complex	1.72105	0.0232345	0.729573	1	1.70238	0.123572	-6.09495	1	1.39481	1
GO:0016604	nuclear body	2.00706	0.0243243	-0.289317	1	2.25838	0.0346008	-5.49658	1	0.37368	1
GO:0031838	haptoglobin-hemoglobin complex	4.12108	0.0256152	-4.02389	1	4.57236	0.0346008	-2.5335	1	-3.36203	1
GO:0045254	pyruvate dehydrogenase complex	3.53916	0.0258026	5.6898	1.64039e-05	-5.65939	1	3.6454	1	5.61903	0.000286894
GO:0005912	adherens junction	1.73636	0.0297898	0.252187	1	1.85796	0.07245	-5.96691	1	0.916306	1
GO:0043235	receptor complex	1.40386	0.0297924	1.35333	0.512785	0.95749	0.745049	-6.73785	1	2.02309	0.116313
GO:0014704	intercalated disc	1.86488	0.0403609	1.2525	1	2.12072	0.0448846	2.12873	1	0.263894	1
GO:0033017	sarcoplasmic reticulum membrane	1.95762	0.0451907	2.32311	0.119344	1.36012	0.745049	1.32337	1	2.62042	0.206963
GO:0000151	ubiquitin ligase complex	1.27215	0.049645	-0.138322	1	1.52269	0.0412024	-0.251837	1	-0.0728407	1
GO:0043231	intracellular membrane-bounded organelle	0.604212	0.0609755	0.559255	0.629441	0.73665	0.0513501	1.15159	0.296868	0.054888	1
GO:0000790	nuclear chromatin	0.990664	0.0776668	0.594558	1	1.07237	0.165206	0.629991	1	0.552847	1
GO:0030315	T-tubule	1.80547	0.0776668	2.76582	0.00604962	1.53342	0.536093	3.32898	0.056511	2.03336	0.763527
GO:0010494	cytoplasmic stress granule	1.89824	0.0888206	0.999583	1	2.10081	0.128241	1.4528	1	0.621914	1
GO:0005719	nuclear euchromatin	2.02719	0.0976167	1.31019	1	1.85529	0.425978	-4.96548	1	1.97429	1
GO:0005753	mitochondrial proton-transporting ATP synthase complex	2.21949	0.0986781	5.97136	1.69074e-15	-7.05144	1	5.77881	8.29629e-09	4.30406	0.000184218
GO:0016459	myosin complex	1.57909	0.116578	2.60217	0.0049382	1.15099	0.745049	2.96587	0.112821	2.12788	0.510513
GO:0005890	sodium:potassium-exchanging ATPase complex	2.73315	0.121664	-5.16021	1	3.18469	0.0955265	-3.66981	1	-4.49834	1
GO:0016021	integral component of membrane	0.255312	0.131949	0.750257	3.76291e-06	0.0016684	1	0.573366	0.309462	0.819338	0.000121189
GO:0005964	phosphorylase kinase complex	3.12454	0.139878	4.5369	0.0124986	-5.46693	1	-3.01823	1	5.2021	0.00608295
GO:0045273	respiratory chain complex II	3.53774	0.1954	4.9489	0.0341033	-4.66092	1	-2.21223	1	5.61298	0.0269027
GO:0005741	mitochondrial outer membrane	0.865884	0.302204	1.8188	0.00316416	0.616126	0.924016	2.34302	0.0287037	1.28946	0.694682
GO:0019867	outer membrane	2.9551	0.380742	4.36627	0.0936432	-4.9822	1	-2.5335	1	5.03035	0.0680062
GO:0005681	spliceosomal complex	0.802517	0.402803	-8.89802	1	1.25823	0.07245	-7.40744	1	-8.23605	1
GO:0005861	troponin complex	2.31853	0.409518	3.7309	0.0507185	-5.98108	1	-3.53237	1	4.3961	0.0269027
GO:0031674	I band	1.61506	0.494028	3.02985	0.0198591	1.1853	1	3.64723	0.112821	2.15883	1
GO:0005862	muscle thin filament tropomyosin	2.5412	0.537329	4.9508	0.00577973	-5.24482	1	4.13013	1	4.61645	0.116313
GO:0015629	actin cytoskeleton	0.604637	0.582691	1.38042	0.0315315	0.0816782	1	1.10943	1	1.46728	0.142339
GO:0005751	mitochondrial respiratory chain complex IV	1.95628	0.602129	4.95654	1.64039e-05	-6.24401	1	4.86946	0.0202838	4.03386	0.0514741
GO:0045261	proton-transporting ATP synthase complex, catalytic core F(1)	1.9573	0.672524	4.95271	0.000817297	-5.65939	1	4.86578	0.112821	4.03256	0.246472
GO:0061617	MICOS complex	1.73518	0.797676	3.95301	0.0341033	-5.82918	1	3.45295	1	3.81045	0.317152
GO:0042645	mitochondrial nucleoid	0.80338	0.899172	2.48006	0.0167653	-0.466574	1	2.61226	0.518837	2.22758	0.43815
GO:0045271	respiratory chain complex I	1.96148	0.899172	4.9489	0.0341033	-4.66092	1	4.8653	0.701326	4.03443	0.763527
GO:0070062	extracellular exosome	0.134063	0.899172	0.837345	1.2946e-05	-0.127527	1	0.992561	0.00797769	0.708926	0.0194587
GO:0070069	cytochrome complex	1.96148	0.899172	4.9489	0.0341033	-4.66092	1	4.8653	0.701326	4.03443	0.763527
GO:0000276	mitochondrial proton-transporting ATP synthase complex, coupling factor F(o)	0.0899671	1	4.95654	1.64039e-05	-6.24401	1	5.97771	9.25774e-06	2.16295	1
GO:0001518	voltage-gated sodium channel complex	0.379317	1	3.7309	0.0507185	-5.98108	1	4.45122	0.176474	2.45229	1
GO:0005777	peroxisome	0.384196	1	2.08115	0.00176588	-0.726721	1	2.36255	0.0905817	1.75901	0.246472
GO:0031305	integral component of mitochondrial inner membrane	0.295105	1	3.27783	0.0105957	-0.321768	1	4.37149	0.00797769	1.30047	1
GO:0031672	A band	-0.450527	1	2.73148	0.266817	0.000242487	1	4.23229	0.0520553	-5.12628	1
GO:0045252	oxoglutarate dehydrogenase complex	1.2263	1	4.9508	0.00577973	-5.24482	1	5.44967	0.0565044	3.29926	1
GO:0045263	proton-transporting ATP synthase complex, coupling factor F(o)	-0.0355217	1	4.73442	2.95818e-05	-6.35946	1	5.78526	1.41348e-05	2.03746	1
GO:0097386	glial cell projection	1.2263	1	3.95236	0.153382	1.67706	1	5.44967	0.0565044	-3.62465	1
